# Supplementary material for: Mutation in the Plasmodium falciparum BTB/POZ Domain of K13 Protein Confers Artemisinin Resistance
Source: Antimicrob Agents Chemother. 2022 Jan 18;66(1):e01320-21. doi: 10.1128/AAC.01320-21 (PMC8765297; doi:10.1128/AAC.01320-21)
Supplement: Supplemental file 1 — Supplemental material. Download AAC.01320-21-s0002.xlsx, XLSX file, 4.0 MB [file aac.01320-21-s0002.xlsx]

## Sheet: Dd2 and Dd2-D8(P413A)_analysis
##fileformat=VCFv4.2
##ALT=<ID=NON_REF,Description="Represents any possible alternative allele not already represented at this location by REF and ALT">
##FILTER=<ID=FS60,Description="FS > 60.0">
##FILTER=<ID=LowQual,Description="Low quality">
##FILTER=<ID=LowQualVQ,Description="VQSLOD <= 0.0">
##FILTER=<ID=MQ40,Description="MQ < 40.0">
##FILTER=<ID=MQRankSum-12.5,Description="MQRankSum < -12.5">
##FILTER=<ID=NotCore,Description="RegionType != 'Core'">
##FILTER=<ID=PASS,Description="All filters passed">
##FILTER=<ID=QD2,Description="QD < 2.0">
##FILTER=<ID=QUAL30,Description="QUAL < 30.0">
##FILTER=<ID=ReadPosRankSum-8,Description="ReadPosRankSum < -8.0">
##FILTER=<ID=SOR3,Description="SOR > 3.0">
##FILTER=<ID=VQSRTrancheSNP99.00to99.90,Description="Truth sensitivity tranche level for SNP model at VQS Lod: -4.533 <= x < 0.6412">
##FILTER=<ID=VQSRTrancheSNP99.90to100.00+,Description="Truth sensitivity tranche level for SNP model at VQS Lod < -704.3632">
##FILTER=<ID=VQSRTrancheSNP99.90to100.00,Description="Truth sensitivity tranche level for SNP model at VQS Lod: -704.3632 <= x < -4.533">
##FORMAT=<ID=AD,Number=R,Type=Integer,Description="Allelic depths for the ref and alt alleles in the order listed">
##FORMAT=<ID=DP,Number=1,Type=Integer,Description="Approximate read depth (reads with MQ=255 or with bad mates are filtered)">
##FORMAT=<ID=GQ,Number=1,Type=Integer,Description="Genotype Quality">
##FORMAT=<ID=GT,Number=1,Type=String,Description="Genotype">
##FORMAT=<ID=MIN_DP,Number=1,Type=Integer,Description="Minimum DP observed within the GVCF block">
##FORMAT=<ID=PGT,Number=1,Type=String,Description="Physical phasing haplotype information, describing how the alternate alleles are phased in relation to one another; will always be heterozygous and is not intended to describe called alleles">
##FORMAT=<ID=PID,Number=1,Type=String,Description="Physical phasing ID information, where each unique ID within a given sample (but not across samples) connects records within a phasing group">
##FORMAT=<ID=PL,Number=G,Type=Integer,Description="Normalized, Phred-scaled likelihoods for genotypes as defined in the VCF specification">
##FORMAT=<ID=PS,Number=1,Type=Integer,Description="Phasing set (typically the position of the first variant in the set)">
##FORMAT=<ID=RGQ,Number=1,Type=Integer,Description="Unconditional reference genotype confidence, encoded as a phred quality -10*log10 p(genotype call is wrong)">
##FORMAT=<ID=SB,Number=4,Type=Integer,Description="Per-sample component statistics which comprise the Fisher's Exact Test to detect strand bias.">
##GATKCommandLine=<ID=ApplyVQSR,CommandLine="ApplyVQSR --recal-file /home/maintenance-gg/T?l?chargements/Lucie-3D7/VCF/DD2/recal_GVCF.vcf --tranches-file recal_GVCF.tranches --output applied_recal_GVCF.vcf --truth-sensitivity-filter-level 99.0 --mode SNP --variant calling_GVCF_DD2.vcf --reference PlasmoDB-49_Pfalciparum3D7_Genome.fasta --use-allele-specific-annotations false --ignore-all-filters …
##GATKCommandLine=<ID=SelectVariants,CommandLine="SelectVariants --output SNP_filtered2.vcf --selectExpressions vc.isNotFiltered() --variant SNP_filtered.vcf --reference PlasmoDB-49_Pfalciparum3D7_Genome.fasta --invertSelect false --exclude-non-variants false --exclude-filtered false --preserve-alleles false --remove-unused-alternates false --restrict-alleles-to ALL --keep-original-ac false --kee…
##INFO=<ID=AC,Number=A,Type=Integer,Description="Allele count in genotypes, for each ALT allele, in the same order as listed">
##INFO=<ID=AF,Number=A,Type=Float,Description="Allele Frequency, for each ALT allele, in the same order as listed">
##INFO=<ID=AN,Number=1,Type=Integer,Description="Total number of alleles in called genotypes">
##INFO=<ID=ANN,Number=.,Type=String,Description="Functional annotations: 'Allele | Annotation | Annotation_Impact | Gene_Name | Gene_ID | Feature_Type | Feature_ID | Transcript_BioType | Rank | HGVS.c | HGVS.p | cDNA.pos / cDNA.length | CDS.pos / CDS.length | AA.pos / AA.length | Distance | ERRORS / WARNINGS / INFO'">
##INFO=<ID=BaseQRankSum,Number=1,Type=Float,Description="Z-score from Wilcoxon rank sum test of Alt Vs. Ref base qualities">
##INFO=<ID=DP,Number=1,Type=Integer,Description="Approximate read depth; some reads may have been filtered">
##INFO=<ID=END,Number=1,Type=Integer,Description="Stop position of the interval">
##INFO=<ID=ExcessHet,Number=1,Type=Float,Description="Phred-scaled p-value for exact test of excess heterozygosity">
##INFO=<ID=FS,Number=1,Type=Float,Description="Phred-scaled p-value using Fisher's exact test to detect strand bias">
##INFO=<ID=GlobalBarcode,Number=1,Type=Integer,Description="'Global Barcode SNP from Neafsey et al 2008'">
##INFO=<ID=InbreedingCoeff,Number=1,Type=Float,Description="Inbreeding coefficient as estimated from the genotype likelihoods per-sample when compared against the Hardy-Weinberg expectation">
##INFO=<ID=LOF,Number=.,Type=String,Description="Predicted loss of function effects for this variant. Format: 'Gene_Name | Gene_ID | Number_of_transcripts_in_gene | Percent_of_transcripts_affected'">
##INFO=<ID=MLEAC,Number=A,Type=Integer,Description="Maximum likelihood expectation (MLE) for the allele counts (not necessarily the same as the AC), for each ALT allele, in the same order as listed">
##INFO=<ID=MLEAF,Number=A,Type=Float,Description="Maximum likelihood expectation (MLE) for the allele frequency (not necessarily the same as the AF), for each ALT allele, in the same order as listed">
##INFO=<ID=MQ,Number=1,Type=Float,Description="RMS Mapping Quality">
##INFO=<ID=MQRankSum,Number=1,Type=Float,Description="Z-score From Wilcoxon rank sum test of Alt vs. Ref read mapping qualities">
##INFO=<ID=NEGATIVE_TRAIN_SITE,Number=0,Type=Flag,Description="This variant was used to build the negative training set of bad variants">
##INFO=<ID=NMD,Number=.,Type=String,Description="Predicted nonsense mediated decay effects for this variant. Format: 'Gene_Name | Gene_ID | Number_of_transcripts_in_gene | Percent_of_transcripts_affected'">
##INFO=<ID=POSITIVE_TRAIN_SITE,Number=0,Type=Flag,Description="This variant was used to build the positive training set of good variants">
##INFO=<ID=QD,Number=1,Type=Float,Description="Variant Confidence/Quality by Depth">
##INFO=<ID=RAW_MQandDP,Number=2,Type=Integer,Description="Raw data (sum of squared MQ and total depth) for improved RMS Mapping Quality calculation. Incompatible with deprecated RAW_MQ formulation.">
##INFO=<ID=ReadPosRankSum,Number=1,Type=Float,Description="Z-score from Wilcoxon rank sum test of Alt vs. Ref read position bias">
##INFO=<ID=RegionType,Number=1,Type=String,Description="The type of genome region within which the variant is found. SubtelomericRepeat: repetitive regions at the ends of the chromosomes. SubtelomericHypervariable: subtelomeric region of poor conservation between the 3D7 reference genome and other samples. InternalHypervariable: chromosome-internal region of poor conservation between the 3D7 refe…
##INFO=<ID=SOR,Number=1,Type=Float,Description="Symmetric Odds Ratio of 2x2 contingency table to detect strand bias">
##INFO=<ID=VQSLOD,Number=1,Type=Float,Description="Log odds of being a true variant versus being false under the trained gaussian mixture model">
##INFO=<ID=culprit,Number=1,Type=String,Description="The annotation which was the worst performing in the Gaussian mixture model, likely the reason why the variant was filtered out">
##SnpEffCmd="SnpEff -no-downstream -no-upstream Pf3D7v3 applied_recal_GVCF.vcf "
##SnpEffVersion="4.1l (build 2015-10-03), by Pablo Cingolani"
##bcftools_annotateCommand=annotate -a /home/maintenance-gg/Documents/Reference_genome/annotations/global_barcode_tidy.txt.gz -h /home/maintenance-gg/Documents/Reference_genome/annotations/global_barcode.hdr -Ov -o barcodecoreregions.vcf -c CHROM,FROM,TO,GlobalBarcode coreregions.vcf; Date=Tue Mar 16 10:07:35 2021
##bcftools_annotateVersion=1.9+htslib-1.9
##contig=<ID=Pf3D7_01_v3,length=640851,assembly=PlasmoDB-49_Pfalciparum3D7_Genome.fasta>
##contig=<ID=Pf3D7_02_v3,length=947102,assembly=PlasmoDB-49_Pfalciparum3D7_Genome.fasta>
##contig=<ID=Pf3D7_03_v3,length=1067971,assembly=PlasmoDB-49_Pfalciparum3D7_Genome.fasta>
##contig=<ID=Pf3D7_04_v3,length=1200490,assembly=PlasmoDB-49_Pfalciparum3D7_Genome.fasta>
##contig=<ID=Pf3D7_05_v3,length=1343557,assembly=PlasmoDB-49_Pfalciparum3D7_Genome.fasta>
##contig=<ID=Pf3D7_06_v3,length=1418242,assembly=PlasmoDB-49_Pfalciparum3D7_Genome.fasta>
##contig=<ID=Pf3D7_07_v3,length=1445207,assembly=PlasmoDB-49_Pfalciparum3D7_Genome.fasta>
##contig=<ID=Pf3D7_08_v3,length=1472805,assembly=PlasmoDB-49_Pfalciparum3D7_Genome.fasta>
##contig=<ID=Pf3D7_09_v3,length=1541735,assembly=PlasmoDB-49_Pfalciparum3D7_Genome.fasta>
##contig=<ID=Pf3D7_10_v3,length=1687656,assembly=PlasmoDB-49_Pfalciparum3D7_Genome.fasta>
##contig=<ID=Pf3D7_11_v3,length=2038340,assembly=PlasmoDB-49_Pfalciparum3D7_Genome.fasta>
##contig=<ID=Pf3D7_12_v3,length=2271494,assembly=PlasmoDB-49_Pfalciparum3D7_Genome.fasta>
##contig=<ID=Pf3D7_13_v3,length=2925236,assembly=PlasmoDB-49_Pfalciparum3D7_Genome.fasta>
##contig=<ID=Pf3D7_14_v3,length=3291936,assembly=PlasmoDB-49_Pfalciparum3D7_Genome.fasta>
##contig=<ID=Pf3D7_API_v3,length=34250,assembly=PlasmoDB-49_Pfalciparum3D7_Genome.fasta>
##contig=<ID=Pf_M76611,length=5967,assembly=PlasmoDB-49_Pfalciparum3D7_Genome.fasta>
##reference=file:///home/maintenance-gg/T%C3%A9l%C3%A9chargements/Lucie-3D7/VCF/DD2/PlasmoDB-49_Pfalciparum3D7_Genome.fasta
##source=ApplyVQSR
##source=SelectVariants									Dd2	Dd2-D8(P413A)
#CHROM	POS	ID	REF	ALT	QUAL	FILTER	INFO	FORMAT	DD2_sorted	P413A_sorted
Pf3D7_01_v3	95518	.	G	T	6323.13	PASS	AC=4;AF=1;AN=4;ANN=T|intragenic_variant|MODIFIER|Gene_PF3D7_0102100|Gene_PF3D7_0102100|gene_variant|Gene_PF3D7_0102100|||n.95518G>T||||||;DP=261;ExcessHet=3.0103;FS=0;MLEAC=4;MLEAF=1;MQ=59.91;POSITIVE_TRAIN_SITE;QD=24.99;RegionType=Core;SOR=0.8;VQSLOD=5.57;culprit=FS	GT:AD:DP:GQ:PL	1/1:0,138:138:99:3393,409,0	1/1:0,115:115:99:2946,343,0
Pf3D7_01_v3	98517	.	T	A	48.58	PASS	AC=2;AF=0.5;AN=4;ANN=A|intergenic_region|MODIFIER|Gene_PF3D7_0102100-RESA|Gene_PF3D7_0102100-PF3D7_0102200|intergenic_region|Gene_PF3D7_0102100-PF3D7_0102200|||n.98517T>A||||||;DP=31;ExcessHet=0.7918;FS=0;MLEAC=1;MLEAF=0.25;MQ=55.08;QD=24.29;RegionType=Core;SOR=1.085;VQSLOD=4.02;culprit=FS	GT:AD:DP:GQ:PL	0/0:2,11:13:8:0,8,89	1/1:0,2:11:6:61,6,0
Pf3D7_01_v3	98868	.	A	G	3670.13	PASS	AC=4;AF=1;AN=4;ANN=G|missense_variant|MODERATE|RESA|PF3D7_0102200|transcript|PF3D7_0102200.1|Coding|1/2|c.50A>G|p.Asp17Gly|50/3258|50/3258|17/1085||;DP=167;ExcessHet=3.0103;FS=0;MLEAC=4;MLEAF=1;MQ=60;POSITIVE_TRAIN_SITE;QD=23.99;RegionType=Core;SOR=0.756;VQSLOD=6.81;culprit=FS	GT:AD:DP:GQ:PL	1/1:0,60:63:99:1462,178,0	1/1:0,93:98:99:2224,275,0
Pf3D7_01_v3	100330	.	A	G	4372.13	PASS	AC=4;AF=1;AN=4;ANN=G|missense_variant|MODERATE|RESA|PF3D7_0102200|transcript|PF3D7_0102200.1|Coding|2/2|c.1306A>G|p.Lys436Glu|1306/3258|1306/3258|436/1085||;DP=200;ExcessHet=3.0103;FS=0;MLEAC=4;MLEAF=1;MQ=60;POSITIVE_TRAIN_SITE;QD=23.63;RegionType=Core;SOR=0.828;VQSLOD=6.2;culprit=FS	GT:AD:DP:GQ:PL	1/1:0,101:103:99:2349,297,0	1/1:0,84:85:99:2039,249,0
Pf3D7_01_v3	100608	.	A	G	3636.13	PASS	AC=4;AF=1;AN=4;ANN=G|synonymous_variant|LOW|RESA|PF3D7_0102200|transcript|PF3D7_0102200.1|Coding|2/2|c.1584A>G|p.Leu528Leu|1584/3258|1584/3258|528/1085||;DP=162;ExcessHet=3.0103;FS=0;GlobalBarcode=1;MLEAC=4;MLEAF=1;MQ=60;POSITIVE_TRAIN_SITE;QD=23.77;RegionType=Core;SOR=0.706;VQSLOD=6.73;culprit=FS	GT:AD:DP:GQ:PL	1/1:0,81:81:99:1928,240,0	1/1:0,72:72:99:1724,213,0
Pf3D7_01_v3	101269	.	G	T	5587.13	PASS	AC=4;AF=1;AN=4;ANN=T|missense_variant|MODERATE|RESA|PF3D7_0102200|transcript|PF3D7_0102200.1|Coding|2/2|c.2245G>T|p.Val749Leu|2245/3258|2245/3258|749/1085||;DP=239;ExcessHet=3.0103;FS=0;MLEAC=4;MLEAF=1;MQ=60;POSITIVE_TRAIN_SITE;QD=24.08;RegionType=Core;SOR=0.693;VQSLOD=7.51;culprit=FS	GT:AD:DP:GQ:PL	1/1:0,110:110:99:2641,325,0	1/1:0,122:124:99:2962,359,0
Pf3D7_01_v3	101648	.	A	C	5180.13	PASS	AC=4;AF=1;AN=4;ANN=C|missense_variant|MODERATE|RESA|PF3D7_0102200|transcript|PF3D7_0102200.1|Coding|2/2|c.2624A>C|p.Lys875Thr|2624/3258|2624/3258|875/1085||;DP=218;ExcessHet=3.0103;FS=0;MLEAC=4;MLEAF=1;MQ=60;POSITIVE_TRAIN_SITE;QD=24.67;RegionType=Core;SOR=0.781;VQSLOD=7.52;culprit=FS	GT:AD:DP:GQ:PL	1/1:0,101:102:99:2520,302,0	1/1:0,109:109:99:2676,325,0
Pf3D7_01_v3	101767	.	A	C	2200.28	PASS	AC=2;AF=0.5;AN=4;ANN=C|missense_variant|MODERATE|RESA|PF3D7_0102200|transcript|PF3D7_0102200.1|Coding|2/2|c.2743A>C|p.Asn915His|2743/3258|2743/3258|915/1085||;BaseQRankSum=1.43;DP=130;ExcessHet=0.7918;FS=0;MLEAC=2;MLEAF=0.5;MQ=58.65;MQRankSum=4.28;QD=28.06;ReadPosRankSum=-0.449;RegionType=Core;SOR=0.238;VQSLOD=2.96;culprit=FS	GT:AD:DP:GQ:PGT:PID:PL:PS	0/0:74,0:74:0:.:.:0,0,453	1|1:1,55:56:99:1|1:101759_TTGA_T:2213,119,0:101759
Pf3D7_01_v3	101783	.	T	C	1729.36	PASS	AC=2;AF=1;AN=2;ANN=C|missense_variant|MODERATE|RESA|PF3D7_0102200|transcript|PF3D7_0102200.1|Coding|2/2|c.2759T>C|p.Val920Ala|2759/3258|2759/3258|920/1085||;BaseQRankSum=0;DP=113;ExcessHet=3.0103;FS=0;MLEAC=1;MLEAF=0.5;MQ=57.15;MQRankSum=5.27;QD=27.71;ReadPosRankSum=0.334;RegionType=Core;SOR=0.43;VQSLOD=3.34;culprit=FS	GT:AD:DP:GQ:PGT:PID:PL:PS	./.:67,0:67:.:.:.:0,0,0	1|1:3,43:46:3:1|1:101759_TTGA_T:1738,3,0:101759
Pf3D7_01_v3	101784	.	A	T	1729.36	PASS	AC=2;AF=1;AN=2;ANN=T|synonymous_variant|LOW|RESA|PF3D7_0102200|transcript|PF3D7_0102200.1|Coding|2/2|c.2760A>T|p.Val920Val|2760/3258|2760/3258|920/1085||;BaseQRankSum=0.882;DP=113;ExcessHet=3.0103;FS=0;MLEAC=1;MLEAF=0.5;MQ=57.15;MQRankSum=5.27;QD=35.68;ReadPosRankSum=0.296;RegionType=Core;SOR=0.43;VQSLOD=2.83;culprit=FS	GT:AD:DP:GQ:PGT:PID:PL:PS	./.:67,0:67:.:.:.:0,0,0	1|1:3,43:46:3:1|1:101759_TTGA_T:1738,3,0:101759
Pf3D7_01_v3	107519	.	T	C	5146.13	PASS	AC=4;AF=1;AN=4;ANN=C|intragenic_variant|MODIFIER|Gene_PF3D7_0102400|Gene_PF3D7_0102400|gene_variant|Gene_PF3D7_0102400|||n.107519T>C||||||;DP=221;ExcessHet=3.0103;FS=0;MLEAC=4;MLEAF=1;MQ=60;POSITIVE_TRAIN_SITE;QD=24.16;RegionType=Core;SOR=0.712;VQSLOD=7.43;culprit=FS	GT:AD:DP:GQ:PL	1/1:0,76:77:99:1840,226,0	1/1:0,137:137:99:3322,407,0
Pf3D7_01_v3	107756	.	T	G	4593.13	PASS	AC=4;AF=1;AN=4;ANN=G|intragenic_variant|MODIFIER|Gene_PF3D7_0102400|Gene_PF3D7_0102400|gene_variant|Gene_PF3D7_0102400|||n.107756T>G||||||;DP=190;ExcessHet=3.0103;FS=0;MLEAC=4;MLEAF=1;MQ=60;POSITIVE_TRAIN_SITE;QD=24.83;RegionType=Core;SOR=0.737;VQSLOD=7.55;culprit=FS	GT:AD:DP:GQ:PL	1/1:0,66:67:99:1619,196,0	1/1:0,119:119:99:2990,355,0
Pf3D7_01_v3	108449	.	G	A	79.95	PASS	AC=2;AF=1;AN=2;ANN=A|intergenic_region|MODIFIER|Gene_PF3D7_0102400-EBA181|Gene_PF3D7_0102400-PF3D7_0102500|intergenic_region|Gene_PF3D7_0102400-PF3D7_0102500|||n.108449G>A||||||;DP=32;ExcessHet=3.0103;FS=0;MLEAC=2;MLEAF=1;MQ=56.39;QD=26.65;RegionType=Core;SOR=2.531;VQSLOD=2.86;culprit=FS	GT:AD:DP:GQ:PGT:PID:PL:PS	1|1:0,3:20:9:1|1:108449_G_A:92,9,0:108449	./.:12,0:12:.:.:.:0,0,0
Pf3D7_01_v3	109146	.	A	G	1622.13	PASS	AC=4;AF=1;AN=4;ANN=G|intergenic_region|MODIFIER|Gene_PF3D7_0102400-EBA181|Gene_PF3D7_0102400-PF3D7_0102500|intergenic_region|Gene_PF3D7_0102400-PF3D7_0102500|||n.109146A>G||||||;DP=82;ExcessHet=3.0103;FS=0;MLEAC=4;MLEAF=1;MQ=59.67;POSITIVE_TRAIN_SITE;QD=24.21;RegionType=Core;SOR=1.022;VQSLOD=6.11;culprit=FS	GT:AD:DP:GQ:PL	1/1:0,31:41:91:760,91,0	1/1:0,36:41:99:878,107,0
Pf3D7_01_v3	111040	.	T	C	7719.13	PASS	AC=4;AF=1;AN=4;ANN=C|missense_variant|MODERATE|EBA181|PF3D7_0102500|transcript|PF3D7_0102500.1|Coding|3/4|c.4552A>G|p.Lys1518Glu|4552/4704|4552/4704|1518/1567||;DP=187;ExcessHet=3.0103;FS=0;MLEAC=4;MLEAF=1;MQ=60;POSITIVE_TRAIN_SITE;QD=33.7;RegionType=Core;SOR=0.965;VQSLOD=5.31;culprit=FS	GT:AD:DP:GQ:PGT:PID:PL:PS	1|1:0,74:75:99:1|1:111040_T_C:3167,222,0:111040	1|1:0,104:105:99:1|1:111040_T_C:4568,313,0:111040
Pf3D7_01_v3	111041	.	T	C	7719.13	PASS	AC=4;AF=1;AN=4;ANN=C|synonymous_variant|LOW|EBA181|PF3D7_0102500|transcript|PF3D7_0102500.1|Coding|3/4|c.4551A>G|p.Glu1517Glu|4551/4704|4551/4704|1517/1567||;DP=186;ExcessHet=3.0103;FS=0;MLEAC=4;MLEAF=1;MQ=60;POSITIVE_TRAIN_SITE;QD=32.78;RegionType=Core;SOR=0.965;VQSLOD=4.69;culprit=FS	GT:AD:DP:GQ:PGT:PID:PL:PS	1|1:0,74:75:99:1|1:111040_T_C:3167,222,0:111040	1|1:0,104:105:99:1|1:111040_T_C:4568,313,0:111040
Pf3D7_01_v3	111503	.	C	T	5978.13	PASS	AC=4;AF=1;AN=4;ANN=T|missense_variant|MODERATE|EBA181|PF3D7_0102500|transcript|PF3D7_0102500.1|Coding|1/4|c.4297G>A|p.Asp1433Asn|4297/4704|4297/4704|1433/1567||;DP=244;ExcessHet=3.0103;FS=0;MLEAC=4;MLEAF=1;MQ=60;POSITIVE_TRAIN_SITE;QD=25.77;RegionType=Core;SOR=0.755;VQSLOD=7;culprit=FS	GT:AD:DP:GQ:PL	1/1:0,88:88:99:2288,263,0	1/1:0,144:145:99:3706,429,0
Pf3D7_01_v3	112038	.	G	A	5610.13	PASS	AC=4;AF=1;AN=4;ANN=A|synonymous_variant|LOW|EBA181|PF3D7_0102500|transcript|PF3D7_0102500.1|Coding|1/4|c.3762C>T|p.Ser1254Ser|3762/4704|3762/4704|1254/1567||;DP=229;ExcessHet=3.0103;FS=0;MLEAC=4;MLEAF=1;MQ=60;POSITIVE_TRAIN_SITE;QD=24.93;RegionType=Core;SOR=0.757;VQSLOD=7.29;culprit=FS	GT:AD:DP:GQ:PL	1/1:0,109:109:99:2706,324,0	1/1:0,116:116:99:2920,344,0
Pf3D7_01_v3	114473	.	T	G	6096.13	PASS	AC=4;AF=1;AN=4;ANN=G|missense_variant|MODERATE|EBA181|PF3D7_0102500|transcript|PF3D7_0102500.1|Coding|1/4|c.1327A>C|p.Lys443Gln|1327/4704|1327/4704|443/1567||;DP=262;ExcessHet=3.0103;FS=0;MLEAC=4;MLEAF=1;MQ=60;POSITIVE_TRAIN_SITE;QD=24.38;RegionType=Core;SOR=0.725;VQSLOD=7.48;culprit=FS	GT:AD:DP:GQ:PL	1/1:0,125:125:99:3044,371,0	1/1:0,125:125:99:3068,371,0
Pf3D7_01_v3	114559	.	T	A	5439.13	PASS	AC=4;AF=1;AN=4;ANN=A|missense_variant|MODERATE|EBA181|PF3D7_0102500|transcript|PF3D7_0102500.1|Coding|1/4|c.1241A>T|p.Asn414Ile|1241/4704|1241/4704|414/1567||;DP=231;ExcessHet=3.0103;FS=0;MLEAC=4;MLEAF=1;MQ=60;POSITIVE_TRAIN_SITE;QD=24.72;RegionType=Core;SOR=0.693;VQSLOD=7.53;culprit=FS	GT:AD:DP:GQ:PL	1/1:0,101:101:99:2467,299,0	1/1:0,119:121:99:2988,353,0
Pf3D7_01_v3	117048	.	G	A	1509.13	PASS	AC=4;AF=1;AN=4;ANN=A|intergenic_region|MODIFIER|EBA181-FIKK1|PF3D7_0102500-PF3D7_0102600|intergenic_region|PF3D7_0102500-PF3D7_0102600|||n.117048G>A||||||;DP=66;ExcessHet=3.0103;FS=0;MLEAC=4;MLEAF=1;MQ=60;POSITIVE_TRAIN_SITE;QD=26.02;RegionType=Core;SOR=1.911;VQSLOD=5.18;culprit=FS	GT:AD:DP:GQ:PL	1/1:0,27:31:78:685,78,0	1/1:0,31:35:90:840,90,0
Pf3D7_01_v3	117367	.	T	A	3813.13	PASS	AC=4;AF=1;AN=4;ANN=A|intergenic_region|MODIFIER|EBA181-FIKK1|PF3D7_0102500-PF3D7_0102600|intergenic_region|PF3D7_0102500-PF3D7_0102600|||n.117367T>A||||||;DP=101;ExcessHet=3.0103;FS=0;MLEAC=4;MLEAF=1;MQ=59.78;POSITIVE_TRAIN_SITE;QD=34.22;RegionType=Core;SOR=0.713;VQSLOD=5.6;culprit=FS	GT:AD:DP:GQ:PL	1/1:0,33:35:99:1286,99,0	1/1:0,59:64:99:2543,178,0
Pf3D7_01_v3	122102	.	A	T	527.66	PASS	AC=1;AF=0.5;AN=2;ANN=T|intergenic_region|MODIFIER|FIKK1-MaTrA|PF3D7_0102600-PF3D7_0102700|intergenic_region|PF3D7_0102600-PF3D7_0102700|||n.122102A>T||||||;BaseQRankSum=1.68;DP=22;ExcessHet=3.0103;FS=0;MLEAC=1;MLEAF=0.5;MQ=59.04;MQRankSum=-0.586;QD=26.38;ReadPosRankSum=-0.057;RegionType=Core;SOR=0.645;VQSLOD=2.74;culprit=FS	GT:AD:DP:GQ:PGT:PID:PL:PS	./.:0,0	0|1:7,13:22:14:0|1:122099_A_AT:535,0,14:122099
Pf3D7_01_v3	122104	.	A	T	447.65	PASS	AC=1;AF=0.5;AN=2;ANN=T|intergenic_region|MODIFIER|FIKK1-MaTrA|PF3D7_0102600-PF3D7_0102700|intergenic_region|PF3D7_0102600-PF3D7_0102700|||n.122104A>T||||||;BaseQRankSum=1.33;DP=19;ExcessHet=3.0103;FS=0;MLEAC=1;MLEAF=0.5;MQ=57.44;MQRankSum=-0.681;QD=29.84;ReadPosRankSum=0.182;RegionType=Core;SOR=0.976;VQSLOD=3.44;culprit=FS	GT:AD:DP:GQ:PGT:PID:PL:PS	./.:0,0	0|1:4,11:18:15:0|1:122099_A_AT:455,0,15:122099
Pf3D7_01_v3	123407	.	T	A	3370.13	PASS	AC=4;AF=1;AN=4;ANN=A|intergenic_region|MODIFIER|FIKK1-MaTrA|PF3D7_0102600-PF3D7_0102700|intergenic_region|PF3D7_0102600-PF3D7_0102700|||n.123407T>A||||||;DP=152;ExcessHet=3.0103;FS=0;MLEAC=4;MLEAF=1;MQ=59.85;POSITIVE_TRAIN_SITE;QD=24.42;RegionType=Core;SOR=0.915;VQSLOD=6.59;culprit=FS	GT:AD:DP:GQ:PL	1/1:0,49:52:99:1182,144,0	1/1:0,89:95:99:2204,263,0
Pf3D7_01_v3	125303	.	C	T	5739.13	PASS	AC=4;AF=1;AN=4;ANN=T|missense_variant|MODERATE|MaTrA|PF3D7_0102700|transcript|PF3D7_0102700.1|Coding|2/2|c.650C>T|p.Thr217Ile|650/831|650/831|217/276||;DP=236;ExcessHet=3.0103;FS=0;MLEAC=4;MLEAF=1;MQ=60;POSITIVE_TRAIN_SITE;QD=25.06;RegionType=Core;SOR=0.719;VQSLOD=7.46;culprit=FS	GT:AD:DP:GQ:PL	1/1:0,100:100:99:2495,297,0	1/1:0,129:129:99:3260,383,0
Pf3D7_01_v3	125757	.	T	A	1476.13	PASS	AC=4;AF=1;AN=4;ANN=A|intergenic_region|MODIFIER|MaTrA-PF3D7_0102800|PF3D7_0102700-PF3D7_0102800|intergenic_region|PF3D7_0102700-PF3D7_0102800|||n.125757T>A||||||;DP=59;ExcessHet=3.0103;FS=0;MLEAC=4;MLEAF=1;MQ=60;POSITIVE_TRAIN_SITE;QD=25.9;RegionType=Core;SOR=0.914;VQSLOD=5.75;culprit=FS	GT:AD:DP:GQ:PL	1/1:0,21:22:63:584,63,0	1/1:0,36:36:99:908,106,0
Pf3D7_01_v3	125802	.	G	T	2403.13	PASS	AC=4;AF=1;AN=4;ANN=T|intergenic_region|MODIFIER|MaTrA-PF3D7_0102800|PF3D7_0102700-PF3D7_0102800|intergenic_region|PF3D7_0102700-PF3D7_0102800|||n.125802G>T||||||;DP=68;ExcessHet=3.0103;FS=0;MLEAC=4;MLEAF=1;MQ=60;POSITIVE_TRAIN_SITE;QD=28.17;RegionType=Core;SOR=0.752;VQSLOD=5.83;culprit=FS	GT:AD:DP:GQ:PGT:PID:PL:PS	1|1:0,21:23:63:1|1:125802_G_T:791,63,0:125802	1|1:0,45:45:99:1|1:125802_G_T:1628,135,0:125802
Pf3D7_01_v3	125809	.	T	G	2392.13	PASS	AC=4;AF=1;AN=4;ANN=G|intergenic_region|MODIFIER|MaTrA-PF3D7_0102800|PF3D7_0102700-PF3D7_0102800|intergenic_region|PF3D7_0102700-PF3D7_0102800|||n.125809T>G||||||;BaseQRankSum=1.58;DP=69;ExcessHet=3.0103;FS=3.076;MLEAC=4;MLEAF=1;MQ=60;MQRankSum=0;POSITIVE_TRAIN_SITE;QD=29.04;ReadPosRankSum=1.61;RegionType=Core;SOR=0.318;VQSLOD=3.32;culprit=FS	GT:AD:DP:GQ:PGT:PID:PL:PS	1|1:0,23:23:69:1|1:125802_G_T:847,69,0:125802	1|1:1,43:44:99:1|1:125802_G_T:1561,122,0:125802
Pf3D7_01_v3	127725	.	G	A	1714.86	PASS	AC=4;AF=1;AN=4;ANN=A|synonymous_variant|LOW|PF3D7_0102800|PF3D7_0102800|transcript|PF3D7_0102800.1|Coding|1/1|c.417C>T|p.Asn139Asn|417/1824|417/1824|139/607||;BaseQRankSum=0.637;DP=123;ExcessHet=3.0103;FS=0;MLEAC=3;MLEAF=0.75;MQ=59.47;MQRankSum=-0.226;POSITIVE_TRAIN_SITE;QD=27.22;ReadPosRankSum=1.35;RegionType=Core;SOR=0.264;VQSLOD=4.83;culprit=FS	GT:AD:DP:GQ:PL	1/1:1,19:29:75:772,75,0	1/1:0,43:49:99:1691,186,0
Pf3D7_01_v3	130198	.	T	A	5286.13	PASS	AC=4;AF=1;AN=4;ANN=A|missense_variant|MODERATE|PF3D7_0102900|PF3D7_0102900|transcript|PF3D7_0102900.1|Coding|1/1|c.643A>T|p.Asn215Tyr|643/1881|643/1881|215/626||;DP=218;ExcessHet=3.0103;FS=0;MLEAC=4;MLEAF=1;MQ=60;POSITIVE_TRAIN_SITE;QD=25.66;RegionType=Core;SOR=0.752;VQSLOD=7.3;culprit=FS	GT:AD:DP:GQ:PL	1/1:0,76:78:99:1970,227,0	1/1:0,130:130:99:3332,386,0
Pf3D7_01_v3	130339	.	C	T	5502.13	PASS	AC=4;AF=1;AN=4;ANN=T|missense_variant|MODERATE|PF3D7_0102900|PF3D7_0102900|transcript|PF3D7_0102900.1|Coding|1/1|c.502G>A|p.Ala168Thr|502/1881|502/1881|168/626||;DP=228;ExcessHet=3.0103;FS=0;GlobalBarcode=1;MLEAC=4;MLEAF=1;MQ=60;POSITIVE_TRAIN_SITE;QD=25.12;RegionType=Core;SOR=0.787;VQSLOD=7.01;culprit=FS	GT:AD:DP:GQ:PL	1/1:0,101:101:99:2528,300,0	1/1:0,118:119:99:2990,351,0
Pf3D7_01_v3	133125	.	T	C	2188.13	PASS	AC=4;AF=1;AN=4;ANN=C|intron_variant|MODIFIER|PF3D7_0103000|PF3D7_0103000|transcript|PF3D7_0103000.1|Coding|2/6|c.185-10A>G||||||;DP=108;ExcessHet=3.0103;FS=0;MLEAC=4;MLEAF=1;MQ=59.66;POSITIVE_TRAIN_SITE;QD=24.87;RegionType=Core;SOR=0.793;VQSLOD=7.17;culprit=FS	GT:AD:DP:GQ:PL	1/1:0,38:43:99:954,114,0	1/1:0,50:60:99:1250,149,0
Pf3D7_01_v3	137258	.	G	A	2713.13	PASS	AC=4;AF=1;AN=4;ANN=A|missense_variant|MODERATE|VPS51|PF3D7_0103100|transcript|PF3D7_0103100.1|Coding|1/1|c.2000C>T|p.Thr667Met|2000/4905|2000/4905|667/1634||;DP=106;ExcessHet=3.0103;FS=0;MLEAC=4;MLEAF=1;MQ=60;POSITIVE_TRAIN_SITE;QD=26.34;RegionType=Core;SOR=0.876;VQSLOD=6.15;culprit=FS	GT:AD:DP:GQ:PL	1/1:0,32:34:96:838,96,0	1/1:0,71:71:99:1891,212,0
Pf3D7_01_v3	138966	.	G	C	4420.13	PASS	AC=4;AF=1;AN=4;ANN=C|missense_variant|MODERATE|VPS51|PF3D7_0103100|transcript|PF3D7_0103100.1|Coding|1/1|c.292C>G|p.Gln98Glu|292/4905|292/4905|98/1634||;DP=187;ExcessHet=3.0103;FS=0;MLEAC=4;MLEAF=1;MQ=60;POSITIVE_TRAIN_SITE;QD=24.42;RegionType=Core;SOR=0.819;VQSLOD=7.18;culprit=FS	GT:AD:DP:GQ:PL	1/1:0,58:58:99:1401,172,0	1/1:0,123:125:99:3035,366,0
Pf3D7_01_v3	139191	.	C	T	4204.13	PASS	AC=4;AF=1;AN=4;ANN=T|missense_variant|MODERATE|VPS51|PF3D7_0103100|transcript|PF3D7_0103100.1|Coding|1/1|c.67G>A|p.Ala23Thr|67/4905|67/4905|23/1634||;DP=187;ExcessHet=3.0103;FS=0;MLEAC=4;MLEAF=1;MQ=60;POSITIVE_TRAIN_SITE;QD=23.75;RegionType=Core;SOR=0.737;VQSLOD=7.13;culprit=FS	GT:AD:DP:GQ:PL	1/1:0,91:96:99:2243,269,0	1/1:0,86:88:99:1977,251,0
Pf3D7_01_v3	140556	.	T	A	221.68	PASS	AC=2;AF=1;AN=2;ANN=A|intergenic_region|MODIFIER|VPS51-NT4|PF3D7_0103100-PF3D7_0103200|intergenic_region|PF3D7_0103100-PF3D7_0103200|||n.140556T>A||||||;BaseQRankSum=1.28;DP=54;ExcessHet=3.0103;FS=0;MLEAC=2;MLEAF=1;MQ=50.77;MQRankSum=-0.71;QD=18.47;ReadPosRankSum=1.42;RegionType=Core;SOR=0.631;VQSLOD=3.15;culprit=FS	GT:AD:DP:GQ:PL	1/1:1,11:22:24:234,24,0	./.:31,0:31:.:0,0,0
Pf3D7_01_v3	140820	.	A	C	5009.13	PASS	AC=4;AF=1;AN=4;ANN=C|missense_variant|MODERATE|NT4|PF3D7_0103200|transcript|PF3D7_0103200.1|Coding|2/2|c.1147T>G|p.Ser383Ala|1147/1305|1147/1305|383/434||;DP=212;ExcessHet=3.0103;FS=0;MLEAC=4;MLEAF=1;MQ=60;POSITIVE_TRAIN_SITE;QD=24.55;RegionType=Core;SOR=0.723;VQSLOD=7.21;culprit=FS	GT:AD:DP:GQ:PL	1/1:0,92:92:99:2276,274,0	1/1:0,112:113:99:2749,333,0
Pf3D7_01_v3	141212	.	T	C	1598.13	PASS	AC=4;AF=1;AN=4;ANN=C|intron_variant|MODIFIER|NT4|PF3D7_0103200|transcript|PF3D7_0103200.1|Coding|1/1|c.881-126A>G||||||;BaseQRankSum=0.239;DP=137;ExcessHet=3.0103;FS=0;MLEAC=4;MLEAF=1;MQ=57.54;MQRankSum=2.3;QD=31.46;ReadPosRankSum=2.19;RegionType=Core;SOR=1.225;VQSLOD=2.75;culprit=FS	GT:AD:DP:GQ:PL	1/1:0,18:23:52:683,52,0	1/1:2,23:28:62:931,62,0
Pf3D7_01_v3	143042	.	A	T	2575.13	PASS	AC=4;AF=1;AN=4;ANN=T|intergenic_region|MODIFIER|NT4-PF3D7_0103300|PF3D7_0103200-PF3D7_0103300|intergenic_region|PF3D7_0103200-PF3D7_0103300|||n.143042A>T||||||;DP=118;ExcessHet=3.0103;FS=0;MLEAC=4;MLEAF=1;MQ=60;POSITIVE_TRAIN_SITE;QD=23.84;RegionType=Core;SOR=0.766;VQSLOD=6.93;culprit=FS	GT:AD:DP:GQ:PL	1/1:0,32:34:93:729,93,0	1/1:0,76:78:99:1862,224,0
Pf3D7_01_v3	144870	.	A	G	8817.13	PASS	AC=4;AF=1;AN=4;ANN=G|synonymous_variant|LOW|PF3D7_0103300|PF3D7_0103300|transcript|PF3D7_0103300.1|Coding|1/1|c.1527T>C|p.Val509Val|1527/2757|1527/2757|509/918||;DP=214;ExcessHet=3.0103;FS=0;GlobalBarcode=1;MLEAC=4;MLEAF=1;MQ=60;POSITIVE_TRAIN_SITE;QD=33.81;RegionType=Core;SOR=0.783;VQSLOD=6.01;culprit=FS	GT:AD:DP:GQ:PGT:PID:PL:PS	1|1:0,93:94:99:1|1:144870_A_G:4033,280,0:144870	1|1:0,113:113:99:1|1:144870_A_G:4800,340,0:144870
Pf3D7_01_v3	144877	.	A	G	8653.13	PASS	AC=4;AF=1;AN=4;ANN=G|missense_variant|MODERATE|PF3D7_0103300|PF3D7_0103300|transcript|PF3D7_0103300.1|Coding|1/1|c.1520T>C|p.Val507Ala|1520/2757|1520/2757|507/918||;DP=202;ExcessHet=3.0103;FS=0;MLEAC=4;MLEAF=1;MQ=60;POSITIVE_TRAIN_SITE;QD=27.29;RegionType=Core;SOR=0.809;VQSLOD=6.13;culprit=FS	GT:AD:DP:GQ:PGT:PID:PL:PS	1|1:0,91:91:99:1|1:144870_A_G:3982,274,0:144870	1|1:0,108:108:99:1|1:144870_A_G:4687,325,0:144870
Pf3D7_01_v3	145227	.	C	T	4741.13	PASS	AC=4;AF=1;AN=4;ANN=T|synonymous_variant|LOW|PF3D7_0103300|PF3D7_0103300|transcript|PF3D7_0103300.1|Coding|1/1|c.1170G>A|p.Lys390Lys|1170/2757|1170/2757|390/918||;DP=212;ExcessHet=3.0103;FS=0;MLEAC=4;MLEAF=1;MQ=60;POSITIVE_TRAIN_SITE;QD=22.9;RegionType=Core;SOR=0.913;VQSLOD=5.6;culprit=FS	GT:AD:DP:GQ:PL	1/1:0,96:97:99:2224,280,0	1/1:0,111:112:99:2533,323,0
Pf3D7_01_v3	145515	.	T	A	4370.13	PASS	AC=4;AF=1;AN=4;ANN=A|synonymous_variant|LOW|PF3D7_0103300|PF3D7_0103300|transcript|PF3D7_0103300.1|Coding|1/1|c.882A>T|p.Ile294Ile|882/2757|882/2757|294/918||;DP=184;ExcessHet=3.0103;FS=0;MLEAC=4;MLEAF=1;MQ=59.95;POSITIVE_TRAIN_SITE;QD=25.12;RegionType=Core;SOR=0.75;VQSLOD=7.61;culprit=FS	GT:AD:DP:GQ:PL	1/1:0,87:90:99:2110,257,0	1/1:0,87:89:99:2276,258,0
Pf3D7_01_v3	145560	.	A	T	5313.13	PASS	AC=4;AF=1;AN=4;ANN=T|synonymous_variant|LOW|PF3D7_0103300|PF3D7_0103300|transcript|PF3D7_0103300.1|Coding|1/1|c.837T>A|p.Ser279Ser|837/2757|837/2757|279/918||;DP=220;ExcessHet=3.0103;FS=0;MLEAC=4;MLEAF=1;MQ=60;POSITIVE_TRAIN_SITE;QD=24.71;RegionType=Core;SOR=0.702;VQSLOD=6.46;culprit=FS	GT:AD:DP:GQ:PL	1/1:0,108:109:99:2623,319,0	1/1:0,107:110:99:2706,318,0
Pf3D7_01_v3	148490	.	A	C	5276.13	PASS	AC=4;AF=1;AN=4;ANN=C|missense_variant|MODERATE|PF3D7_0103400|PF3D7_0103400|transcript|PF3D7_0103400.1|Coding|1/1|c.4288T>G|p.Ser1430Ala|4288/4863|4288/4863|1430/1620||;BaseQRankSum=2.13;DP=240;ExcessHet=3.0103;FS=0;MLEAC=4;MLEAF=1;MQ=60;MQRankSum=0;POSITIVE_TRAIN_SITE;QD=23.35;ReadPosRankSum=-0.221;RegionType=Core;SOR=0.238;VQSLOD=4.9;culprit=FS	GT:AD:DP:GQ:PL	1/1:1,101:102:99:2347,291,0	1/1:0,124:125:99:2945,366,0
Pf3D7_01_v3	155303	.	C	T	5663.13	PASS	AC=4;AF=1;AN=4;ANN=T|synonymous_variant|LOW|PF3D7_0103500|PF3D7_0103500|transcript|PF3D7_0103500.1|Coding|1/7|c.1128C>T|p.Phe376Phe|1128/5472|1128/5472|376/1823||;DP=242;ExcessHet=3.0103;FS=0;MLEAC=4;MLEAF=1;MQ=60;POSITIVE_TRAIN_SITE;QD=25.17;RegionType=Core;SOR=0.765;VQSLOD=7.2;culprit=FS	GT:AD:DP:GQ:PL	1/1:0,91:94:99:2355,272,0	1/1:0,134:134:99:3324,398,0
Pf3D7_01_v3	155522	.	A	G	4193.13	PASS	AC=4;AF=1;AN=4;ANN=G|synonymous_variant|LOW|PF3D7_0103500|PF3D7_0103500|transcript|PF3D7_0103500.1|Coding|1/7|c.1347A>G|p.Leu449Leu|1347/5472|1347/5472|449/1823||;DP=173;ExcessHet=3.0103;FS=0;MLEAC=4;MLEAF=1;MQ=60;POSITIVE_TRAIN_SITE;QD=24.81;RegionType=Core;SOR=0.753;VQSLOD=7.48;culprit=FS	GT:AD:DP:GQ:PL	1/1:0,53:53:99:1361,158,0	1/1:0,116:116:99:2848,345,0
Pf3D7_01_v3	155811	.	A	C	4014.13	PASS	AC=4;AF=1;AN=4;ANN=C|missense_variant|MODERATE|PF3D7_0103500|PF3D7_0103500|transcript|PF3D7_0103500.1|Coding|1/7|c.1636A>C|p.Asn546His|1636/5472|1636/5472|546/1823||;DP=172;ExcessHet=3.0103;FS=0;MLEAC=4;MLEAF=1;MQ=59.99;POSITIVE_TRAIN_SITE;QD=24.18;RegionType=Core;SOR=0.928;VQSLOD=6.4;culprit=FS	GT:AD:DP:GQ:PL	1/1:0,68:70:99:1626,202,0	1/1:0,98:98:99:2404,292,0
Pf3D7_01_v3	155877	.	G	A	6753.13	PASS	AC=4;AF=1;AN=4;ANN=A|missense_variant|MODERATE|PF3D7_0103500|PF3D7_0103500|transcript|PF3D7_0103500.1|Coding|1/7|c.1702G>A|p.Asp568Asn|1702/5472|1702/5472|568/1823||;DP=180;ExcessHet=3.0103;FS=0;MLEAC=4;MLEAF=1;MQ=59.97;POSITIVE_TRAIN_SITE;QD=30.71;RegionType=Core;SOR=0.739;VQSLOD=6.26;culprit=FS	GT:AD:DP:GQ:PGT:PID:PL:PS	1|1:0,72:76:99:1|1:155877_G_A:2796,216,0:155877	1|1:0,100:100:99:1|1:155877_G_A:3973,299,0:155877
Pf3D7_01_v3	155895	.	G	A	7040.13	PASS	AC=4;AF=1;AN=4;ANN=A|missense_variant|MODERATE|PF3D7_0103500|PF3D7_0103500|transcript|PF3D7_0103500.1|Coding|1/7|c.1720G>A|p.Val574Ile|1720/5472|1720/5472|574/1823||;DP=186;ExcessHet=3.0103;FS=0;MLEAC=4;MLEAF=1;MQ=59.97;POSITIVE_TRAIN_SITE;QD=27.35;RegionType=Core;SOR=0.704;VQSLOD=5.77;culprit=FS	GT:AD:DP:GQ:PGT:PID:PL:PS	1|1:0,70:74:99:1|1:155877_G_A:2769,210,0:155877	1|1:0,111:111:99:1|1:155877_G_A:4287,333,0:155877
Pf3D7_01_v3	155939	.	G	A	5023.13	PASS	AC=4;AF=1;AN=4;ANN=A|synonymous_variant|LOW|PF3D7_0103500|PF3D7_0103500|transcript|PF3D7_0103500.1|Coding|1/7|c.1764G>A|p.Lys588Lys|1764/5472|1764/5472|588/1823||;DP=210;ExcessHet=3.0103;FS=0;MLEAC=4;MLEAF=1;MQ=59.98;POSITIVE_TRAIN_SITE;QD=24.99;RegionType=Core;SOR=0.774;VQSLOD=7.39;culprit=FS	GT:AD:DP:GQ:PL	1/1:0,69:71:99:1718,205,0	1/1:0,132:133:99:3321,393,0
Pf3D7_01_v3	155977	.	G	A	8442.13	PASS	AC=4;AF=1;AN=4;ANN=A|missense_variant|MODERATE|PF3D7_0103500|PF3D7_0103500|transcript|PF3D7_0103500.1|Coding|1/7|c.1802G>A|p.Gly601Asp|1802/5472|1802/5472|601/1823||;DP=206;ExcessHet=3.0103;FS=0;MLEAC=4;MLEAF=1;MQ=60;POSITIVE_TRAIN_SITE;QD=27.16;RegionType=Core;SOR=0.819;VQSLOD=6.07;culprit=FS	GT:AD:DP:GQ:PGT:PID:PL:PS	1|1:0,74:75:99:1|1:155977_G_A:3235,223,0:155977	1|1:0,123:125:99:1|1:155977_G_A:5223,370,0:155977
Pf3D7_01_v3	155978	.	C	T	8442.13	PASS	AC=4;AF=1;AN=4;ANN=T|synonymous_variant|LOW|PF3D7_0103500|PF3D7_0103500|transcript|PF3D7_0103500.1|Coding|1/7|c.1803C>T|p.Gly601Gly|1803/5472|1803/5472|601/1823||;DP=206;ExcessHet=3.0103;FS=0;MLEAC=4;MLEAF=1;MQ=60;POSITIVE_TRAIN_SITE;QD=29.09;RegionType=Core;SOR=0.819;VQSLOD=6.24;culprit=FS	GT:AD:DP:GQ:PGT:PID:PL:PS	1|1:0,74:75:99:1|1:155977_G_A:3235,223,0:155977	1|1:0,123:125:99:1|1:155977_G_A:5223,370,0:155977
Pf3D7_01_v3	156910	.	A	G	4982.13	PASS	AC=4;AF=1;AN=4;ANN=G|missense_variant|MODERATE|PF3D7_0103500|PF3D7_0103500|transcript|PF3D7_0103500.1|Coding|2/7|c.2599A>G|p.Ser867Gly|2599/5472|2599/5472|867/1823||;DP=241;ExcessHet=3.0103;FS=0;MLEAC=4;MLEAF=1;MQ=59.86;POSITIVE_TRAIN_SITE;QD=23.28;RegionType=Core;SOR=0.892;VQSLOD=5.79;culprit=FS	GT:AD:DP:GQ:PL	1/1:0,93:103:99:2173,274,0	1/1:0,121:126:99:2825,356,0
Pf3D7_01_v3	159109	.	A	T	1213.12	PASS	AC=4;AF=1;AN=4;ANN=T|intron_variant|MODIFIER|PF3D7_0103500|PF3D7_0103500|transcript|PF3D7_0103500.1|Coding|2/6|c.4656-32A>T||||||;DP=77;ExcessHet=3.0103;FS=0;MLEAC=4;MLEAF=1;MQ=59.75;QD=29.44;RegionType=Core;SOR=2.712;VQSLOD=2.61;culprit=FS	GT:AD:DP:GQ:PGT:PID:PL:PS	1|1:0,13:15:39:1|1:159104_A_T:375,39,0:159104	1|1:0,20:21:61:1|1:159099_T_C:854,61,0:159099
Pf3D7_01_v3	159116	.	T	G	1215.12	PASS	AC=4;AF=1;AN=4;ANN=G|intron_variant|MODIFIER|PF3D7_0103500|PF3D7_0103500|transcript|PF3D7_0103500.1|Coding|2/6|c.4656-25T>G||||||;DP=92;ExcessHet=3.0103;FS=0;MLEAC=4;MLEAF=1;MQ=59.79;POSITIVE_TRAIN_SITE;QD=27.77;RegionType=Core;SOR=2.774;VQSLOD=4.14;culprit=FS	GT:AD:DP:GQ:PGT:PID:PL:PS	1|1:0,13:15:40:1|1:159104_A_T:375,40,0:159104	1|1:0,20:22:62:1|1:159099_T_C:856,62,0:159099
Pf3D7_01_v3	159129	.	T	C	3768.13	PASS	AC=4;AF=1;AN=4;ANN=C|intron_variant|MODIFIER|PF3D7_0103500|PF3D7_0103500|transcript|PF3D7_0103500.1|Coding|2/6|c.4656-12T>C||||||;DP=95;ExcessHet=3.0103;FS=0;MLEAC=4;MLEAF=1;MQ=59.8;POSITIVE_TRAIN_SITE;QD=33.1;RegionType=Core;SOR=2.774;VQSLOD=4.25;culprit=FS	GT:AD:DP:GQ:PL	1/1:0,13:15:99:1728,120,0	1/1:0,20:22:99:2056,149,0
Pf3D7_01_v3	159562	.	A	G	3561.13	PASS	AC=4;AF=1;AN=4;ANN=G|synonymous_variant|LOW|PF3D7_0103500|PF3D7_0103500|transcript|PF3D7_0103500.1|Coding|5/7|c.4869A>G|p.Leu1623Leu|4869/5472|4869/5472|1623/1823||;DP=151;ExcessHet=3.0103;FS=0;MLEAC=4;MLEAF=1;MQ=60;POSITIVE_TRAIN_SITE;QD=24.56;RegionType=Core;SOR=0.776;VQSLOD=7.29;culprit=FS	GT:AD:DP:GQ:PL	1/1:0,55:56:99:1312,163,0	1/1:0,90:92:99:2265,269,0
Pf3D7_01_v3	160556	.	C	T	1009.13	PASS	AC=4;AF=1;AN=4;ANN=T|intergenic_region|MODIFIER|PF3D7_0103500-PF3D7_0103600|PF3D7_0103500-PF3D7_0103600|intergenic_region|PF3D7_0103500-PF3D7_0103600|||n.160556C>T||||||;DP=51;ExcessHet=3.0103;FS=0;MLEAC=4;MLEAF=1;MQ=58.38;POSITIVE_TRAIN_SITE;QD=24.61;RegionType=Core;SOR=1.314;VQSLOD=5.66;culprit=FS	GT:AD:DP:GQ:PL	1/1:0,18:23:54:487,54,0	1/1:0,23:28:68:538,68,0
Pf3D7_01_v3	160654	.	A	T	2189.13	PASS	AC=4;AF=1;AN=4;ANN=T|intergenic_region|MODIFIER|PF3D7_0103500-PF3D7_0103600|PF3D7_0103500-PF3D7_0103600|intergenic_region|PF3D7_0103500-PF3D7_0103600|||n.160654A>T||||||;DP=57;ExcessHet=3.0103;FS=0;MLEAC=4;MLEAF=1;MQ=58.84;QD=30.07;RegionType=Core;SOR=0.8;VQSLOD=4.24;culprit=FS	GT:AD:DP:GQ:PGT:PID:PL:PS	1|1:0,22:26:66:1|1:160654_A_T:990,66,0:160654	1|1:0,27:31:81:1|1:160589_AATATATATATATATATATATAT_A:1215,81,0:160589
Pf3D7_01_v3	160658	.	G	T	2267.13	PASS	AC=4;AF=1;AN=4;ANN=T|intergenic_region|MODIFIER|PF3D7_0103500-PF3D7_0103600|PF3D7_0103500-PF3D7_0103600|intergenic_region|PF3D7_0103500-PF3D7_0103600|||n.160658G>T||||||;DP=59;ExcessHet=3.0103;FS=0;MLEAC=4;MLEAF=1;MQ=58.88;QD=27.87;RegionType=Core;SOR=0.871;VQSLOD=4.29;culprit=FS	GT:AD:DP:GQ:PGT:PID:PL:PS	1|1:0,23:27:69:1|1:160654_A_T:1035,69,0:160654	1|1:0,28:32:84:1|1:160589_AATATATATATATATATATATAT_A:1248,84,0:160589
Pf3D7_01_v3	160662	.	G	T	2223.13	PASS	AC=4;AF=1;AN=4;ANN=T|intergenic_region|MODIFIER|PF3D7_0103500-PF3D7_0103600|PF3D7_0103500-PF3D7_0103600|intergenic_region|PF3D7_0103500-PF3D7_0103600|||n.160662G>T||||||;DP=65;ExcessHet=3.0103;FS=0;MLEAC=4;MLEAF=1;MQ=58.84;QD=28.15;RegionType=Core;SOR=0.976;VQSLOD=4.11;culprit=FS	GT:AD:DP:GQ:PGT:PID:PL:PS	1|1:0,22:29:66:1|1:160654_A_T:990,66,0:160654	1|1:0,28:33:85:1|1:160589_AATATATATATATATATATATAT_A:1249,85,0:160589
Pf3D7_01_v3	160872	.	G	A	772.01	PASS	AC=4;AF=1;AN=4;ANN=A|intergenic_region|MODIFIER|PF3D7_0103500-PF3D7_0103600|PF3D7_0103500-PF3D7_0103600|intergenic_region|PF3D7_0103500-PF3D7_0103600|||n.160872G>A||||||;DP=44;ExcessHet=3.0103;FS=0;MLEAC=4;MLEAF=1;MQ=59.85;QD=26.62;RegionType=Core;SOR=0.99;VQSLOD=3.57;culprit=FS	GT:AD:DP:GQ:PL	1/1:0,6:17:18:167,18,0	1/1:0,23:27:69:621,69,0
Pf3D7_01_v3	161480	.	G	A	2615.13	PASS	AC=4;AF=1;AN=4;ANN=A|missense_variant|MODERATE|PF3D7_0103600|PF3D7_0103600|transcript|PF3D7_0103600.1|Coding|1/3|c.350G>A|p.Cys117Tyr|350/4605|350/4605|117/1534||;DP=117;ExcessHet=3.0103;FS=0;MLEAC=4;MLEAF=1;MQ=60;POSITIVE_TRAIN_SITE;QD=25.39;RegionType=Core;SOR=0.711;VQSLOD=6.81;culprit=FS	GT:AD:DP:GQ:PL	1/1:0,37:43:99:931,109,0	1/1:0,66:68:99:1700,196,0
Pf3D7_01_v3	161523	.	C	T	4073.13	PASS	AC=4;AF=1;AN=4;ANN=T|synonymous_variant|LOW|PF3D7_0103600|PF3D7_0103600|transcript|PF3D7_0103600.1|Coding|1/3|c.393C>T|p.Asn131Asn|393/4605|393/4605|131/1534||;DP=129;ExcessHet=3.0103;FS=0;MLEAC=4;MLEAF=1;MQ=59.79;POSITIVE_TRAIN_SITE;QD=31.15;RegionType=Core;SOR=1.075;VQSLOD=4.94;culprit=FS	GT:AD:DP:GQ:PL	1/1:0,46:67:99:1820,137,0	1/1:0,58:60:99:2269,172,0
Pf3D7_01_v3	161885	.	A	G	1084.13	PASS	AC=4;AF=1;AN=4;ANN=G|missense_variant|MODERATE|PF3D7_0103600|PF3D7_0103600|transcript|PF3D7_0103600.1|Coding|1/3|c.755A>G|p.Tyr252Cys|755/4605|755/4605|252/1534||;DP=61;ExcessHet=3.0103;FS=0;MLEAC=4;MLEAF=1;MQ=58.7;POSITIVE_TRAIN_SITE;QD=22.59;RegionType=Core;SOR=1.863;VQSLOD=4.28;culprit=FS	GT:AD:DP:GQ:PL	1/1:0,21:30:62:526,62,0	1/1:0,27:28:78:574,78,0
Pf3D7_01_v3	162603	.	A	G	5481.13	PASS	AC=4;AF=1;AN=4;ANN=G|synonymous_variant|LOW|PF3D7_0103600|PF3D7_0103600|transcript|PF3D7_0103600.1|Coding|1/3|c.1473A>G|p.Ser491Ser|1473/4605|1473/4605|491/1534||;DP=237;ExcessHet=3.0103;FS=0;MLEAC=4;MLEAF=1;MQ=60;POSITIVE_TRAIN_SITE;QD=24.15;RegionType=Core;SOR=0.719;VQSLOD=7.34;culprit=FS	GT:AD:DP:GQ:PL	1/1:0,99:100:99:2348,293,0	1/1:0,128:129:99:3149,381,0
Pf3D7_01_v3	164024	.	A	C	5120.13	PASS	AC=4;AF=1;AN=4;ANN=C|missense_variant|MODERATE|PF3D7_0103600|PF3D7_0103600|transcript|PF3D7_0103600.1|Coding|1/3|c.2894A>C|p.His965Pro|2894/4605|2894/4605|965/1534||;BaseQRankSum=2.14;DP=224;ExcessHet=3.0103;FS=0;MLEAC=4;MLEAF=1;MQ=60;MQRankSum=0;POSITIVE_TRAIN_SITE;QD=23.7;ReadPosRankSum=0.707;RegionType=Core;SOR=0.385;VQSLOD=5.54;culprit=FS	GT:AD:DP:GQ:PL	1/1:1,95:100:99:2259,275,0	1/1:2,118:120:99:2877,308,0
Pf3D7_01_v3	164156	.	T	A	2294.13	PASS	AC=4;AF=1;AN=4;ANN=A|missense_variant|MODERATE|PF3D7_0103600|PF3D7_0103600|transcript|PF3D7_0103600.1|Coding|1/3|c.3026T>A|p.Ile1009Asn|3026/4605|3026/4605|1009/1534||;DP=102;ExcessHet=3.0103;FS=0;MLEAC=4;MLEAF=1;MQ=58.71;POSITIVE_TRAIN_SITE;QD=28.32;RegionType=Core;SOR=0.818;VQSLOD=6.37;culprit=FS	GT:AD:DP:GQ:PL	1/1:0,25:38:74:709,74,0	1/1:0,56:62:99:1601,167,0
Pf3D7_01_v3	165543	.	A	G	4996.13	PASS	AC=4;AF=1;AN=4;ANN=G|intron_variant|MODIFIER|PF3D7_0103600|PF3D7_0103600|transcript|PF3D7_0103600.1|Coding|1/2|c.4153-10A>G||||||;DP=130;ExcessHet=3.0103;FS=0;MLEAC=4;MLEAF=1;MQ=60;POSITIVE_TRAIN_SITE;QD=28.52;RegionType=Core;SOR=0.79;VQSLOD=6.42;culprit=FS	GT:AD:DP:GQ:PL	1/1:0,55:58:99:2259,166,0	1/1:0,65:70:99:2753,195,0
Pf3D7_01_v3	165588	.	C	T	3588.13	PASS	AC=4;AF=1;AN=4;ANN=T|synonymous_variant|LOW|PF3D7_0103600|PF3D7_0103600|transcript|PF3D7_0103600.1|Coding|2/3|c.4188C>T|p.Asn1396Asn|4188/4605|4188/4605|1396/1534||;DP=159;ExcessHet=3.0103;FS=0;MLEAC=4;MLEAF=1;MQ=60;POSITIVE_TRAIN_SITE;QD=24.58;RegionType=Core;SOR=0.72;VQSLOD=7.21;culprit=FS	GT:AD:DP:GQ:PL	1/1:0,65:67:99:1629,193,0	1/1:0,81:83:99:1975,240,0
Pf3D7_01_v3	166411	.	T	A	369.71	PASS	AC=4;AF=1;AN=4;ANN=A|intergenic_region|MODIFIER|PF3D7_0103600-PSTK|PF3D7_0103600-PF3D7_0103700|intergenic_region|PF3D7_0103600-PF3D7_0103700|||n.166411T>A||||||;DP=39;ExcessHet=3.0103;FS=0;MLEAC=3;MLEAF=0.75;MQ=50.52;QD=33;RegionType=Core;SOR=1.04;VQSLOD=3.48;culprit=FS	GT:AD:DP:GQ:PGT:PID:PL:PS	1|1:0,6:24:18:1|1:166411_T_A:251,18,0:166411	1|1:0,3:14:9:1|1:166411_T_A:135,9,0:166411
Pf3D7_01_v3	167583	.	G	T	2907.13	PASS	AC=4;AF=1;AN=4;ANN=T|intron_variant|MODIFIER|PSTK|PF3D7_0103700|transcript|PF3D7_0103700.1|Coding|1/5|c.1045+26G>T||||||;DP=118;ExcessHet=3.0103;FS=0;MLEAC=4;MLEAF=1;MQ=60;POSITIVE_TRAIN_SITE;QD=25.96;RegionType=Core;SOR=0.844;VQSLOD=6.68;culprit=FS	GT:AD:DP:GQ:PL	1/1:0,48:48:99:1279,143,0	1/1:0,64:64:99:1644,191,0
Pf3D7_01_v3	169979	.	A	C	994.12	PASS	AC=4;AF=1;AN=4;ANN=C|intron_variant|MODIFIER|ARP1|PF3D7_0103800|transcript|PF3D7_0103800.1|Coding|5/9|c.762+63T>G||||||;DP=44;ExcessHet=3.0103;FS=0;MLEAC=4;MLEAF=1;MQ=59.06;POSITIVE_TRAIN_SITE;QD=25.49;RegionType=Core;SOR=0.892;VQSLOD=6.19;culprit=FS	GT:AD:DP:GQ:PGT:PID:PL:PS	1|1:0,14:15:37:1|1:169979_A_C:277,37,0:169979	1/1:0,25:27:73:.:.:733,73,0
Pf3D7_01_v3	170380	.	T	A	3054.13	PASS	AC=4;AF=1;AN=4;ANN=A|intron_variant|MODIFIER|ARP1|PF3D7_0103800|transcript|PF3D7_0103800.1|Coding|4/9|c.520+25A>T||||||;DP=126;ExcessHet=3.0103;FS=0;MLEAC=4;MLEAF=1;MQ=60;POSITIVE_TRAIN_SITE;QD=26.1;RegionType=Core;SOR=1.034;VQSLOD=4.98;culprit=FS	GT:AD:DP:GQ:PL	1/1:0,41:42:99:1107,123,0	1/1:0,76:78:99:1963,227,0
Pf3D7_01_v3	177040	.	A	C	1990.13	PASS	AC=4;AF=1;AN=4;ANN=C|intergenic_region|MODIFIER|TRSP-PF3D7_0104100|PF3D7_0104000-PF3D7_0104100|intergenic_region|PF3D7_0104000-PF3D7_0104100|||n.177040A>C||||||;DP=104;ExcessHet=3.0103;FS=0;MLEAC=4;MLEAF=1;MQ=60;POSITIVE_TRAIN_SITE;QD=24.27;RegionType=Core;SOR=0.905;VQSLOD=6.57;culprit=SOR	GT:AD:DP:GQ:PL	1/1:0,32:39:95:754,95,0	1/1:0,50:63:99:1252,149,0
Pf3D7_01_v3	178146	.	C	G	3415.13	PASS	AC=4;AF=1;AN=4;ANN=G|missense_variant|MODERATE|PF3D7_0104100|PF3D7_0104100|transcript|PF3D7_0104100.1|Coding|1/2|c.60C>G|p.Asp20Glu|60/2376|60/2376|20/791||;DP=148;ExcessHet=3.0103;FS=0;MLEAC=4;MLEAF=1;MQ=60;POSITIVE_TRAIN_SITE;QD=24.22;RegionType=Core;SOR=0.793;VQSLOD=7.2;culprit=FS	GT:AD:DP:GQ:PL	1/1:0,80:82:99:1950,238,0	1/1:0,61:63:99:1481,181,0
Pf3D7_01_v3	178726	.	G	A	4529.13	PASS	AC=4;AF=1;AN=4;ANN=A|missense_variant|MODERATE|PF3D7_0104100|PF3D7_0104100|transcript|PF3D7_0104100.1|Coding|1/2|c.640G>A|p.Val214Ile|640/2376|640/2376|214/791||;BaseQRankSum=0.066;DP=198;ExcessHet=3.0103;FS=0;MLEAC=4;MLEAF=1;MQ=60;MQRankSum=0;POSITIVE_TRAIN_SITE;QD=23.35;ReadPosRankSum=-0.286;RegionType=Core;SOR=0.693;VQSLOD=5.08;culprit=FS	GT:AD:DP:GQ:PL	1/1:0,78:78:99:1879,229,0	1/1:2,114:116:99:2666,291,0
Pf3D7_01_v3	179952	.	A	G	6157.13	PASS	AC=4;AF=1;AN=4;ANN=G|missense_variant|MODERATE|PF3D7_0104100|PF3D7_0104100|transcript|PF3D7_0104100.1|Coding|2/2|c.1538A>G|p.His513Arg|1538/2376|1538/2376|513/791||;DP=262;ExcessHet=3.0103;FS=0;MLEAC=4;MLEAF=1;MQ=60;POSITIVE_TRAIN_SITE;QD=24.05;RegionType=Core;SOR=0.701;VQSLOD=6.72;culprit=FS	GT:AD:DP:GQ:PL	1/1:0,111:112:99:2680,331,0	1/1:0,145:145:99:3493,431,0
Pf3D7_01_v3	180034	.	A	T	5568.13	PASS	AC=4;AF=1;AN=4;ANN=T|missense_variant|MODERATE|PF3D7_0104100|PF3D7_0104100|transcript|PF3D7_0104100.1|Coding|2/2|c.1620A>T|p.Glu540Asp|1620/2376|1620/2376|540/791||;DP=237;ExcessHet=3.0103;FS=0;MLEAC=4;MLEAF=1;MQ=60;POSITIVE_TRAIN_SITE;QD=24.86;RegionType=Core;SOR=0.738;VQSLOD=7.57;culprit=FS	GT:AD:DP:GQ:PL	1/1:0,100:101:99:2506,298,0	1/1:0,124:124:99:3078,367,0
Pf3D7_01_v3	180073	.	C	G	10158.1	PASS	AC=4;AF=1;AN=4;ANN=G|synonymous_variant|LOW|PF3D7_0104100|PF3D7_0104100|transcript|PF3D7_0104100.1|Coding|2/2|c.1659C>G|p.Val553Val|1659/2376|1659/2376|553/791||;DP=239;ExcessHet=3.0103;FS=0;GlobalBarcode=1;MLEAC=4;MLEAF=1;MQ=60;POSITIVE_TRAIN_SITE;QD=29.63;RegionType=Core;SOR=0.737;VQSLOD=6.03;culprit=FS	GT:AD:DP:GQ:PGT:PID:PL:PS	1|1:0,102:103:99:1|1:180073_C_G:4549,307,0:180073	1|1:0,125:126:99:1|1:180073_C_G:5625,376,0:180073
Pf3D7_01_v3	180075	.	A	G	10183.1	PASS	AC=4;AF=1;AN=4;ANN=G|missense_variant|MODERATE|PF3D7_0104100|PF3D7_0104100|transcript|PF3D7_0104100.1|Coding|2/2|c.1661A>G|p.Lys554Arg|1661/2376|1661/2376|554/791||;DP=230;ExcessHet=3.0103;FS=0;MLEAC=4;MLEAF=1;MQ=60;POSITIVE_TRAIN_SITE;QD=28.34;RegionType=Core;SOR=0.728;VQSLOD=5.59;culprit=FS	GT:AD:DP:GQ:PGT:PID:PL:PS	1|1:0,103:104:99:1|1:180073_C_G:4574,310,0:180073	1|1:0,125:126:99:1|1:180073_C_G:5625,376,0:180073
Pf3D7_01_v3	180076	.	A	G	10183.1	PASS	AC=4;AF=1;AN=4;ANN=G|synonymous_variant|LOW|PF3D7_0104100|PF3D7_0104100|transcript|PF3D7_0104100.1|Coding|2/2|c.1662A>G|p.Lys554Lys|1662/2376|1662/2376|554/791||;DP=230;ExcessHet=3.0103;FS=0;MLEAC=4;MLEAF=1;MQ=60;POSITIVE_TRAIN_SITE;QD=28.34;RegionType=Core;SOR=0.728;VQSLOD=5.03;culprit=FS	GT:AD:DP:GQ:PGT:PID:PL:PS	1|1:0,103:104:99:1|1:180073_C_G:4574,310,0:180073	1|1:0,125:126:99:1|1:180073_C_G:5625,376,0:180073
Pf3D7_01_v3	180078	.	A	C	10134.1	PASS	AC=4;AF=1;AN=4;ANN=C|missense_variant|MODERATE|PF3D7_0104100|PF3D7_0104100|transcript|PF3D7_0104100.1|Coding|2/2|c.1664A>C|p.Lys555Thr|1664/2376|1664/2376|555/791||;DP=242;ExcessHet=3.0103;FS=0;MLEAC=4;MLEAF=1;MQ=60;POSITIVE_TRAIN_SITE;QD=30.5;RegionType=Core;SOR=0.729;VQSLOD=5.9;culprit=FS	GT:AD:DP:GQ:PGT:PID:PL:PS	1|1:0,101:102:99:1|1:180073_C_G:4525,304,0:180073	1|1:0,125:126:99:1|1:180073_C_G:5625,376,0:180073
Pf3D7_01_v3	180131	.	G	C	9073.13	PASS	AC=4;AF=1;AN=4;ANN=C|missense_variant|MODERATE|PF3D7_0104100|PF3D7_0104100|transcript|PF3D7_0104100.1|Coding|2/2|c.1717G>C|p.Glu573Gln|1717/2376|1717/2376|573/791||;DP=215;ExcessHet=3.0103;FS=0;MLEAC=4;MLEAF=1;MQ=59.95;POSITIVE_TRAIN_SITE;QD=33.75;RegionType=Core;SOR=0.722;VQSLOD=5.74;culprit=FS	GT:AD:DP:GQ:PGT:PID:PL:PS	1|1:0,106:106:99:1|1:180131_G_C:4524,319,0:180131	1|1:0,103:103:99:1|1:180131_G_C:4565,310,0:180131
Pf3D7_01_v3	180135	.	C	T	9327.13	PASS	AC=4;AF=1;AN=4;ANN=T|missense_variant|MODERATE|PF3D7_0104100|PF3D7_0104100|transcript|PF3D7_0104100.1|Coding|2/2|c.1721C>T|p.Ala574Val|1721/2376|1721/2376|574/791||;DP=213;ExcessHet=3.0103;FS=0;MLEAC=4;MLEAF=1;MQ=59.93;POSITIVE_TRAIN_SITE;QD=36.84;RegionType=Core;SOR=0.721;VQSLOD=4.89;culprit=FS	GT:AD:DP:GQ:PGT:PID:PL:PS	1|1:0,105:105:99:1|1:180131_G_C:4520,316,0:180131	1|1:0,108:108:99:1|1:180131_G_C:4823,325,0:180131
Pf3D7_01_v3	180162	.	C	A	7454.13	PASS	AC=4;AF=1;AN=4;ANN=A|missense_variant|MODERATE|PF3D7_0104100|PF3D7_0104100|transcript|PF3D7_0104100.1|Coding|2/2|c.1748C>A|p.Thr583Lys|1748/2376|1748/2376|583/791||;DP=166;ExcessHet=3.0103;FS=0;MLEAC=4;MLEAF=1;MQ=59.91;POSITIVE_TRAIN_SITE;QD=35.67;RegionType=Core;SOR=0.902;VQSLOD=5.62;culprit=FS	GT:AD:DP:GQ:PGT:PID:PL:PS	1|1:0,75:75:99:1|1:180131_G_C:3375,226,0:180131	1|1:0,91:91:99:1|1:180131_G_C:4095,274,0:180131
Pf3D7_01_v3	180170	.	A	C	7589.13	PASS	AC=4;AF=1;AN=4;ANN=C|missense_variant|MODERATE|PF3D7_0104100|PF3D7_0104100|transcript|PF3D7_0104100.1|Coding|2/2|c.1756A>C|p.Lys586Gln|1756/2376|1756/2376|586/791||;DP=169;ExcessHet=3.0103;FS=0;MLEAC=4;MLEAF=1;MQ=59.91;POSITIVE_TRAIN_SITE;QD=31.7;RegionType=Core;SOR=0.857;VQSLOD=6;culprit=FS	GT:AD:DP:GQ:PGT:PID:PL:PS	1|1:0,77:77:99:1|1:180131_G_C:3465,232,0:180131	1|1:0,92:92:99:1|1:180131_G_C:4140,277,0:180131
Pf3D7_01_v3	180174	.	T	G	7319.13	PASS	AC=4;AF=1;AN=4;ANN=G|missense_variant|MODERATE|PF3D7_0104100|PF3D7_0104100|transcript|PF3D7_0104100.1|Coding|2/2|c.1760T>G|p.Ile587Ser|1760/2376|1760/2376|587/791||;DP=163;ExcessHet=3.0103;FS=0;MLEAC=4;MLEAF=1;MQ=59.91;POSITIVE_TRAIN_SITE;QD=29.77;RegionType=Core;SOR=0.782;VQSLOD=6.44;culprit=FS	GT:AD:DP:GQ:PGT:PID:PL:PS	1|1:0,72:72:99:1|1:180131_G_C:3240,217,0:180131	1|1:0,91:91:99:1|1:180131_G_C:4095,274,0:180131
Pf3D7_01_v3	180175	.	T	G	7361.13	PASS	AC=4;AF=1;AN=4;ANN=G|missense_variant|MODERATE|PF3D7_0104100|PF3D7_0104100|transcript|PF3D7_0104100.1|Coding|2/2|c.1761T>G|p.Ile587Met|1761/2376|1761/2376|587/791||;DP=164;ExcessHet=3.0103;FS=0;MLEAC=4;MLEAF=1;MQ=59.91;POSITIVE_TRAIN_SITE;QD=31.63;RegionType=Core;SOR=0.768;VQSLOD=6.22;culprit=FS	GT:AD:DP:GQ:PGT:PID:PL:PS	1|1:0,73:73:99:1|1:180131_G_C:3282,220,0:180131	1|1:0,91:91:99:1|1:180131_G_C:4095,274,0:180131
Pf3D7_01_v3	180181	.	T	C	7467.13	PASS	AC=4;AF=1;AN=4;ANN=C|synonymous_variant|LOW|PF3D7_0104100|PF3D7_0104100|transcript|PF3D7_0104100.1|Coding|2/2|c.1767T>C|p.Phe589Phe|1767/2376|1767/2376|589/791||;DP=167;ExcessHet=3.0103;FS=0;MLEAC=4;MLEAF=1;MQ=59.91;POSITIVE_TRAIN_SITE;QD=31.87;RegionType=Core;SOR=0.705;VQSLOD=5.69;culprit=FS	GT:AD:DP:GQ:PGT:PID:PL:PS	1|1:0,74:74:99:1|1:180131_G_C:3316,223,0:180131	1|1:0,93:93:99:1|1:180131_G_C:4167,280,0:180131
Pf3D7_01_v3	180183	.	C	A	7633.13	PASS	AC=4;AF=1;AN=4;ANN=A|missense_variant|MODERATE|PF3D7_0104100|PF3D7_0104100|transcript|PF3D7_0104100.1|Coding|2/2|c.1769C>A|p.Pro590His|1769/2376|1769/2376|590/791||;DP=176;ExcessHet=3.0103;FS=0;MLEAC=4;MLEAF=1;MQ=59.91;QD=26.47;RegionType=Core;SOR=0.705;VQSLOD=4.38;culprit=FS	GT:AD:DP:GQ:PGT:PID:PL:PS	1|1:0,77:77:99:1|1:180131_G_C:3370,232,0:180131	1|1:0,98:98:99:1|1:180131_G_C:4279,294,0:180131
Pf3D7_01_v3	180186	.	A	G	7644.13	PASS	AC=4;AF=1;AN=4;ANN=G|missense_variant|MODERATE|PF3D7_0104100|PF3D7_0104100|transcript|PF3D7_0104100.1|Coding|2/2|c.1772A>G|p.Glu591Gly|1772/2376|1772/2376|591/791||;DP=195;ExcessHet=3.0103;FS=0;MLEAC=4;MLEAF=1;MQ=59.92;POSITIVE_TRAIN_SITE;QD=31.36;RegionType=Core;SOR=0.739;VQSLOD=6.01;culprit=FS	GT:AD:DP:GQ:PGT:PID:PL:PS	1|1:0,78:78:99:1|1:180131_G_C:3398,235,0:180131	1|1:0,98:98:99:1|1:180131_G_C:4262,294,0:180131
Pf3D7_01_v3	180379	.	T	A	5471.13	PASS	AC=4;AF=1;AN=4;ANN=A|missense_variant|MODERATE|PF3D7_0104100|PF3D7_0104100|transcript|PF3D7_0104100.1|Coding|2/2|c.1965T>A|p.Asn655Lys|1965/2376|1965/2376|655/791||;DP=229;ExcessHet=3.0103;FS=0;MLEAC=4;MLEAF=1;MQ=60;POSITIVE_TRAIN_SITE;QD=24.42;RegionType=Core;SOR=0.805;VQSLOD=6.08;culprit=FS	GT:AD:DP:GQ:PL	1/1:0,105:105:99:2541,309,0	1/1:0,119:119:99:2946,351,0
Pf3D7_01_v3	181659	.	A	G	4395.13	PASS	AC=4;AF=1;AN=4;ANN=G|intergenic_region|MODIFIER|PF3D7_0104100-PF3D7_0104200|PF3D7_0104100-PF3D7_0104200|intergenic_region|PF3D7_0104100-PF3D7_0104200|||n.181659A>G||||||;DP=188;ExcessHet=3.0103;FS=0;MLEAC=4;MLEAF=1;MQ=60;POSITIVE_TRAIN_SITE;QD=23.89;RegionType=Core;SOR=0.715;VQSLOD=7.17;culprit=FS	GT:AD:DP:GQ:PL	1/1:0,85:85:99:2103,253,0	1/1:0,99:101:99:2308,291,0
Pf3D7_01_v3	181781	.	T	C	3578.13	PASS	AC=4;AF=1;AN=4;ANN=C|intergenic_region|MODIFIER|PF3D7_0104100-PF3D7_0104200|PF3D7_0104100-PF3D7_0104200|intergenic_region|PF3D7_0104100-PF3D7_0104200|||n.181781T>C||||||;DP=150;ExcessHet=3.0103;FS=0;MLEAC=4;MLEAF=1;MQ=60;POSITIVE_TRAIN_SITE;QD=24.34;RegionType=Core;SOR=0.776;VQSLOD=6.93;culprit=FS	GT:AD:DP:GQ:PL	1/1:0,69:70:99:1687,205,0	1/1:0,78:78:99:1907,232,0
Pf3D7_01_v3	181843	.	T	C	1204.5	PASS	AC=2;AF=0.5;AN=4;ANN=C|intergenic_region|MODIFIER|PF3D7_0104100-PF3D7_0104200|PF3D7_0104100-PF3D7_0104200|intergenic_region|PF3D7_0104100-PF3D7_0104200|||n.181843T>C||||||;BaseQRankSum=-0.577;DP=95;ExcessHet=4.7712;FS=0;MLEAC=2;MLEAF=0.5;MQ=59.83;MQRankSum=0;QD=19.43;ReadPosRankSum=1.19;RegionType=Core;SOR=0.778;VQSLOD=3.28;culprit=FS	GT:AD:DP:GQ:PL	0/1:6,13:20:99:323,0,126	0/1:9,34:44:99:891,0,128
Pf3D7_01_v3	181991	.	G	A	2621.13	PASS	AC=4;AF=1;AN=4;ANN=A|intergenic_region|MODIFIER|PF3D7_0104100-PF3D7_0104200|PF3D7_0104100-PF3D7_0104200|intergenic_region|PF3D7_0104100-PF3D7_0104200|||n.181991G>A||||||;DP=110;ExcessHet=3.0103;FS=0;MLEAC=4;MLEAF=1;MQ=60;POSITIVE_TRAIN_SITE;QD=24.96;RegionType=Core;SOR=0.808;VQSLOD=7.02;culprit=FS	GT:AD:DP:GQ:PL	1/1:0,29:31:87:753,87,0	1/1:0,76:77:99:1884,226,0
Pf3D7_01_v3	182559	.	C	T	1774.13	PASS	AC=4;AF=1;AN=4;ANN=T|intergenic_region|MODIFIER|PF3D7_0104100-PF3D7_0104200|PF3D7_0104100-PF3D7_0104200|intergenic_region|PF3D7_0104100-PF3D7_0104200|||n.182559C>T||||||;DP=62;ExcessHet=3.0103;FS=0;MLEAC=4;MLEAF=1;MQ=59.76;POSITIVE_TRAIN_SITE;QD=31.68;RegionType=Core;SOR=0.997;VQSLOD=5.59;culprit=FS	GT:AD:DP:GQ:PGT:PID:PL:PS	1|1:0,18:19:53:1|1:182530_A_ATT:545,53,0:182530	1/1:0,38:39:99:.:.:1245,114,0
Pf3D7_01_v3	183986	.	G	C	5421.13	PASS	AC=4;AF=1;AN=4;ANN=C|missense_variant|MODERATE|PF3D7_0104200|PF3D7_0104200|transcript|PF3D7_0104200.1|Coding|1/1|c.237C>G|p.Asn79Lys|237/1401|237/1401|79/466||;DP=240;ExcessHet=3.0103;FS=0;MLEAC=4;MLEAF=1;MQ=60;POSITIVE_TRAIN_SITE;QD=24.09;RegionType=Core;SOR=0.702;VQSLOD=7.36;culprit=FS	GT:AD:DP:GQ:PL	1/1:0,97:99:99:2314,288,0	1/1:0,128:130:99:3123,380,0
Pf3D7_01_v3	184243	.	A	T	1293.12	PASS	AC=4;AF=1;AN=4;ANN=T|intergenic_region|MODIFIER|PF3D7_0104200-UBP1|PF3D7_0104200-PF3D7_0104300|intergenic_region|PF3D7_0104200-PF3D7_0104300|||n.184243A>T||||||;DP=64;ExcessHet=3.0103;FS=0;MLEAC=4;MLEAF=1;MQ=58.57;QD=30.98;RegionType=Core;SOR=0.843;VQSLOD=4.27;culprit=FS	GT:AD:DP:GQ:PGT:PID:PL:PS	1|1:0,17:23:50:1|1:184243_A_T:728,50,0:184243	1|1:0,13:18:37:1|1:184243_A_T:581,37,0:184243
Pf3D7_01_v3	184247	.	A	T	1294.12	PASS	AC=4;AF=1;AN=4;ANN=T|intergenic_region|MODIFIER|PF3D7_0104200-UBP1|PF3D7_0104200-PF3D7_0104300|intergenic_region|PF3D7_0104200-PF3D7_0104300|||n.184247A>T||||||;DP=58;ExcessHet=3.0103;FS=0;MLEAC=4;MLEAF=1;MQ=58.42;POSITIVE_TRAIN_SITE;QD=26.79;RegionType=Core;SOR=0.85;VQSLOD=6.26;culprit=FS	GT:AD:DP:GQ:PGT:PID:PL:PS	1|1:0,17:21:50:1|1:184243_A_T:728,50,0:184243	1|1:0,13:18:38:1|1:184243_A_T:582,38,0:184243
Pf3D7_01_v3	184251	.	A	T	1294.12	PASS	AC=4;AF=1;AN=4;ANN=T|intergenic_region|MODIFIER|PF3D7_0104200-UBP1|PF3D7_0104200-PF3D7_0104300|intergenic_region|PF3D7_0104200-PF3D7_0104300|||n.184251A>T||||||;DP=62;ExcessHet=3.0103;FS=0;MLEAC=4;MLEAF=1;MQ=58.38;POSITIVE_TRAIN_SITE;QD=33.35;RegionType=Core;SOR=0.836;VQSLOD=5.95;culprit=FS	GT:AD:DP:GQ:PGT:PID:PL:PS	1|1:0,17:25:50:1|1:184243_A_T:728,50,0:184243	1|1:0,13:18:38:1|1:184243_A_T:582,38,0:184243
Pf3D7_01_v3	187592	.	T	C	3808.13	PASS	AC=4;AF=1;AN=4;ANN=C|intergenic_region|MODIFIER|PF3D7_0104200-UBP1|PF3D7_0104200-PF3D7_0104300|intergenic_region|PF3D7_0104200-PF3D7_0104300|||n.187592T>C||||||;DP=166;ExcessHet=3.0103;FS=0;MLEAC=4;MLEAF=1;MQ=59.9;POSITIVE_TRAIN_SITE;QD=23.8;RegionType=Core;SOR=0.693;VQSLOD=6.09;culprit=FS	GT:AD:DP:GQ:PL	1/1:0,60:62:99:1430,177,0	1/1:0,100:100:99:2394,295,0
Pf3D7_01_v3	190022	.	A	T	365.05	PASS	AC=2;AF=1;AN=2;ANN=T|intergenic_region|MODIFIER|PF3D7_0104200-UBP1|PF3D7_0104200-PF3D7_0104300|intergenic_region|PF3D7_0104200-PF3D7_0104300|||n.190022A>T||||||;DP=11;ExcessHet=3.0103;FS=0;MLEAC=2;MLEAF=1;MQ=52.27;POSITIVE_TRAIN_SITE;QD=33.19;RegionType=Core;SOR=1.609;VQSLOD=4.39;culprit=FS	GT:AD:DP:GQ:PGT:PID:PL:PS	1|1:0,9:10:27:1|1:190005_T_TTA:379,27,0:190005	./.:0,0
Pf3D7_01_v3	190023	.	T	A	365.05	PASS	AC=2;AF=1;AN=2;ANN=A|intergenic_region|MODIFIER|PF3D7_0104200-UBP1|PF3D7_0104200-PF3D7_0104300|intergenic_region|PF3D7_0104200-PF3D7_0104300|||n.190023T>A||||||;DP=11;ExcessHet=3.0103;FS=0;MLEAC=2;MLEAF=1;MQ=52.27;POSITIVE_TRAIN_SITE;QD=26.35;RegionType=Core;SOR=1.609;VQSLOD=4.94;culprit=FS	GT:AD:DP:GQ:PGT:PID:PL:PS	1|1:0,9:10:27:1|1:190005_T_TTA:379,27,0:190005	./.:0,0
Pf3D7_01_v3	190260	.	G	A	3222.13	PASS	AC=4;AF=1;AN=4;ANN=A|intergenic_region|MODIFIER|PF3D7_0104200-UBP1|PF3D7_0104200-PF3D7_0104300|intergenic_region|PF3D7_0104200-PF3D7_0104300|||n.190260G>A||||||;DP=144;ExcessHet=3.0103;FS=0;MLEAC=4;MLEAF=1;MQ=59.68;POSITIVE_TRAIN_SITE;QD=24.98;RegionType=Core;SOR=0.874;VQSLOD=6.81;culprit=FS	GT:AD:DP:GQ:PL	1/1:0,48:53:99:1231,143,0	1/1:0,81:89:99:2007,240,0
Pf3D7_01_v3	190616	.	A	G	4044.13	PASS	AC=4;AF=1;AN=4;ANN=G|synonymous_variant|LOW|UBP1|PF3D7_0104300|transcript|PF3D7_0104300.1|Coding|1/3|c.348A>G|p.Thr116Thr|348/10500|348/10500|116/3499||;BaseQRankSum=-2.089;DP=181;ExcessHet=3.0103;FS=0;MLEAC=4;MLEAF=1;MQ=59.99;MQRankSum=0;POSITIVE_TRAIN_SITE;QD=24.66;ReadPosRankSum=0.199;RegionType=Core;SOR=0.423;VQSLOD=5.71;culprit=FS	GT:AD:DP:GQ:PL	1/1:0,72:77:99:1840,214,0	1/1:1,91:96:99:2220,242,0
Pf3D7_01_v3	192111	.	T	C	3774.13	PASS	AC=4;AF=1;AN=4;ANN=C|missense_variant|MODERATE|UBP1|PF3D7_0104300|transcript|PF3D7_0104300.1|Coding|1/3|c.1843T>C|p.Tyr615His|1843/10500|1843/10500|615/3499||;BaseQRankSum=1.52;DP=171;ExcessHet=3.0103;FS=3.715;MLEAC=4;MLEAF=1;MQ=60;MQRankSum=0;POSITIVE_TRAIN_SITE;QD=23.3;ReadPosRankSum=-0.781;RegionType=Core;SOR=0.75;VQSLOD=3;culprit=FS	GT:AD:DP:GQ:PL	1/1:0,64:65:99:1507,189,0	1/1:1,97:102:99:2283,278,0
Pf3D7_01_v3	192629	.	C	T	1878.13	PASS	AC=4;AF=1;AN=4;ANN=T|synonymous_variant|LOW|UBP1|PF3D7_0104300|transcript|PF3D7_0104300.1|Coding|1/3|c.2361C>T|p.Asp787Asp|2361/10500|2361/10500|787/3499||;DP=107;ExcessHet=3.0103;FS=0;MLEAC=4;MLEAF=1;MQ=59.27;QD=31.05;RegionType=Core;SOR=1.244;VQSLOD=3.41;culprit=FS	GT:AD:DP:GQ:PGT:PID:PL:PS	1|1:0,18:19:49:1|1:192629_C_T:727,49,0:192629	1|1:0,30:33:87:1|1:192629_C_T:1167,87,0:192629
Pf3D7_01_v3	192630	.	G	A	1877.13	PASS	AC=4;AF=1;AN=4;ANN=A|missense_variant|MODERATE|UBP1|PF3D7_0104300|transcript|PF3D7_0104300.1|Coding|1/3|c.2362G>A|p.Asp788Asn|2362/10500|2362/10500|788/3499||;DP=105;ExcessHet=3.0103;FS=0;MLEAC=4;MLEAF=1;MQ=59.28;QD=31.49;RegionType=Core;SOR=1.244;VQSLOD=3.41;culprit=FS	GT:AD:DP:GQ:PGT:PID:PL:PS	1|1:0,18:19:49:1|1:192629_C_T:726,49,0:192629	1|1:0,30:33:87:1|1:192629_C_T:1167,87,0:192629
Pf3D7_01_v3	192635	.	C	A	1876.13	PASS	AC=4;AF=1;AN=4;ANN=A|missense_variant|MODERATE|UBP1|PF3D7_0104300|transcript|PF3D7_0104300.1|Coding|1/3|c.2367C>A|p.Asn789Lys|2367/10500|2367/10500|789/3499||;DP=106;ExcessHet=3.0103;FS=0;MLEAC=4;MLEAF=1;MQ=59.29;QD=35.29;RegionType=Core;SOR=1.287;VQSLOD=3.1;culprit=FS	GT:AD:DP:GQ:PGT:PID:PL:PS	1|1:0,18:19:48:1|1:192629_C_T:726,48,0:192629	1|1:0,30:34:86:1|1:192629_C_T:1166,86,0:192629
Pf3D7_01_v3	192647	.	T	C	2845.11	PASS	AC=4;AF=1;AN=4;ANN=C|synonymous_variant|LOW|UBP1|PF3D7_0104300|transcript|PF3D7_0104300.1|Coding|1/3|c.2379T>C|p.Asp793Asp|2379/10500|2379/10500|793/3499||;DP=117;ExcessHet=3.0103;FS=0;MLEAC=4;MLEAF=1;MQ=59.36;QD=30.33;RegionType=Core;SOR=1.287;VQSLOD=3.31;culprit=FS	GT:AD:DP:GQ:PGT:PID:PL:PS	1/1:0,18:19:99:.:.:2338,162,0	1|1:0,58:62:99:1|1:192629_C_T:2539,175,0:192629
Pf3D7_01_v3	192668	.	T	C	1861.1	PASS	AC=4;AF=1;AN=4;ANN=C|synonymous_variant|LOW|UBP1|PF3D7_0104300|transcript|PF3D7_0104300.1|Coding|1/3|c.2400T>C|p.Asp800Asp|2400/10500|2400/10500|800/3499||;DP=120;ExcessHet=3.0103;FS=0;MLEAC=4;MLEAF=1;MQ=59.37;QD=34.39;RegionType=Core;SOR=1.364;VQSLOD=2.81;culprit=FS	GT:AD:DP:GQ:PL	1/1:0,16:18:99:2404,168,0	1/1:0,23:26:99:2432,171,0
Pf3D7_01_v3	193299	.	G	A	6086.13	PASS	AC=4;AF=1;AN=4;ANN=A|missense_variant|MODERATE|UBP1|PF3D7_0104300|transcript|PF3D7_0104300.1|Coding|1/3|c.3031G>A|p.Glu1011Lys|3031/10500|3031/10500|1011/3499||;DP=261;ExcessHet=3.0103;FS=0;MLEAC=4;MLEAF=1;MQ=60;POSITIVE_TRAIN_SITE;QD=25.36;RegionType=Core;SOR=0.848;VQSLOD=6.25;culprit=FS	GT:AD:DP:GQ:PL	1/1:0,95:100:99:2434,283,0	1/1:0,145:148:99:3668,431,0
Pf3D7_01_v3	193667	.	G	C	5960.13	PASS	AC=4;AF=1;AN=4;ANN=C|missense_variant|MODERATE|UBP1|PF3D7_0104300|transcript|PF3D7_0104300.1|Coding|1/3|c.3399G>C|p.Arg1133Ser|3399/10500|3399/10500|1133/3499||;DP=268;ExcessHet=3.0103;FS=0;MLEAC=4;MLEAF=1;MQ=59.92;POSITIVE_TRAIN_SITE;QD=24.13;RegionType=Core;SOR=0.74;VQSLOD=7.3;culprit=FS	GT:AD:DP:GQ:PL	1/1:0,126:133:99:3046,372,0	1/1:0,121:125:99:2930,359,0
Pf3D7_01_v3	194117	.	T	C	4002.13	PASS	AC=4;AF=1;AN=4;ANN=C|synonymous_variant|LOW|UBP1|PF3D7_0104300|transcript|PF3D7_0104300.1|Coding|1/3|c.3849T>C|p.Phe1283Phe|3849/10500|3849/10500|1283/3499||;DP=184;ExcessHet=3.0103;FS=0;MLEAC=4;MLEAF=1;MQ=59.93;POSITIVE_TRAIN_SITE;QD=24.4;RegionType=Core;SOR=1.334;VQSLOD=5.32;culprit=FS	GT:AD:DP:GQ:PL	1/1:0,65:72:99:1568,193,0	1/1:0,99:105:99:2450,294,0
Pf3D7_01_v3	196010	.	A	C	3740.13	PASS	AC=4;AF=1;AN=4;ANN=C|missense_variant|MODERATE|UBP1|PF3D7_0104300|transcript|PF3D7_0104300.1|Coding|1/3|c.5742A>C|p.Lys1914Asn|5742/10500|5742/10500|1914/3499||;DP=191;ExcessHet=3.0103;FS=0;MLEAC=4;MLEAF=1;MQ=59.05;POSITIVE_TRAIN_SITE;QD=33.25;RegionType=Core;SOR=1.012;VQSLOD=4.95;culprit=FS	GT:AD:DP:GQ:PL	1/1:0,41:42:99:1703,129,0	1/1:0,49:49:99:2053,156,0
Pf3D7_01_v3	196011	.	G	A	3557.11	PASS	AC=4;AF=1;AN=4;ANN=A|missense_variant|MODERATE|UBP1|PF3D7_0104300|transcript|PF3D7_0104300.1|Coding|1/3|c.5743G>A|p.Glu1915Lys|5743/10500|5743/10500|1915/3499||;DP=188;ExcessHet=3.0103;FS=0;MLEAC=4;MLEAF=1;MQ=59.04;POSITIVE_TRAIN_SITE;QD=29.15;RegionType=Core;SOR=1.012;VQSLOD=4.56;culprit=FS	GT:AD:DP:GQ:PL	1/1:0,35:36:99:1703,129,0	1/1:0,41:41:99:2053,156,0
Pf3D7_01_v3	196981	.	G	A	5291.13	PASS	AC=4;AF=1;AN=4;ANN=A|missense_variant|MODERATE|UBP1|PF3D7_0104300|transcript|PF3D7_0104300.1|Coding|1/3|c.6713G>A|p.Arg2238Lys|6713/10500|6713/10500|2238/3499||;DP=222;ExcessHet=3.0103;FS=0;MLEAC=4;MLEAF=1;MQ=60;POSITIVE_TRAIN_SITE;QD=24.16;RegionType=Core;SOR=0.721;VQSLOD=7.45;culprit=FS	GT:AD:DP:GQ:PL	1/1:0,87:87:99:2113,256,0	1/1:0,132:132:99:3194,389,0
Pf3D7_01_v3	197265	.	T	C	4648.13	PASS	AC=4;AF=1;AN=4;ANN=C|missense_variant|MODERATE|UBP1|PF3D7_0104300|transcript|PF3D7_0104300.1|Coding|1/3|c.6997T>C|p.Phe2333Leu|6997/10500|6997/10500|2333/3499||;DP=192;ExcessHet=3.0103;FS=0;MLEAC=4;MLEAF=1;MQ=60;POSITIVE_TRAIN_SITE;QD=24.86;RegionType=Core;SOR=0.793;VQSLOD=7.36;culprit=FS	GT:AD:DP:GQ:PL	1/1:0,84:84:99:2071,249,0	1/1:0,103:103:99:2593,307,0
Pf3D7_01_v3	202373	.	A	G	64.64	PASS	AC=1;AF=0.5;AN=2;ANN=G|intergenic_region|MODIFIER|UBP1-LytB|PF3D7_0104300-PF3D7_0104400|intergenic_region|PF3D7_0104300-PF3D7_0104400|||n.202373A>G||||||;BaseQRankSum=0.393;DP=19;ExcessHet=3.0103;FS=0;MLEAC=1;MLEAF=0.5;MQ=56.85;MQRankSum=-1.051;QD=10.77;ReadPosRankSum=1.25;RegionType=Core;SOR=1.112;VQSLOD=0.87;culprit=FS	GT:AD:DP:GQ:PL	0/1:4,2:19:72:72,0,161	./.:0,0
Pf3D7_01_v3	210841	.	T	A	540.1	PASS	AC=4;AF=1;AN=4;ANN=A|intergenic_region|MODIFIER|PF3D7_0104600-PF3D7_0104700|PF3D7_0104600-PF3D7_0104700|intergenic_region|PF3D7_0104600-PF3D7_0104700|||n.210841T>A||||||;BaseQRankSum=1.75;DP=44;ExcessHet=3.0103;FS=3.112;MLEAC=4;MLEAF=1;MQ=57.11;MQRankSum=-0.162;POSITIVE_TRAIN_SITE;QD=20;ReadPosRankSum=-0.173;RegionType=Core;SOR=0.189;VQSLOD=1.5;culprit=FS	GT:AD:DP:GQ:PL	1/1:0,10:22:29:213,29,0	1/1:2,15:21:29:343,29,0
Pf3D7_01_v3	216754	.	T	G	3111.13	PASS	AC=4;AF=1;AN=4;ANN=G|missense_variant|MODERATE|NPT1|PF3D7_0104800|transcript|PF3D7_0104800.1|Coding|1/1|c.979T>G|p.Tyr327Asp|979/1734|979/1734|327/577||;DP=150;ExcessHet=3.0103;FS=0;MLEAC=4;MLEAF=1;MQ=59.93;POSITIVE_TRAIN_SITE;QD=23.57;RegionType=Core;SOR=0.781;VQSLOD=6.72;culprit=FS	GT:AD:DP:GQ:PL	1/1:0,51:56:99:1250,152,0	1/1:0,81:84:99:1877,237,0
Pf3D7_01_v3	217626	.	C	T	3397.13	PASS	AC=4;AF=1;AN=4;ANN=T|intergenic_region|MODIFIER|NPT1-PF3D7_0104900|PF3D7_0104800-PF3D7_0104900|intergenic_region|PF3D7_0104800-PF3D7_0104900|||n.217626C>T||||||;DP=107;ExcessHet=3.0103;FS=0;MLEAC=4;MLEAF=1;MQ=60;QD=27.99;RegionType=Core;SOR=1.022;VQSLOD=3.81;culprit=FS	GT:AD:DP:GQ:PL	1/1:0,26:29:83:1209,83,0	1/1:0,44:46:99:2204,152,0
Pf3D7_01_v3	219593	.	C	T	411.06	PASS	AC=4;AF=1;AN=4;ANN=T|intergenic_region|MODIFIER|PF3D7_0105000-PF3D7_0105100|PF3D7_0105000-PF3D7_0105100|intergenic_region|PF3D7_0105000-PF3D7_0105100|||n.219593C>T||||||;DP=29;ExcessHet=3.0103;FS=0;MLEAC=4;MLEAF=1;MQ=51.75;QD=22.84;RegionType=Core;SOR=0.906;VQSLOD=3.92;culprit=FS	GT:AD:DP:GQ:PL	1/1:0,11:16:32:255,32,0	1/1:0,7:13:21:172,21,0
Pf3D7_01_v3	226913	.	C	T	6805.13	PASS	AC=4;AF=1;AN=4;ANN=T|intron_variant|MODIFIER|PF3D7_0105400|PF3D7_0105400|transcript|PF3D7_0105400.1|Coding|1/1|c.212-21G>A||||||,T|intron_variant|MODIFIER|PF3D7_0105400|PF3D7_0105400|transcript|PF3D7_0105400.2|Coding|1/1|c.212-42G>A||||||;DP=160;ExcessHet=3.0103;FS=0;MLEAC=4;MLEAF=1;MQ=59.69;POSITIVE_TRAIN_SITE;QD=28.36;RegionType=Core;SOR=0.731;VQSLOD=6.12;culprit=FS	GT:AD:DP:GQ:PGT:PID:PL:PS	1|1:0,80:83:99:1|1:226913_C_T:3502,241,0:226913	1/1:0,76:76:99:.:.:3319,229,0
Pf3D7_01_v3	226924	.	G	A	6598.13	PASS	AC=4;AF=1;AN=4;ANN=A|intron_variant|MODIFIER|PF3D7_0105400|PF3D7_0105400|transcript|PF3D7_0105400.1|Coding|1/1|c.212-32C>T||||||,A|intron_variant|MODIFIER|PF3D7_0105400|PF3D7_0105400|transcript|PF3D7_0105400.2|Coding|1/1|c.212-53C>T||||||;DP=157;ExcessHet=3.0103;FS=0;MLEAC=4;MLEAF=1;MQ=59.68;QD=26.87;RegionType=Core;SOR=0.706;VQSLOD=3.8;culprit=FS	GT:AD:DP:GQ:PGT:PID:PL:PS	1|1:0,77:80:99:1|1:226913_C_T:3411,232,0:226913	1|1:0,75:75:99:1|1:226915_CAG_C:3203,225,0:226915
Pf3D7_01_v3	227206	.	C	T	4725.13	PASS	AC=4;AF=1;AN=4;ANN=T|missense_variant|MODERATE|PF3D7_0105400|PF3D7_0105400|transcript|PF3D7_0105400.1|Coding|1/2|c.80G>A|p.Arg27Lys|80/423|80/423|27/140||,T|missense_variant|MODERATE|PF3D7_0105400|PF3D7_0105400|transcript|PF3D7_0105400.2|Coding|1/2|c.80G>A|p.Arg27Lys|80/402|80/402|27/133||;DP=207;ExcessHet=3.0103;FS=0;MLEAC=4;MLEAF=1;MQ=60;POSITIVE_TRAIN_SITE;QD=25.13;RegionType=Core;SOR=0.837;VQ…	GT:AD:DP:GQ:PL	1/1:0,92:96:99:2279,271,0	1/1:0,96:98:99:2462,285,0
Pf3D7_01_v3	227401	.	T	C	934.13	PASS	AC=4;AF=1;AN=4;ANN=C|intergenic_region|MODIFIER|PF3D7_0105400-PF3D7_0105500|PF3D7_0105400-PF3D7_0105500|intergenic_region|PF3D7_0105400-PF3D7_0105500|||n.227401T>C||||||;DP=62;ExcessHet=3.0103;FS=0;MLEAC=4;MLEAF=1;MQ=59.32;POSITIVE_TRAIN_SITE;QD=19.88;RegionType=Core;SOR=1.14;VQSLOD=5.11;culprit=FS	GT:AD:DP:GQ:PL	1/1:0,22:25:61:402,61,0	1/1:0,25:32:72:548,72,0
Pf3D7_01_v3	230489	.	C	T	5618.13	PASS	AC=4;AF=1;AN=4;ANN=T|missense_variant|MODERATE|PF3D7_0105600|PF3D7_0105600|transcript|PF3D7_0105600.1|Coding|3/3|c.3475G>A|p.Glu1159Lys|3475/3675|3475/3675|1159/1224||;DP=249;ExcessHet=3.0103;FS=0;MLEAC=4;MLEAF=1;MQ=60;POSITIVE_TRAIN_SITE;QD=24.75;RegionType=Core;SOR=0.79;VQSLOD=7.2;culprit=FS	GT:AD:DP:GQ:PL	1/1:0,110:112:99:2721,327,0	1/1:0,117:123:99:2913,347,0
Pf3D7_01_v3	231599	.	C	A	4200.13	PASS	AC=4;AF=1;AN=4;ANN=A|intron_variant|MODIFIER|PF3D7_0105600|PF3D7_0105600|transcript|PF3D7_0105600.1|Coding|2/2|c.2581+32G>T||||||;DP=194;ExcessHet=3.0103;FS=0;MLEAC=4;MLEAF=1;MQ=59.68;POSITIVE_TRAIN_SITE;QD=25.15;RegionType=Core;SOR=0.8;VQSLOD=7.22;culprit=DP	GT:AD:DP:GQ:PL	1/1:0,63:71:99:1609,188,0	1/1:0,104:104:99:2607,308,0
Pf3D7_01_v3	231968	.	T	A	2625.13	PASS	AC=4;AF=1;AN=4;ANN=A|missense_variant|MODERATE|PF3D7_0105600|PF3D7_0105600|transcript|PF3D7_0105600.1|Coding|2/3|c.2244A>T|p.Leu748Phe|2244/3675|2244/3675|748/1224||;BaseQRankSum=0.551;DP=121;ExcessHet=3.0103;FS=0;MLEAC=4;MLEAF=1;MQ=60;MQRankSum=0;POSITIVE_TRAIN_SITE;QD=23.23;ReadPosRankSum=-0.091;RegionType=Core;SOR=0.747;VQSLOD=6.32;culprit=FS	GT:AD:DP:GQ:PL	1/1:0,33:34:97:791,97,0	1/1:2,78:81:99:1850,177,0
Pf3D7_01_v3	233535	.	T	C	4042.13	PASS	AC=4;AF=1;AN=4;ANN=C|missense_variant|MODERATE|PF3D7_0105600|PF3D7_0105600|transcript|PF3D7_0105600.1|Coding|2/3|c.677A>G|p.Lys226Arg|677/3675|677/3675|226/1224||;DP=181;ExcessHet=3.0103;FS=0;MLEAC=4;MLEAF=1;MQ=60;POSITIVE_TRAIN_SITE;QD=24.2;RegionType=Core;SOR=0.813;VQSLOD=6.79;culprit=FS	GT:AD:DP:GQ:PL	1/1:0,64:68:99:1520,190,0	1/1:0,103:106:99:2538,306,0
Pf3D7_01_v3	234181	.	A	T	1373.27	PASS	AC=4;AF=1;AN=4;ANN=T|intron_variant|MODIFIER|PF3D7_0105600|PF3D7_0105600|transcript|PF3D7_0105600.1|Coding|1/2|c.143+79T>A||||||;DP=58;ExcessHet=3.0103;FS=0;MLEAC=4;MLEAF=1;MQ=59.35;QD=29.24;RegionType=Core;SOR=1.002;VQSLOD=3.98;culprit=FS	GT:AD:DP:GQ:PL	1/1:0,7:10:42:594,42,0	1/1:0,21:25:86:1150,86,0
Pf3D7_01_v3	234187	.	T	A	944.45	PASS	AC=4;AF=1;AN=4;ANN=A|intron_variant|MODIFIER|PF3D7_0105600|PF3D7_0105600|transcript|PF3D7_0105600.1|Coding|1/2|c.143+73A>T||||||;BaseQRankSum=0.493;DP=54;ExcessHet=3.0103;FS=0;MLEAC=3;MLEAF=0.75;MQ=59.3;MQRankSum=0;QD=30.47;ReadPosRankSum=0.552;RegionType=Core;SOR=0.538;VQSLOD=3.42;culprit=FS	GT:AD:DP:GQ:PL	1/1:1,7:10:7:407,7,0	1/1:2,21:25:16:810,16,0
Pf3D7_01_v3	234556	.	T	A	959.13	PASS	AC=4;AF=1;AN=4;ANN=A|intergenic_region|MODIFIER|PF3D7_0105600-PF3D7_0105700|PF3D7_0105600-PF3D7_0105700|intergenic_region|PF3D7_0105600-PF3D7_0105700|||n.234556T>A||||||;BaseQRankSum=1.6;DP=72;ExcessHet=3.0103;FS=0;MLEAC=4;MLEAF=1;MQ=57.4;MQRankSum=-0.195;QD=20.85;ReadPosRankSum=-1.011;RegionType=Core;SOR=0.67;VQSLOD=3.5;culprit=SOR	GT:AD:DP:GQ:PL	1/1:0,20:26:57:429,57,0	1/1:1,25:38:66:546,66,0
Pf3D7_01_v3	237558	.	T	A	2923.13	PASS	AC=4;AF=1;AN=4;ANN=A|intergenic_region|MODIFIER|PF3D7_0105600-PF3D7_0105700|PF3D7_0105600-PF3D7_0105700|intergenic_region|PF3D7_0105600-PF3D7_0105700|||n.237558T>A||||||;DP=83;ExcessHet=3.0103;FS=0;MLEAC=4;MLEAF=1;MQ=60;POSITIVE_TRAIN_SITE;QD=25.02;RegionType=Core;SOR=0.961;VQSLOD=6.23;culprit=SOR	GT:AD:DP:GQ:PL	1/1:0,30:32:89:1050,89,0	1/1:0,50:50:99:1889,151,0
Pf3D7_01_v3	239234	.	G	A	5408.13	PASS	AC=4;AF=1;AN=4;ANN=A|missense_variant|MODERATE|PF3D7_0105700|PF3D7_0105700|transcript|PF3D7_0105700.1|Coding|1/1|c.569G>A|p.Ser190Asn|569/9192|569/9192|190/3063||;DP=154;ExcessHet=3.0103;FS=0;MLEAC=4;MLEAF=1;MQ=59.97;QD=31.71;RegionType=Core;SOR=1.022;VQSLOD=2.46;culprit=FS	GT:AD:DP:GQ:PGT:PID:PL:PS	1|1:0,45:51:99:1|1:239234_G_A:1897,135,0:239234	1|1:0,79:85:99:1|1:239234_G_A:3527,238,0:239234
Pf3D7_01_v3	239237	.	G	A	5364.13	PASS	AC=4;AF=1;AN=4;ANN=A|missense_variant|MODERATE|PF3D7_0105700|PF3D7_0105700|transcript|PF3D7_0105700.1|Coding|1/1|c.572G>A|p.Ser191Asn|572/9192|572/9192|191/3063||;DP=141;ExcessHet=3.0103;FS=0;MLEAC=4;MLEAF=1;MQ=60;QD=30.18;RegionType=Core;SOR=1.09;VQSLOD=2.96;culprit=FS	GT:AD:DP:GQ:PGT:PID:PL:PS	1|1:0,44:48:99:1|1:239234_G_A:1852,132,0:239234	1|1:0,79:83:99:1|1:239234_G_A:3528,238,0:239234
Pf3D7_01_v3	239511	.	G	C	5094.13	PASS	AC=4;AF=1;AN=4;ANN=C|missense_variant|MODERATE|PF3D7_0105700|PF3D7_0105700|transcript|PF3D7_0105700.1|Coding|1/1|c.846G>C|p.Lys282Asn|846/9192|846/9192|282/3063||;BaseQRankSum=1.8;DP=222;ExcessHet=3.0103;FS=0;MLEAC=4;MLEAF=1;MQ=60;MQRankSum=0;POSITIVE_TRAIN_SITE;QD=24.26;ReadPosRankSum=0.568;RegionType=Core;SOR=0.231;VQSLOD=4.93;culprit=FS	GT:AD:DP:GQ:PL	1/1:0,85:86:99:2119,254,0	1/1:1,124:125:99:2991,362,0
Pf3D7_01_v3	239972	.	G	A	5320.13	PASS	AC=4;AF=1;AN=4;ANN=A|missense_variant|MODERATE|PF3D7_0105700|PF3D7_0105700|transcript|PF3D7_0105700.1|Coding|1/1|c.1307G>A|p.Ser436Asn|1307/9192|1307/9192|436/3063||;DP=218;ExcessHet=3.0103;FS=0;MLEAC=4;MLEAF=1;MQ=60;POSITIVE_TRAIN_SITE;QD=24.98;RegionType=Core;SOR=0.811;VQSLOD=7.06;culprit=FS	GT:AD:DP:GQ:PL	1/1:0,103:103:99:2539,305,0	1/1:0,110:111:99:2797,327,0
Pf3D7_01_v3	241843	.	C	G	5687.13	PASS	AC=4;AF=1;AN=4;ANN=G|missense_variant|MODERATE|PF3D7_0105700|PF3D7_0105700|transcript|PF3D7_0105700.1|Coding|1/1|c.3178C>G|p.Gln1060Glu|3178/9192|3178/9192|1060/3063||;BaseQRankSum=0.194;DP=246;ExcessHet=3.0103;FS=6.26;MLEAC=4;MLEAF=1;MQ=60;MQRankSum=0;POSITIVE_TRAIN_SITE;QD=24.1;ReadPosRankSum=1.69;RegionType=Core;SOR=0.226;VQSLOD=0.952;culprit=FS	GT:AD:DP:GQ:PL	1/1:1,116:119:99:2862,344,0	1/1:1,118:121:99:2841,348,0
Pf3D7_01_v3	247302	.	C	T	4070.13	PASS	AC=4;AF=1;AN=4;ANN=T|synonymous_variant|LOW|PF3D7_0105700|PF3D7_0105700|transcript|PF3D7_0105700.1|Coding|1/1|c.8637C>T|p.Asn2879Asn|8637/9192|8637/9192|2879/3063||;DP=169;ExcessHet=3.0103;FS=0;MLEAC=4;MLEAF=1;MQ=59.99;POSITIVE_TRAIN_SITE;QD=25.12;RegionType=Core;SOR=0.802;VQSLOD=7.23;culprit=FS	GT:AD:DP:GQ:PL	1/1:0,70:73:99:1648,195,0	1/1:0,92:92:99:2438,275,0
Pf3D7_01_v3	248896	.	A	G	1798.13	PASS	AC=4;AF=1;AN=4;ANN=G|intergenic_region|MODIFIER|PF3D7_0105700-PF3D7_0105800|PF3D7_0105700-PF3D7_0105800|intergenic_region|PF3D7_0105700-PF3D7_0105800|||n.248896A>G||||||;DP=91;ExcessHet=3.0103;FS=0;MLEAC=4;MLEAF=1;MQ=60;POSITIVE_TRAIN_SITE;QD=23.98;RegionType=Core;SOR=1.046;VQSLOD=5.9;culprit=FS	GT:AD:DP:GQ:PL	1/1:0,33:42:97:771,97,0	1/1:0,42:48:99:1043,125,0
Pf3D7_01_v3	251519	.	T	A	5254.13	PASS	AC=4;AF=1;AN=4;ANN=A|missense_variant|MODERATE|PF3D7_0105800|PF3D7_0105800|transcript|PF3D7_0105800.1|Coding|1/2|c.492A>T|p.Lys164Asn|492/2499|492/2499|164/832||;DP=225;ExcessHet=3.0103;FS=0;MLEAC=4;MLEAF=1;MQ=60;POSITIVE_TRAIN_SITE;QD=24.9;RegionType=Core;SOR=0.693;VQSLOD=7.4;culprit=FS	GT:AD:DP:GQ:PL	1/1:0,88:92:99:2241,261,0	1/1:0,123:126:99:3029,364,0
Pf3D7_01_v3	254940	.	T	A	149.25	PASS	AC=3;AF=0.75;AN=4;ANN=A|intergenic_region|MODIFIER|PF3D7_0105900-PF3D7_0106000|PF3D7_0105900-PF3D7_0106000|intergenic_region|PF3D7_0105900-PF3D7_0106000|||n.254940T>A||||||;BaseQRankSum=0.439;DP=47;ExcessHet=3.0103;FS=0;MLEAC=3;MLEAF=0.75;MQ=51.8;MQRankSum=-0.835;QD=21.32;ReadPosRankSum=-0.347;RegionType=Core;SOR=0.358;VQSLOD=3.02;culprit=FS	GT:AD:DP:GQ:PL	0/1:1,4:20:10:77,0,10	1/1:0,2:16:27:239,27,0
Pf3D7_01_v3	255747	.	G	C	4103.13	PASS	AC=4;AF=1;AN=4;ANN=C|intergenic_region|MODIFIER|PF3D7_0105900-PF3D7_0106000|PF3D7_0105900-PF3D7_0106000|intergenic_region|PF3D7_0105900-PF3D7_0106000|||n.255747G>C||||||;DP=173;ExcessHet=3.0103;FS=0;MLEAC=4;MLEAF=1;MQ=60;POSITIVE_TRAIN_SITE;QD=24.87;RegionType=Core;SOR=0.717;VQSLOD=7.13;culprit=FS	GT:AD:DP:GQ:PL	1/1:0,63:65:99:1616,188,0	1/1:0,102:103:99:2503,303,0
Pf3D7_01_v3	261092	.	A	G	5924.13	PASS	AC=4;AF=1;AN=4;ANN=G|missense_variant|MODERATE|PF3D7_0106100|PF3D7_0106100|transcript|PF3D7_0106100.1|Coding|1/1|c.718T>C|p.Phe240Leu|718/1152|718/1152|240/383||;DP=245;ExcessHet=3.0103;FS=0;MLEAC=4;MLEAF=1;MQ=60;POSITIVE_TRAIN_SITE;QD=24.68;RegionType=Core;SOR=0.814;VQSLOD=6.84;culprit=FS	GT:AD:DP:GQ:PL	1/1:0,103:106:99:2544,306,0	1/1:0,137:138:99:3396,408,0
Pf3D7_01_v3	265941	.	C	T	3421.13	PASS	AC=4;AF=1;AN=4;ANN=T|synonymous_variant|LOW|ATP6|PF3D7_0106300|transcript|PF3D7_0106300.1|Coding|2/3|c.3090G>A|p.Lys1030Lys|3090/3687|3090/3687|1030/1228||;DP=157;ExcessHet=3.0103;FS=0;MLEAC=4;MLEAF=1;MQ=60;POSITIVE_TRAIN_SITE;QD=22.66;RegionType=Core;SOR=1.223;VQSLOD=4.93;culprit=FS	GT:AD:DP:GQ:PL	1/1:0,61:65:99:1384,177,0	1/1:0,90:91:99:2053,263,0
Pf3D7_01_v3	266480	.	A	T	5369.13	PASS	AC=4;AF=1;AN=4;ANN=T|synonymous_variant|LOW|ATP6|PF3D7_0106300|transcript|PF3D7_0106300.1|Coding|1/3|c.2694T>A|p.Ile898Ile|2694/3687|2694/3687|898/1228||;DP=228;ExcessHet=3.0103;FS=0;MLEAC=4;MLEAF=1;MQ=60;POSITIVE_TRAIN_SITE;QD=24.74;RegionType=Core;SOR=0.739;VQSLOD=7.82;culprit=FS	GT:AD:DP:GQ:PL	1/1:0,102:104:99:2524,303,0	1/1:0,115:117:99:2861,341,0
Pf3D7_01_v3	269190	.	A	C	3303.13	PASS	AC=4;AF=1;AN=4;ANN=C|intergenic_region|MODIFIER|ATP6-PF3D7_0106400|PF3D7_0106300-PF3D7_0106400|intergenic_region|PF3D7_0106300-PF3D7_0106400|||n.269190A>C||||||;DP=147;ExcessHet=3.0103;FS=0;MLEAC=4;MLEAF=1;MQ=60;POSITIVE_TRAIN_SITE;QD=23.94;RegionType=Core;SOR=1.027;VQSLOD=5.57;culprit=FS	GT:AD:DP:GQ:PL	1/1:0,61:64:99:1463,181,0	1/1:0,77:79:99:1856,228,0
Pf3D7_01_v3	269366	.	T	A	117.01	PASS	AC=4;AF=1;AN=4;ANN=A|intergenic_region|MODIFIER|ATP6-PF3D7_0106400|PF3D7_0106300-PF3D7_0106400|intergenic_region|PF3D7_0106300-PF3D7_0106400|||n.269366T>A||||||;DP=32;ExcessHet=3.0103;FS=0;MLEAC=3;MLEAF=0.75;MQ=52.63;QD=19.5;RegionType=Core;SOR=1.044;VQSLOD=3.21;culprit=FS	GT:AD:DP:GQ:PL	1/1:0,2:14:6:55,6,0	1/1:0,4:17:11:78,11,0
Pf3D7_01_v3	269435	.	G	C	603.11	PASS	AC=4;AF=1;AN=4;ANN=C|intergenic_region|MODIFIER|ATP6-PF3D7_0106400|PF3D7_0106300-PF3D7_0106400|intergenic_region|PF3D7_0106300-PF3D7_0106400|||n.269435G>C||||||;DP=35;ExcessHet=3.0103;FS=0;MLEAC=4;MLEAF=1;MQ=59.4;POSITIVE_TRAIN_SITE;QD=24.12;RegionType=Core;SOR=0.749;VQSLOD=6.3;culprit=FS	GT:AD:DP:GQ:PL	1/1:0,9:14:27:207,27,0	1/1:0,16:21:48:412,48,0
Pf3D7_01_v3	271165	.	T	C	2495.13	PASS	AC=4;AF=1;AN=4;ANN=C|intergenic_region|MODIFIER|ATP6-PF3D7_0106400|PF3D7_0106300-PF3D7_0106400|intergenic_region|PF3D7_0106300-PF3D7_0106400|||n.271165T>C||||||;DP=104;ExcessHet=3.0103;FS=0;MLEAC=4;MLEAF=1;MQ=60;POSITIVE_TRAIN_SITE;QD=24.46;RegionType=Core;SOR=0.793;VQSLOD=7.12;culprit=FS	GT:AD:DP:GQ:PL	1/1:0,49:49:99:1188,146,0	1/1:0,53:54:99:1323,158,0
Pf3D7_01_v3	274550	.	C	A	5560.13	PASS	AC=4;AF=1;AN=4;ANN=A|missense_variant|MODERATE|PF3D7_0106500|PF3D7_0106500|transcript|PF3D7_0106500.1|Coding|1/1|c.236C>A|p.Thr79Asn|236/4236|236/4236|79/1411||;DP=240;ExcessHet=3.0103;FS=0;MLEAC=4;MLEAF=1;MQ=60;POSITIVE_TRAIN_SITE;QD=24.17;RegionType=Core;SOR=0.755;VQSLOD=7.55;culprit=FS	GT:AD:DP:GQ:PL	1/1:0,109:110:99:2609,321,0	1/1:0,121:123:99:2967,357,0
Pf3D7_01_v3	275206	.	C	G	4099.13	PASS	AC=4;AF=1;AN=4;ANN=G|missense_variant|MODERATE|PF3D7_0106500|PF3D7_0106500|transcript|PF3D7_0106500.1|Coding|1/1|c.892C>G|p.His298Asp|892/4236|892/4236|298/1411||;BaseQRankSum=1.89;DP=182;ExcessHet=3.0103;FS=3.208;MLEAC=4;MLEAF=1;MQ=60;MQRankSum=0;POSITIVE_TRAIN_SITE;QD=23.16;ReadPosRankSum=0.473;RegionType=Core;SOR=0.385;VQSLOD=4.14;culprit=SOR	GT:AD:DP:GQ:PL	1/1:1,74:77:99:1705,210,0	1/1:0,102:103:99:2410,301,0
Pf3D7_01_v3	276134	.	A	C	2639.13	PASS	AC=4;AF=1;AN=4;ANN=C|missense_variant|MODERATE|PF3D7_0106500|PF3D7_0106500|transcript|PF3D7_0106500.1|Coding|1/1|c.1820A>C|p.Asn607Thr|1820/4236|1820/4236|607/1411||;BaseQRankSum=2.01;DP=155;ExcessHet=3.0103;FS=10.075;MLEAC=4;MLEAF=1;MQ=59.89;MQRankSum=0;POSITIVE_TRAIN_SITE;QD=23.99;ReadPosRankSum=1.73;RegionType=Core;SOR=0.427;VQSLOD=0.797;culprit=FS	GT:AD:DP:GQ:PL	1/1:1,41:46:99:1038,101,0	1/1:2,66:72:99:1617,169,0
Pf3D7_01_v3	276845	.	G	A	5887.13	PASS	AC=4;AF=1;AN=4;ANN=A|missense_variant|MODERATE|PF3D7_0106500|PF3D7_0106500|transcript|PF3D7_0106500.1|Coding|1/1|c.2531G>A|p.Ser844Asn|2531/4236|2531/4236|844/1411||;DP=234;ExcessHet=3.0103;FS=0;MLEAC=4;MLEAF=1;MQ=60;POSITIVE_TRAIN_SITE;QD=26.05;RegionType=Core;SOR=0.702;VQSLOD=6.1;culprit=FS	GT:AD:DP:GQ:PL	1/1:0,98:100:99:2533,293,0	1/1:0,128:131:99:3370,382,0
Pf3D7_01_v3	277709	.	C	T	4266.13	PASS	AC=4;AF=1;AN=4;ANN=T|missense_variant|MODERATE|PF3D7_0106500|PF3D7_0106500|transcript|PF3D7_0106500.1|Coding|1/1|c.3395C>T|p.Pro1132Leu|3395/4236|3395/4236|1132/1411||;DP=187;ExcessHet=3.0103;FS=0;MLEAC=4;MLEAF=1;MQ=59.79;POSITIVE_TRAIN_SITE;QD=24.1;RegionType=Core;SOR=0.831;VQSLOD=7.04;culprit=FS	GT:AD:DP:GQ:PL	1/1:0,74:80:99:1799,218,0	1/1:0,103:104:99:2483,303,0
Pf3D7_01_v3	280237	.	C	T	2241.13	PASS	AC=4;AF=1;AN=4;ANN=T|intergenic_region|MODIFIER|PF3D7_0106600-AARP2|PF3D7_0106600-PF3D7_0106700|intergenic_region|PF3D7_0106600-PF3D7_0106700|||n.280237C>T||||||;DP=96;ExcessHet=3.0103;FS=0;MLEAC=4;MLEAF=1;MQ=60;POSITIVE_TRAIN_SITE;QD=24.36;RegionType=Core;SOR=0.714;VQSLOD=6.33;culprit=FS	GT:AD:DP:GQ:PL	1/1:0,28:30:83:702,83,0	1/1:0,64:65:99:1555,189,0
Pf3D7_01_v3	283399	.	G	A	4654.13	PASS	AC=4;AF=1;AN=4;ANN=A|missense_variant|MODERATE|AARP2|PF3D7_0106700|transcript|PF3D7_0106700.1|Coding|1/1|c.2245G>A|p.Glu749Lys|2245/4305|2245/4305|749/1434||;DP=121;ExcessHet=3.0103;FS=0;MLEAC=4;MLEAF=1;MQ=59.85;POSITIVE_TRAIN_SITE;QD=34.35;RegionType=Core;SOR=1.169;VQSLOD=4.75;culprit=FS	GT:AD:DP:GQ:PGT:PID:PL:PS	1|1:0,49:51:99:1|1:283399_G_A:2008,147,0:283399	1|1:0,68:69:99:1|1:283399_G_A:2662,204,0:283399
Pf3D7_01_v3	284175	.	A	G	5623.13	PASS	AC=4;AF=1;AN=4;ANN=G|synonymous_variant|LOW|AARP2|PF3D7_0106700|transcript|PF3D7_0106700.1|Coding|1/1|c.3021A>G|p.Lys1007Lys|3021/4305|3021/4305|1007/1434||;BaseQRankSum=-2.219;DP=245;ExcessHet=3.0103;FS=3.218;MLEAC=4;MLEAF=1;MQ=60;MQRankSum=0;POSITIVE_TRAIN_SITE;QD=24.13;ReadPosRankSum=0.244;RegionType=Core;SOR=0.389;VQSLOD=3.91;culprit=SOR	GT:AD:DP:GQ:PL	1/1:0,99:100:99:2411,294,0	1/1:1,133:135:99:3228,366,0
Pf3D7_01_v3	287510	.	C	T	2774.13	PASS	AC=4;AF=1;AN=4;ANN=T|intron_variant|MODIFIER|RAB5c|PF3D7_0106800|transcript|PF3D7_0106800.1|Coding|2/8|c.185-51C>T||||||;DP=123;ExcessHet=3.0103;FS=0;MLEAC=4;MLEAF=1;MQ=60;POSITIVE_TRAIN_SITE;QD=24.33;RegionType=Core;SOR=0.871;VQSLOD=6.44;culprit=FS	GT:AD:DP:GQ:PL	1/1:0,49:52:99:1216,146,0	1/1:0,65:68:99:1574,193,0
Pf3D7_01_v3	289096	.	A	G	3010.13	PASS	AC=4;AF=1;AN=4;ANN=G|intergenic_region|MODIFIER|RAB5c-IspD|PF3D7_0106800-PF3D7_0106900|intergenic_region|PF3D7_0106800-PF3D7_0106900|||n.289096A>G||||||;DP=124;ExcessHet=3.0103;FS=0;MLEAC=4;MLEAF=1;MQ=60;POSITIVE_TRAIN_SITE;QD=25.3;RegionType=Core;SOR=0.968;VQSLOD=5.92;culprit=FS	GT:AD:DP:GQ:PL	1/1:0,42:42:99:987,124,0	1/1:0,77:79:99:2039,230,0
Pf3D7_01_v3	291400	.	C	T	4522.13	PASS	AC=4;AF=1;AN=4;ANN=T|synonymous_variant|LOW|IspD|PF3D7_0106900|transcript|PF3D7_0106900.1|Coding|1/1|c.1015C>T|p.Leu339Leu|1015/2205|1015/2205|339/734||;DP=186;ExcessHet=3.0103;FS=0;MLEAC=4;MLEAF=1;MQ=59.88;POSITIVE_TRAIN_SITE;QD=25.99;RegionType=Core;SOR=0.749;VQSLOD=6.85;culprit=FS	GT:AD:DP:GQ:PL	1/1:0,64:73:99:1596,190,0	1/1:0,110:110:99:2942,329,0
Pf3D7_01_v3	293353	.	T	C	2207.13	PASS	AC=4;AF=1;AN=4;ANN=C|intergenic_region|MODIFIER|IspD-CEN1|PF3D7_0106900-PF3D7_0107000|intergenic_region|PF3D7_0106900-PF3D7_0107000|||n.293353T>C||||||;DP=105;ExcessHet=3.0103;FS=0;MLEAC=4;MLEAF=1;MQ=60;POSITIVE_TRAIN_SITE;QD=23.99;RegionType=Core;SOR=0.957;VQSLOD=6.06;culprit=FS	GT:AD:DP:GQ:PL	1/1:0,20:25:59:479,59,0	1/1:0,72:75:99:1744,214,0
Pf3D7_01_v3	295449	.	C	A	4243.13	PASS	AC=4;AF=1;AN=4;ANN=A|missense_variant|MODERATE|PF3D7_0107100|PF3D7_0107100|transcript|PF3D7_0107100.1|Coding|1/1|c.1483G>T|p.Ala495Ser|1483/1632|1483/1632|495/543||;DP=174;ExcessHet=3.0103;FS=0;MLEAC=4;MLEAF=1;MQ=60;POSITIVE_TRAIN_SITE;QD=25.56;RegionType=Core;SOR=0.963;VQSLOD=5.79;culprit=FS	GT:AD:DP:GQ:PL	1/1:0,66:69:99:1705,197,0	1/1:0,100:104:99:2554,297,0
Pf3D7_01_v3	296323	.	A	T	5032.13	PASS	AC=4;AF=1;AN=4;ANN=T|missense_variant|MODERATE|PF3D7_0107100|PF3D7_0107100|transcript|PF3D7_0107100.1|Coding|1/1|c.609T>A|p.Asn203Lys|609/1632|609/1632|203/543||;DP=208;ExcessHet=3.0103;FS=0;MLEAC=4;MLEAF=1;MQ=60;POSITIVE_TRAIN_SITE;QD=25.81;RegionType=Core;SOR=0.724;VQSLOD=6.77;culprit=FS	GT:AD:DP:GQ:PL	1/1:0,70:70:99:1796,208,0	1/1:0,125:125:99:3252,373,0
Pf3D7_01_v3	297640	.	A	T	3419.13	PASS	AC=4;AF=1;AN=4;ANN=T|splice_region_variant&intron_variant|LOW|PF3D7_0107200|PF3D7_0107200|transcript|PF3D7_0107200.1|Coding|1/9|c.175-4A>T||||||;DP=144;ExcessHet=3.0103;FS=0;MLEAC=4;MLEAF=1;MQ=60;POSITIVE_TRAIN_SITE;QD=25.52;RegionType=Core;SOR=0.724;VQSLOD=6.96;culprit=FS	GT:AD:DP:GQ:PL	1/1:0,43:44:99:1101,128,0	1/1:0,91:92:99:2334,271,0
Pf3D7_01_v3	299081	.	G	A	2875.13	PASS	AC=4;AF=1;AN=4;ANN=A|missense_variant|MODERATE|PF3D7_0107200|PF3D7_0107200|transcript|PF3D7_0107200.1|Coding|9/10|c.838G>A|p.Glu280Lys|838/1014|838/1014|280/337||;DP=121;ExcessHet=3.0103;FS=0;MLEAC=4;MLEAF=1;MQ=60;POSITIVE_TRAIN_SITE;QD=24.16;RegionType=Core;SOR=0.95;VQSLOD=5.3;culprit=FS	GT:AD:DP:GQ:PL	1/1:0,43:43:99:1026,127,0	1/1:0,76:77:99:1865,224,0
Pf3D7_01_v3	307173	.	G	A	6040.13	PASS	AC=4;AF=1;AN=4;ANN=A|synonymous_variant|LOW|PF3D7_0107500|PF3D7_0107500|transcript|PF3D7_0107500.1|Coding|1/4|c.2085C>T|p.Asp695Asp|2085/4413|2085/4413|695/1470||;DP=270;ExcessHet=3.0103;FS=0;MLEAC=4;MLEAF=1;MQ=60;POSITIVE_TRAIN_SITE;QD=23.59;RegionType=Core;SOR=0.815;VQSLOD=6.13;culprit=FS	GT:AD:DP:GQ:PL	1/1:0,118:120:99:2862,348,0	1/1:0,138:139:99:3194,402,0
Pf3D7_01_v3	308232	.	C	T	5535.13	PASS	AC=4;AF=1;AN=4;ANN=T|synonymous_variant|LOW|PF3D7_0107500|PF3D7_0107500|transcript|PF3D7_0107500.1|Coding|1/4|c.1026G>A|p.Lys342Lys|1026/4413|1026/4413|342/1470||;DP=230;ExcessHet=3.0103;FS=0;MLEAC=4;MLEAF=1;MQ=60;POSITIVE_TRAIN_SITE;QD=25.05;RegionType=Core;SOR=0.711;VQSLOD=7.64;culprit=SOR	GT:AD:DP:GQ:PL	1/1:0,75:76:99:1909,223,0	1/1:0,146:146:99:3642,432,0
Pf3D7_01_v3	310026	.	T	G	305.06	PASS	AC=2;AF=1;AN=2;ANN=G|intergenic_region|MODIFIER|PF3D7_0107500-PF3D7_0107600|PF3D7_0107500-PF3D7_0107600|intergenic_region|PF3D7_0107500-PF3D7_0107600|||n.310026T>G||||||;DP=14;ExcessHet=3.0103;FS=0;MLEAC=2;MLEAF=1;MQ=60;POSITIVE_TRAIN_SITE;QD=21.79;RegionType=Core;SOR=2.985;VQSLOD=3.07;culprit=FS	GT:AD:DP:GQ:PL	./.:0,0	1/1:0,14:14:41:319,41,0
Pf3D7_01_v3	312545	.	C	T	2345.13	PASS	AC=4;AF=1;AN=4;ANN=T|intergenic_region|MODIFIER|PF3D7_0107500-PF3D7_0107600|PF3D7_0107500-PF3D7_0107600|intergenic_region|PF3D7_0107500-PF3D7_0107600|||n.312545C>T||||||;DP=102;ExcessHet=3.0103;FS=0;MLEAC=4;MLEAF=1;MQ=59.86;POSITIVE_TRAIN_SITE;QD=25.49;RegionType=Core;SOR=0.866;VQSLOD=6.57;culprit=FS	GT:AD:DP:GQ:PL	1/1:0,46:48:99:1206,137,0	1/1:0,46:50:99:1155,136,0
Pf3D7_01_v3	316513	.	T	G	3868.13	PASS	AC=4;AF=1;AN=4;ANN=G|missense_variant|MODERATE|PF3D7_0107600|PF3D7_0107600|transcript|PF3D7_0107600.1|Coding|1/1|c.1896T>G|p.Asn632Lys|1896/4788|1896/4788|632/1595||;DP=189;ExcessHet=3.0103;FS=0;MLEAC=4;MLEAF=1;MQ=59.68;POSITIVE_TRAIN_SITE;QD=23.88;RegionType=Core;SOR=0.795;VQSLOD=6.76;culprit=FS	GT:AD:DP:GQ:PL	1/1:0,70:82:99:1648,206,0	1/1:0,92:101:99:2236,272,0
Pf3D7_01_v3	318059	.	C	A	580.06	PASS	AC=2;AF=1;AN=2;ANN=A|missense_variant|MODERATE|PF3D7_0107600|PF3D7_0107600|transcript|PF3D7_0107600.1|Coding|1/1|c.3442C>A|p.His1148Asn|3442/4788|3442/4788|1148/1595||;DP=72;ExcessHet=3.0103;FS=0;MLEAC=2;MLEAF=1;MQ=57.73;QD=24.17;RegionType=Core;SOR=0.693;VQSLOD=4.84;culprit=FS	GT:AD:DP:GQ:PL	./.:0,0	1/1:0,24:24:78:594,78,0
Pf3D7_01_v3	323034	.	G	A	4899.13	PASS	AC=4;AF=1;AN=4;ANN=A|missense_variant|MODERATE|MRE11|PF3D7_0107800|transcript|PF3D7_0107800.1|Coding|1/1|c.664G>A|p.Glu222Lys|664/3702|664/3702|222/1233||;DP=207;ExcessHet=3.0103;FS=0;MLEAC=4;MLEAF=1;MQ=60;POSITIVE_TRAIN_SITE;QD=24.37;RegionType=Core;SOR=0.703;VQSLOD=6.83;culprit=FS	GT:AD:DP:GQ:PL	1/1:0,80:84:99:1924,236,0	1/1:0,121:121:99:2991,359,0
Pf3D7_01_v3	326358	.	A	C	3319.11	PASS	AC=4;AF=1;AN=4;ANN=C|intergenic_region|MODIFIER|MRE11-PF3D7_0107900|PF3D7_0107800-PF3D7_0107900|intergenic_region|PF3D7_0107800-PF3D7_0107900|||n.326358A>C||||||;BaseQRankSum=0.557;DP=137;ExcessHet=3.0103;FS=0;MLEAC=4;MLEAF=1;MQ=59.88;MQRankSum=-0.108;QD=30.59;ReadPosRankSum=1.96;RegionType=Core;SOR=0.848;VQSLOD=4.74;culprit=DP	GT:AD:DP:GQ:PL	1/1:2,37:45:90:1871,90,0	1/1:0,50:52:99:2775,192,0
Pf3D7_01_v3	328099	.	A	T	3439.13	PASS	AC=4;AF=1;AN=4;ANN=T|intergenic_region|MODIFIER|PF3D7_0107900-PF3D7_0108000|PF3D7_0107900-PF3D7_0108000|intergenic_region|PF3D7_0107900-PF3D7_0108000|||n.328099A>T||||||;DP=145;ExcessHet=3.0103;FS=0;MLEAC=4;MLEAF=1;MQ=60;POSITIVE_TRAIN_SITE;QD=24.92;RegionType=Core;SOR=0.707;VQSLOD=6.52;culprit=FS	GT:AD:DP:GQ:PL	1/1:0,52:52:99:1295,155,0	1/1:0,86:87:99:2160,255,0
Pf3D7_01_v3	328749	.	C	T	253.96	PASS	AC=2;AF=1;AN=2;ANN=T|intron_variant|MODIFIER|PF3D7_0108000|PF3D7_0108000|transcript|PF3D7_0108000.1|Coding|2/3|c.514-46G>A||||||;DP=18;ExcessHet=3.0103;FS=0;MLEAC=2;MLEAF=1;MQ=59.47;QD=35.55;RegionType=Core;SOR=2.303;VQSLOD=2.28;culprit=FS	GT:AD:DP:GQ:PL	./.:0,0	1/1:0,4:10:17:268,17,0
Pf3D7_01_v3	330720	.	T	C	4069.13	PASS	AC=4;AF=1;AN=4;ANN=C|intergenic_region|MODIFIER|PF3D7_0108000-PF3D7_0108100|PF3D7_0108000-PF3D7_0108100|intergenic_region|PF3D7_0108000-PF3D7_0108100|||n.330720T>C||||||;DP=177;ExcessHet=3.0103;FS=0;MLEAC=4;MLEAF=1;MQ=60;POSITIVE_TRAIN_SITE;QD=24.51;RegionType=Core;SOR=0.741;VQSLOD=6.95;culprit=FS	GT:AD:DP:GQ:PL	1/1:0,75:77:99:1863,224,0	1/1:0,91:93:99:2222,270,0
Pf3D7_01_v3	338340	.	A	T	4205.13	PASS	AC=4;AF=1;AN=4;ANN=T|missense_variant|MODERATE|PF3D7_0108300|PF3D7_0108300|transcript|PF3D7_0108300.1|Coding|1/1|c.1173A>T|p.Glu391Asp|1173/6666|1173/6666|391/2221||;BaseQRankSum=-0.754;DP=107;ExcessHet=3.0103;FS=0;MLEAC=4;MLEAF=1;MQ=59.74;MQRankSum=-0.103;QD=26.18;ReadPosRankSum=1.7;RegionType=Core;SOR=0.638;VQSLOD=3.59;culprit=FS	GT:AD:DP:GQ:PGT:PID:PL:PS	1|1:1,46:49:99:1|1:338319_CGAG_C:1975,113,0:338319	1/1:0,54:54:99:.:.:2246,163,0
Pf3D7_01_v3	338994	.	T	C	3013.13	PASS	AC=4;AF=1;AN=4;ANN=C|synonymous_variant|LOW|PF3D7_0108300|PF3D7_0108300|transcript|PF3D7_0108300.1|Coding|1/1|c.1827T>C|p.Asn609Asn|1827/6666|1827/6666|609/2221||;DP=88;ExcessHet=3.0103;FS=0;MLEAC=4;MLEAF=1;MQ=59.1;QD=31.37;RegionType=Core;SOR=1.112;VQSLOD=3.62;culprit=FS	GT:AD:DP:GQ:PGT:PID:PL:PS	1/1:0,31:31:94:.:.:1257,94,0	1|1:0,46:52:99:1|1:338994_T_C:1772,138,0:338994
Pf3D7_01_v3	339051	.	T	C	2957.13	PASS	AC=3;AF=0.75;AN=4;ANN=C|synonymous_variant|LOW|PF3D7_0108300|PF3D7_0108300|transcript|PF3D7_0108300.1|Coding|1/1|c.1884T>C|p.Asn628Asn|1884/6666|1884/6666|628/2221||;BaseQRankSum=-1.191;DP=104;ExcessHet=3.0103;FS=0;MLEAC=3;MLEAF=0.75;MQ=58.79;MQRankSum=-0.84;QD=25.72;ReadPosRankSum=1.39;RegionType=Core;SOR=0.788;VQSLOD=4.95;culprit=FS	GT:AD:DP:GQ:PGT:PID:PL:PS	0/1:4,21:33:98:.:.:621,0,98	1|1:0,54:57:99:1|1:338994_T_C:2350,163,0:338994
Pf3D7_01_v3	339436	.	A	G	5527.13	PASS	AC=4;AF=1;AN=4;ANN=G|missense_variant|MODERATE|PF3D7_0108300|PF3D7_0108300|transcript|PF3D7_0108300.1|Coding|1/1|c.2269A>G|p.Ile757Val|2269/6666|2269/6666|757/2221||;DP=229;ExcessHet=3.0103;FS=0;MLEAC=4;MLEAF=1;MQ=60;POSITIVE_TRAIN_SITE;QD=24.57;RegionType=Core;SOR=0.702;VQSLOD=7.85;culprit=FS	GT:AD:DP:GQ:PL	1/1:0,94:94:99:2313,279,0	1/1:0,131:131:99:3230,390,0
Pf3D7_01_v3	339504	.	A	C	5545.13	PASS	AC=4;AF=1;AN=4;ANN=C|synonymous_variant|LOW|PF3D7_0108300|PF3D7_0108300|transcript|PF3D7_0108300.1|Coding|1/1|c.2337A>C|p.Thr779Thr|2337/6666|2337/6666|779/2221||;BaseQRankSum=3.4;DP=240;ExcessHet=3.0103;FS=0;GlobalBarcode=1;MLEAC=4;MLEAF=1;MQ=60;MQRankSum=0;POSITIVE_TRAIN_SITE;QD=23.9;ReadPosRankSum=-1.947;RegionType=Core;SOR=0.737;VQSLOD=7.27;culprit=FS	GT:AD:DP:GQ:PL	1/1:0,106:106:99:2507,313,0	1/1:2,124:127:99:3054,356,0
Pf3D7_01_v3	344792	.	A	G	763.13	PASS	AC=4;AF=1;AN=4;ANN=G|intron_variant|MODIFIER|PF3D7_0108400|PF3D7_0108400|transcript|PF3D7_0108400.1|Coding|7/8|c.783-62T>C||||||;DP=52;ExcessHet=3.0103;FS=0;MLEAC=4;MLEAF=1;MQ=59.15;POSITIVE_TRAIN_SITE;QD=20.63;RegionType=Core;SOR=1.358;VQSLOD=4.9;culprit=FS	GT:AD:DP:GQ:PL	1/1:0,15:22:43:301,43,0	1/1:0,22:30:64:478,64,0
Pf3D7_01_v3	345730	.	A	G	4271.13	PASS	AC=4;AF=1;AN=4;ANN=G|missense_variant|MODERATE|PF3D7_0108400|PF3D7_0108400|transcript|PF3D7_0108400.1|Coding|3/9|c.388T>C|p.Ser130Pro|388/993|388/993|130/330||,G|missense_variant|MODERATE|PF3D7_0108400|PF3D7_0108400|transcript|PF3D7_0108400.2|Coding|3/5|c.388T>C|p.Ser130Pro|388/525|388/525|130/174||;DP=188;ExcessHet=3.0103;FS=0;MLEAC=4;MLEAF=1;MQ=60;POSITIVE_TRAIN_SITE;QD=24.13;RegionType=Core;SO…	GT:AD:DP:GQ:PL	1/1:0,63:67:99:1512,186,0	1/1:0,114:115:99:2775,338,0
Pf3D7_01_v3	347623	.	A	T	664.06	PASS	AC=2;AF=1;AN=2;ANN=T|intergenic_region|MODIFIER|PF3D7_0108400-PF3D7_0108500|PF3D7_0108400-PF3D7_0108500|intergenic_region|PF3D7_0108400-PF3D7_0108500|||n.347623A>T||||||;DP=30;ExcessHet=3.0103;FS=0;MLEAC=2;MLEAF=1;MQ=60;QD=23.72;RegionType=Core;SOR=0.76;VQSLOD=4.49;culprit=FS	GT:AD:DP:GQ:PL	./.:0,0	1/1:0,28:29:82:678,82,0
Pf3D7_01_v3	349247	.	C	T	5162.13	PASS	AC=4;AF=1;AN=4;ANN=T|synonymous_variant|LOW|PF3D7_0108500|PF3D7_0108500|transcript|PF3D7_0108500.1|Coding|1/1|c.78C>T|p.Asp26Asp|78/540|78/540|26/179||;DP=227;ExcessHet=3.0103;FS=0;MLEAC=4;MLEAF=1;MQ=60;POSITIVE_TRAIN_SITE;QD=24.01;RegionType=Core;SOR=0.702;VQSLOD=7.46;culprit=FS	GT:AD:DP:GQ:PL	1/1:0,98:100:99:2321,289,0	1/1:0,117:121:99:2857,347,0
Pf3D7_01_v3	349679	.	A	G	577.12	PASS	AC=4;AF=1;AN=4;ANN=G|synonymous_variant|LOW|PF3D7_0108500|PF3D7_0108500|transcript|PF3D7_0108500.1|Coding|1/1|c.510A>G|p.Glu170Glu|510/540|510/540|170/179||;DP=49;ExcessHet=3.0103;FS=0;MLEAC=4;MLEAF=1;MQ=56.29;POSITIVE_TRAIN_SITE;QD=23.08;RegionType=Core;SOR=2.16;VQSLOD=4.85;culprit=FS	GT:AD:DP:GQ:PL	1/1:0,12:22:36:302,36,0	1/1:0,13:25:38:291,38,0
Pf3D7_01_v3	351307	.	T	A	1041.12	PASS	AC=4;AF=1;AN=4;ANN=A|intron_variant|MODIFIER|PF3D7_0108600|PF3D7_0108600|transcript|PF3D7_0108600.1|Coding|1/5|c.249+71A>T||||||;DP=32;ExcessHet=3.0103;FS=0;MLEAC=4;MLEAF=1;MQ=58.89;POSITIVE_TRAIN_SITE;QD=29.53;RegionType=Core;SOR=1.112;VQSLOD=5.18;culprit=FS	GT:AD:DP:GQ:PGT:PID:PL:PS	1|1:0,10:13:30:1|1:351307_T_A:428,30,0:351307	1|1:0,14:19:42:1|1:351307_T_A:629,42,0:351307
Pf3D7_01_v3	351311	.	T	A	995.12	PASS	AC=4;AF=1;AN=4;ANN=A|intron_variant|MODIFIER|PF3D7_0108600|PF3D7_0108600|transcript|PF3D7_0108600.1|Coding|1/5|c.249+67A>T||||||;DP=34;ExcessHet=3.0103;FS=0;MLEAC=4;MLEAF=1;MQ=58.95;QD=31.23;RegionType=Core;SOR=1.044;VQSLOD=3.19;culprit=FS	GT:AD:DP:GQ:PGT:PID:PL:PS	1|1:0,10:13:30:1|1:351307_T_A:428,30,0:351307	1|1:0,13:18:39:1|1:351307_T_A:583,39,0:351307
Pf3D7_01_v3	353938	.	G	C	1710.12	PASS	AC=4;AF=1;AN=4;ANN=C|missense_variant|MODERATE|PSOP24|PF3D7_0108700|transcript|PF3D7_0108700.1|Coding|1/4|c.2274C>G|p.Ser758Arg|2274/3459|2274/3459|758/1152||;DP=155;ExcessHet=3.0103;FS=0;MLEAC=4;MLEAF=1;MQ=59.31;QD=27.96;RegionType=Core;SOR=1.501;VQSLOD=1.9;culprit=FS	GT:AD:DP:GQ:PGT:PID:PL:PS	1|1:0,13:13:37:1|1:353938_G_C:539,37,0:353938	1|1:0,28:28:79:1|1:353938_G_C:1187,79,0:353938
Pf3D7_01_v3	353939	.	C	A	1710.12	PASS	AC=4;AF=1;AN=4;ANN=A|missense_variant|MODERATE|PSOP24|PF3D7_0108700|transcript|PF3D7_0108700.1|Coding|1/4|c.2273G>T|p.Ser758Ile|2273/3459|2273/3459|758/1152||;DP=155;ExcessHet=3.0103;FS=0;MLEAC=4;MLEAF=1;MQ=59.31;QD=32.64;RegionType=Core;SOR=1.501;VQSLOD=2.63;culprit=FS	GT:AD:DP:GQ:PGT:PID:PL:PS	1|1:0,13:13:37:1|1:353938_G_C:539,37,0:353938	1|1:0,28:28:79:1|1:353938_G_C:1187,79,0:353938
Pf3D7_01_v3	353941	.	A	G	1714.12	PASS	AC=4;AF=1;AN=4;ANN=G|synonymous_variant|LOW|PSOP24|PF3D7_0108700|transcript|PF3D7_0108700.1|Coding|1/4|c.2271T>C|p.Asn757Asn|2271/3459|2271/3459|757/1152||;DP=148;ExcessHet=3.0103;FS=0;MLEAC=4;MLEAF=1;MQ=59.44;QD=33.69;RegionType=Core;SOR=1.501;VQSLOD=2.84;culprit=FS	GT:AD:DP:GQ:PGT:PID:PL:PS	1|1:0,13:13:37:1|1:353938_G_C:541,37,0:353938	1|1:0,28:28:80:1|1:353938_G_C:1189,80,0:353938
Pf3D7_01_v3	353944	.	A	T	1714.12	PASS	AC=4;AF=1;AN=4;ANN=T|missense_variant|MODERATE|PSOP24|PF3D7_0108700|transcript|PF3D7_0108700.1|Coding|1/4|c.2268T>A|p.Asp756Glu|2268/3459|2268/3459|756/1152||;DP=151;ExcessHet=3.0103;FS=0;MLEAC=4;MLEAF=1;MQ=59.45;QD=28.92;RegionType=Core;SOR=1.501;VQSLOD=2.25;culprit=FS	GT:AD:DP:GQ:PGT:PID:PL:PS	1|1:0,13:13:38:1|1:353938_G_C:541,38,0:353938	1|1:0,28:28:80:1|1:353938_G_C:1189,80,0:353938
Pf3D7_01_v3	353956	.	G	A	1719.12	PASS	AC=4;AF=1;AN=4;ANN=A|synonymous_variant|LOW|PSOP24|PF3D7_0108700|transcript|PF3D7_0108700.1|Coding|1/4|c.2256C>T|p.Asn752Asn|2256/3459|2256/3459|752/1152||;DP=146;ExcessHet=3.0103;FS=0;MLEAC=4;MLEAF=1;MQ=59.61;QD=30.5;RegionType=Core;SOR=1.501;VQSLOD=2.93;culprit=FS	GT:AD:DP:GQ:PGT:PID:PL:PS	1|1:0,13:13:39:1|1:353938_G_C:543,39,0:353938	1|1:0,28:28:81:1|1:353938_G_C:1192,81,0:353938
Pf3D7_01_v3	353959	.	T	A	1721.12	PASS	AC=4;AF=1;AN=4;ANN=A|missense_variant|MODERATE|PSOP24|PF3D7_0108700|transcript|PF3D7_0108700.1|Coding|1/4|c.2253A>T|p.Glu751Asp|2253/3459|2253/3459|751/1152||;DP=145;ExcessHet=3.0103;FS=0;MLEAC=4;MLEAF=1;MQ=59.6;QD=30.34;RegionType=Core;SOR=1.501;VQSLOD=2.9;culprit=FS	GT:AD:DP:GQ:PGT:PID:PL:PS	1|1:0,13:13:39:1|1:353938_G_C:544,39,0:353938	1|1:0,28:28:81:1|1:353938_G_C:1193,81,0:353938
Pf3D7_01_v3	353971	.	A	G	1728.13	PASS	AC=4;AF=1;AN=4;ANN=G|synonymous_variant|LOW|PSOP24|PF3D7_0108700|transcript|PF3D7_0108700.1|Coding|1/4|c.2241T>C|p.Asn747Asn|2241/3459|2241/3459|747/1152||;DP=146;ExcessHet=3.0103;FS=0;MLEAC=4;MLEAF=1;MQ=60;QD=32.72;RegionType=Core;SOR=1.501;VQSLOD=2.99;culprit=FS	GT:AD:DP:GQ:PGT:PID:PL:PS	1|1:0,13:13:41:1|1:353938_G_C:547,41,0:353938	1|1:0,28:28:84:1|1:353938_G_C:1197,84,0:353938
Pf3D7_01_v3	353974	.	A	T	1731.13	PASS	AC=4;AF=1;AN=4;ANN=T|missense_variant|MODERATE|PSOP24|PF3D7_0108700|transcript|PF3D7_0108700.1|Coding|1/4|c.2238T>A|p.Asp746Glu|2238/3459|2238/3459|746/1152||;DP=148;ExcessHet=3.0103;FS=0;MLEAC=4;MLEAF=1;MQ=60;QD=31.47;RegionType=Core;SOR=1.501;VQSLOD=2.91;culprit=FS	GT:AD:DP:GQ:PL	1/1:0,13:13:42:549,42,0	1/1:0,28:28:84:1198,84,0
Pf3D7_01_v3	359713	.	A	T	214.06	PASS	AC=3;AF=0.75;AN=4;ANN=T|intron_variant|MODIFIER|PF3D7_0108800|PF3D7_0108800|transcript|PF3D7_0108800.1|Coding|7/10|c.830-32A>T||||||;BaseQRankSum=-0.174;DP=60;ExcessHet=3.0103;FS=0;MLEAC=3;MLEAF=0.75;MQ=54.36;MQRankSum=0.31;QD=10.19;ReadPosRankSum=1.58;RegionType=Core;SOR=1.609;VQSLOD=1.36;culprit=FS	GT:AD:DP:GQ:PL	0/1:3,7:13:35:88,0,35	1/1:1,10:11:20:140,20,0
Pf3D7_01_v3	364586	.	G	C	2116.13	PASS	AC=4;AF=1;AN=4;ANN=C|intergenic_region|MODIFIER|PHIL1-CCp5|PF3D7_0109000-PF3D7_0109100|intergenic_region|PF3D7_0109000-PF3D7_0109100|||n.364586G>C||||||;DP=94;ExcessHet=3.0103;FS=0;MLEAC=4;MLEAF=1;MQ=60;POSITIVE_TRAIN_SITE;QD=25.81;RegionType=Core;SOR=1.075;VQSLOD=5.79;culprit=SOR	GT:AD:DP:GQ:PL	1/1:0,32:34:95:814,95,0	1/1:0,50:50:99:1318,149,0
Pf3D7_01_v3	369091	.	A	C	2693.13	PASS	AC=4;AF=1;AN=4;ANN=C|intergenic_region|MODIFIER|CCp5-PF3D7_0109200|PF3D7_0109100-PF3D7_0109200|intergenic_region|PF3D7_0109100-PF3D7_0109200|||n.369091A>C||||||;BaseQRankSum=1.94;DP=132;ExcessHet=3.0103;FS=0;MLEAC=4;MLEAF=1;MQ=60;MQRankSum=0;POSITIVE_TRAIN_SITE;QD=21.72;ReadPosRankSum=-0.035;RegionType=Core;SOR=0.236;VQSLOD=4.42;culprit=FS	GT:AD:DP:GQ:PL	1/1:1,46:49:99:985,126,0	1/1:0,77:78:99:1724,225,0
Pf3D7_01_v3	374504	.	A	G	3103.13	PASS	AC=4;AF=1;AN=4;ANN=G|missense_variant|MODERATE|PF3D7_0109400|PF3D7_0109400|transcript|PF3D7_0109400.1|Coding|2/2|c.436T>C|p.Ser146Pro|436/501|436/501|146/166||;DP=136;ExcessHet=3.0103;FS=0;MLEAC=4;MLEAF=1;MQ=60;POSITIVE_TRAIN_SITE;QD=24.24;RegionType=Core;SOR=0.908;VQSLOD=6.6;culprit=FS	GT:AD:DP:GQ:PL	1/1:0,60:61:99:1470,178,0	1/1:0,68:70:99:1649,202,0
Pf3D7_01_v3	375155	.	T	A	84.4	PASS	AC=4;AF=1;AN=4;ANN=A|intergenic_region|MODIFIER|PF3D7_0109400-PF3D7_0109500|PF3D7_0109400-PF3D7_0109500|intergenic_region|PF3D7_0109400-PF3D7_0109500|||n.375155T>A||||||;DP=25;ExcessHet=3.0103;FS=0;MLEAC=3;MLEAF=0.75;MQ=57.4;QD=28.13;RegionType=Core;SOR=0.874;VQSLOD=4.26;culprit=FS	GT:AD:DP:GQ:PL	1/1:0,1:12:3:25,3,0	1/1:0,3:10:11:79,11,0
Pf3D7_01_v3	380234	.	A	G	720.09	PASS	AC=4;AF=1;AN=4;ANN=G|intergenic_region|MODIFIER|PF3D7_0109700-PF3D7_0109800|PF3D7_0109700-PF3D7_0109800|intergenic_region|PF3D7_0109700-PF3D7_0109800|||n.380234A>G||||||;DP=43;ExcessHet=3.0103;FS=0;MLEAC=4;MLEAF=1;MQ=59.79;POSITIVE_TRAIN_SITE;QD=24;RegionType=Core;SOR=0.941;VQSLOD=6.05;culprit=FS	GT:AD:DP:GQ:PL	1/1:0,8:14:24:198,24,0	1/1:0,22:29:65:538,65,0
Pf3D7_01_v3	385866	.	A	T	2332	PASS	AC=4;AF=1;AN=4;ANN=T|intron_variant|MODIFIER|PF3D7_0109850|PF3D7_0109850|transcript|PF3D7_0109850.1|Coding|9/12|c.1525-39A>T||||||;DP=79;ExcessHet=3.0103;FS=0;MLEAC=4;MLEAF=1;MQ=59.67;QD=32.85;RegionType=Core;SOR=0.854;VQSLOD=4.25;culprit=FS	GT:AD:DP:GQ:PL	1/1:0,22:25:93:1250,93,0	1/1:0,37:40:99:1696,120,0
Pf3D7_01_v3	387722	.	C	T	3408.13	PASS	AC=4;AF=1;AN=4;ANN=T|missense_variant|MODERATE|PF3D7_0109950|PF3D7_0109950|transcript|PF3D7_0109950.1|Coding|5/6|c.428C>T|p.Ser143Leu|428/504|428/504|143/167||;DP=150;ExcessHet=3.0103;FS=0;MLEAC=4;MLEAF=1;MQ=59.82;POSITIVE_TRAIN_SITE;QD=24.52;RegionType=Core;SOR=0.762;VQSLOD=6.98;culprit=FS	GT:AD:DP:GQ:PL	1/1:0,69:73:99:1718,205,0	1/1:0,70:76:99:1706,207,0
Pf3D7_01_v3	388752	.	C	A	5398.13	PASS	AC=4;AF=1;AN=4;ANN=A|missense_variant|MODERATE|PF3D7_0110000|PF3D7_0110000|transcript|PF3D7_0110000.1|Coding|1/1|c.381C>A|p.Asp127Glu|381/705|381/705|127/234||;DP=226;ExcessHet=3.0103;FS=0;MLEAC=4;MLEAF=1;MQ=60;POSITIVE_TRAIN_SITE;QD=24.65;RegionType=Core;SOR=0.798;VQSLOD=7.09;culprit=FS	GT:AD:DP:GQ:PL	1/1:0,83:83:99:2132,248,0	1/1:0,136:136:99:3282,402,0
Pf3D7_01_v3	389143	.	T	A	1246.12	PASS	AC=4;AF=1;AN=4;ANN=A|intergenic_region|MODIFIER|PF3D7_0110000-PF3D7_0110100|PF3D7_0110000-PF3D7_0110100|intergenic_region|PF3D7_0110000-PF3D7_0110100|||n.389143T>A||||||;BaseQRankSum=-0.438;DP=49;ExcessHet=3.0103;FS=0;MLEAC=4;MLEAF=1;MQ=60;MQRankSum=0;POSITIVE_TRAIN_SITE;QD=32.79;ReadPosRankSum=1.67;RegionType=Core;SOR=0.377;VQSLOD=4.78;culprit=FS	GT:AD:DP:GQ:PGT:PID:PL:PS	1|1:0,13:14:39:1|1:389143_T_A:439,39,0:389143	1|1:1,24:25:47:1|1:389143_T_A:823,47,0:389143
Pf3D7_01_v3	391999	.	G	A	4673.13	PASS	AC=4;AF=1;AN=4;ANN=A|synonymous_variant|LOW|PF3D7_0110100|PF3D7_0110100|transcript|PF3D7_0110100.1|Coding|1/1|c.67C>T|p.Leu23Leu|67/2805|67/2805|23/934||;DP=195;ExcessHet=3.0103;FS=0;MLEAC=4;MLEAF=1;MQ=60;POSITIVE_TRAIN_SITE;QD=24.73;RegionType=Core;SOR=0.896;VQSLOD=6.71;culprit=SOR	GT:AD:DP:GQ:PL	1/1:0,86:87:99:2080,254,0	1/1:0,103:105:99:2609,307,0
Pf3D7_01_v3	392211	.	T	A	421.92	PASS	AC=4;AF=1;AN=4;ANN=A|intergenic_region|MODIFIER|PF3D7_0110100-ERV1|PF3D7_0110100-PF3D7_0110200|intergenic_region|PF3D7_0110100-PF3D7_0110200|||n.392211T>A||||||;DP=64;ExcessHet=3.0103;FS=0;MLEAC=4;MLEAF=1;MQ=54.84;QD=27.79;RegionType=Core;SOR=0.874;VQSLOD=4.53;culprit=FS	GT:AD:DP:GQ:PL	1/1:0,2:21:12:158,12,0	1/1:0,3:25:39:559,39,0
Pf3D7_01_v3	392215	.	T	A	219.72	PASS	AC=4;AF=1;AN=4;ANN=A|intergenic_region|MODIFIER|PF3D7_0110100-ERV1|PF3D7_0110100-PF3D7_0110200|intergenic_region|PF3D7_0110100-PF3D7_0110200|||n.392215T>A||||||;DP=48;ExcessHet=3.0103;FS=0;MLEAC=4;MLEAF=1;MQ=54.27;QD=24.35;RegionType=Core;SOR=1.483;VQSLOD=3.57;culprit=FS	GT:AD:DP:GQ:PL	1/1:0,2:15:12:158,12,0	1/1:0,3:20:39:558,39,0
Pf3D7_01_v3	392762	.	G	C	6872.13	PASS	AC=4;AF=1;AN=4;ANN=C|synonymous_variant|LOW|ERV1|PF3D7_0110200|transcript|PF3D7_0110200.1|Coding|1/1|c.159G>C|p.Thr53Thr|159/432|159/432|53/143||;DP=292;ExcessHet=3.0103;FS=0;MLEAC=4;MLEAF=1;MQ=60;POSITIVE_TRAIN_SITE;QD=24.28;RegionType=Core;SOR=0.758;VQSLOD=6.47;culprit=FS	GT:AD:DP:GQ:PL	1/1:0,127:129:99:3127,377,0	1/1:0,156:156:99:3761,463,0
Pf3D7_01_v3	392877	.	C	A	4571.13	PASS	AC=4;AF=1;AN=4;ANN=A|missense_variant|MODERATE|ERV1|PF3D7_0110200|transcript|PF3D7_0110200.1|Coding|1/1|c.274C>A|p.His92Asn|274/432|274/432|92/143||;DP=188;ExcessHet=3.0103;FS=0;MLEAC=4;MLEAF=1;MQ=60;POSITIVE_TRAIN_SITE;QD=24.58;RegionType=Core;SOR=0.805;VQSLOD=7.22;culprit=FS	GT:AD:DP:GQ:PL	1/1:0,82:82:99:2033,242,0	1/1:0,104:104:99:2554,306,0
Pf3D7_01_v3	395768	.	A	T	1906.13	PASS	AC=4;AF=1;AN=4;ANN=T|intergenic_region|MODIFIER|PF3D7_0110400-PF3D7_0110500|PF3D7_0110400-PF3D7_0110500|intergenic_region|PF3D7_0110400-PF3D7_0110500|||n.395768A>T||||||;DP=94;ExcessHet=3.0103;FS=0;MLEAC=4;MLEAF=1;MQ=60;POSITIVE_TRAIN_SITE;QD=23.83;RegionType=Core;SOR=0.829;VQSLOD=6.78;culprit=FS	GT:AD:DP:GQ:PL	1/1:0,23:28:68:580,68,0	1/1:0,57:64:99:1342,167,0
Pf3D7_01_v3	396490	.	T	G	231.72	PASS	AC=2;AF=1;AN=2;ANN=G|intergenic_region|MODIFIER|PF3D7_0110400-PF3D7_0110500|PF3D7_0110400-PF3D7_0110500|intergenic_region|PF3D7_0110400-PF3D7_0110500|||n.396490T>G||||||;DP=70;ExcessHet=3.0103;FS=0;MLEAC=2;MLEAF=1;MQ=52.04;QD=19.31;RegionType=Core;SOR=1.022;VQSLOD=3.32;culprit=FS	GT:AD:DP:GQ:PL	./.:37,0:37:.:0,0,0	1/1:0,12:33:34:244,34,0
Pf3D7_01_v3	402224	.	G	A	8753.13	PASS	AC=4;AF=1;AN=4;ANN=A|missense_variant|MODERATE|PF3D7_0110500|PF3D7_0110500|transcript|PF3D7_0110500.1|Coding|1/2|c.5634G>A|p.Met1878Ile|5634/6858|5634/6858|1878/2285||;DP=221;ExcessHet=3.0103;FS=0;MLEAC=4;MLEAF=1;MQ=59.92;POSITIVE_TRAIN_SITE;QD=24.99;RegionType=Core;SOR=0.84;VQSLOD=6.83;culprit=FS	GT:AD:DP:GQ:PGT:PID:PL:PS	1|1:0,91:96:99:1|1:402202_A_ATAATATAAAT:3723,273,0:402202	1|1:0,121:121:99:1|1:402202_A_ATAATATAAAT:5046,363,0:402202
Pf3D7_01_v3	403467	.	A	G	2295.13	PASS	AC=4;AF=1;AN=4;ANN=G|intron_variant|MODIFIER|PF3D7_0110500|PF3D7_0110500|transcript|PF3D7_0110500.1|Coding|1/1|c.6766-47A>G||||||;DP=111;ExcessHet=3.0103;FS=0;MLEAC=4;MLEAF=1;MQ=59.55;POSITIVE_TRAIN_SITE;QD=23.66;RegionType=Core;SOR=1.042;VQSLOD=3.35;culprit=FS	GT:AD:DP:GQ:PL	1/1:0,36:45:99:832,106,0	1/1:0,61:66:99:1479,181,0
Pf3D7_01_v3	406265	.	A	G	1724.73	PASS	AC=2;AF=1;AN=2;ANN=G|missense_variant|MODERATE|PIP5K|PF3D7_0110600|transcript|PF3D7_0110600.1|Coding|1/7|c.527A>G|p.Asn176Ser|527/5133|527/5133|176/1710||;DP=60;ExcessHet=3.0103;FS=0;MLEAC=2;MLEAF=1;MQ=50.59;QD=28.36;RegionType=Core;SOR=0.902;VQSLOD=4.1;culprit=FS	GT:AD:DP:GQ:PGT:PID:PL:PS	./.:20,0:20:.:.:.:0,0,0	1|1:0,40:40:99:1|1:406249_GATA_G:1737,120,0:406249
Pf3D7_01_v3	406334	.	A	G	2147.73	PASS	AC=2;AF=1;AN=2;ANN=G|missense_variant|MODERATE|PIP5K|PF3D7_0110600|transcript|PF3D7_0110600.1|Coding|1/7|c.596A>G|p.Asn199Ser|596/5133|596/5133|199/1710||;DP=72;ExcessHet=3.0103;FS=0;MLEAC=2;MLEAF=1;MQ=55.69;QD=27.27;RegionType=Core;SOR=0.818;VQSLOD=4.08;culprit=FS	GT:AD:DP:GQ:PGT:PID:PL:PS	./.:23,0:23:.:.:.:0,0,0	1|1:0,48:49:99:1|1:406249_GATA_G:2160,144,0:406249
Pf3D7_01_v3	406351	.	G	T	2282.73	PASS	AC=2;AF=1;AN=2;ANN=T|missense_variant|MODERATE|PIP5K|PF3D7_0110600|transcript|PF3D7_0110600.1|Coding|1/7|c.613G>T|p.Gly205Cys|613/5133|613/5133|205/1710||;DP=90;ExcessHet=3.0103;FS=0;MLEAC=2;MLEAF=1;MQ=57.07;QD=28.06;RegionType=Core;SOR=0.73;VQSLOD=4.35;culprit=FS	GT:AD:DP:GQ:PGT:PID:PL:PS	./.:37,0:37:.:.:.:0,0,0	1|1:0,51:53:99:1|1:406249_GATA_G:2295,154,0:406249
Pf3D7_01_v3	406387	.	G	C	2858.73	PASS	AC=2;AF=1;AN=2;ANN=C|missense_variant|MODERATE|PIP5K|PF3D7_0110600|transcript|PF3D7_0110600.1|Coding|1/7|c.649G>C|p.Asp217His|649/5133|649/5133|217/1710||;DP=122;ExcessHet=3.0103;FS=0;MLEAC=2;MLEAF=1;MQ=58.61;QD=23.76;RegionType=Core;SOR=0.949;VQSLOD=4.01;culprit=FS	GT:AD:DP:GQ:PGT:PID:PL:PS	./.:54,0:54:.:.:.:0,0,0	1|1:0,65:68:99:1|1:406249_GATA_G:2871,196,0:406249
Pf3D7_01_v3	406699	.	A	G	5257.13	PASS	AC=4;AF=1;AN=4;ANN=G|missense_variant|MODERATE|PIP5K|PF3D7_0110600|transcript|PF3D7_0110600.1|Coding|1/7|c.961A>G|p.Thr321Ala|961/5133|961/5133|321/1710||;DP=224;ExcessHet=3.0103;FS=0;MLEAC=4;MLEAF=1;MQ=60;POSITIVE_TRAIN_SITE;QD=23.9;RegionType=Core;SOR=0.739;VQSLOD=7.53;culprit=FS	GT:AD:DP:GQ:PL	1/1:0,92:93:99:2197,273,0	1/1:0,128:128:99:3076,380,0
Pf3D7_01_v3	407719	.	G	T	6005.13	PASS	AC=4;AF=1;AN=4;ANN=T|missense_variant|MODERATE|PIP5K|PF3D7_0110600|transcript|PF3D7_0110600.1|Coding|1/7|c.1981G>T|p.Val661Leu|1981/5133|1981/5133|661/1710||;DP=251;ExcessHet=3.0103;FS=0;MLEAC=4;MLEAF=1;MQ=60;POSITIVE_TRAIN_SITE;QD=25.13;RegionType=Core;SOR=0.701;VQSLOD=7.27;culprit=FS	GT:AD:DP:GQ:PL	1/1:0,108:109:99:2783,322,0	1/1:0,131:132:99:3238,388,0
Pf3D7_01_v3	410209	.	G	T	570	PASS	AC=4;AF=1;AN=4;ANN=T|intron_variant|MODIFIER|PIP5K|PF3D7_0110600|transcript|PF3D7_0110600.1|Coding|1/6|c.4395+76G>T||||||;DP=33;ExcessHet=3.0103;FS=0;MLEAC=4;MLEAF=1;MQ=54;POSITIVE_TRAIN_SITE;QD=34.4;RegionType=Core;SOR=1.352;VQSLOD=4.49;culprit=FS	GT:AD:DP:GQ:PGT:PID:PL:PS	1|1:0,9:17:27:1|1:410182_AAAAAT_A:350,27,0:410182	1/1:0,6:16:18:.:.:236,18,0
Pf3D7_01_v3	410642	.	T	G	5605.13	PASS	AC=4;AF=1;AN=4;ANN=G|missense_variant|MODERATE|PIP5K|PF3D7_0110600|transcript|PF3D7_0110600.1|Coding|3/7|c.4618T>G|p.Leu1540Val|4618/5133|4618/5133|1540/1710||;BaseQRankSum=2.35;DP=242;ExcessHet=3.0103;FS=0;MLEAC=4;MLEAF=1;MQ=60;MQRankSum=0;POSITIVE_TRAIN_SITE;QD=23.85;ReadPosRankSum=-1.444;RegionType=Core;SOR=0.333;VQSLOD=5.3;culprit=FS	GT:AD:DP:GQ:PL	1/1:1,119:120:99:2798,345,0	1/1:0,115:116:99:2823,342,0
Pf3D7_01_v3	411078	.	T	A	381.97	PASS	AC=2;AF=0.5;AN=4;ANN=A|intron_variant|MODIFIER|PIP5K|PF3D7_0110600|transcript|PF3D7_0110600.1|Coding|3/6|c.4926+128T>A||||||;DP=33;ExcessHet=0.7918;FS=0;MLEAC=2;MLEAF=0.5;MQ=58.37;QD=28.38;RegionType=Core;SOR=1.609;VQSLOD=3.55;culprit=FS	GT:AD:DP:GQ:PGT:PID:PL:PS	0/0:10,0:10:3:.:.:0,3,45	1|1:0,10:10:30:1|1:411043_TG_T:396,30,0:411043
Pf3D7_01_v3	411392	.	A	G	2825.13	PASS	AC=4;AF=1;AN=4;ANN=G|intron_variant|MODIFIER|PIP5K|PF3D7_0110600|transcript|PF3D7_0110600.1|Coding|4/6|c.5006+12A>G||||||;DP=121;ExcessHet=3.0103;FS=0;MLEAC=4;MLEAF=1;MQ=60;POSITIVE_TRAIN_SITE;QD=24.57;RegionType=Core;SOR=0.763;VQSLOD=7.08;culprit=FS	GT:AD:DP:GQ:PL	1/1:0,47:48:99:1143,140,0	1/1:0,68:68:99:1698,201,0
Pf3D7_01_v3	415694	.	T	A	3137.13	PASS	AC=4;AF=1;AN=4;ANN=A|intergenic_region|MODIFIER|PF3D7_0110700-PF3D7_0110800|PF3D7_0110700-PF3D7_0110800|intergenic_region|PF3D7_0110700-PF3D7_0110800|||n.415694T>A||||||;DP=127;ExcessHet=3.0103;FS=0;MLEAC=4;MLEAF=1;MQ=60;POSITIVE_TRAIN_SITE;QD=25.71;RegionType=Core;SOR=0.793;VQSLOD=6.96;culprit=FS	GT:AD:DP:GQ:PL	1/1:0,51:52:99:1284,151,0	1/1:0,71:72:99:1869,211,0
Pf3D7_01_v3	425779	.	C	A	6159.13	PASS	AC=4;AF=1;AN=4;ANN=A|missense_variant|MODERATE|PF3D7_0111000|PF3D7_0111000|transcript|PF3D7_0111000.1|Coding|1/6|c.1797G>T|p.Lys599Asn|1797/4995|1797/4995|599/1664||;DP=156;ExcessHet=3.0103;FS=0;MLEAC=4;MLEAF=1;MQ=58.85;QD=31.21;RegionType=Core;SOR=0.828;VQSLOD=4.69;culprit=FS	GT:AD:DP:GQ:PGT:PID:PL:PS	1|1:0,65:65:99:1|1:425779_C_A:2571,195,0:425779	1|1:0,91:91:99:1|1:425779_C_A:3604,273,0:425779
Pf3D7_01_v3	425821	.	A	G	7291.13	PASS	AC=4;AF=1;AN=4;ANN=G|synonymous_variant|LOW|PF3D7_0111000|PF3D7_0111000|transcript|PF3D7_0111000.1|Coding|1/6|c.1755T>C|p.Asp585Asp|1755/4995|1755/4995|585/1664||;DP=252;ExcessHet=3.0103;FS=0;MLEAC=4;MLEAF=1;MQ=59.15;QD=34.89;RegionType=Core;SOR=0.868;VQSLOD=3.65;culprit=FS	GT:AD:DP:GQ:PGT:PID:PL:PS	1|1:0,95:95:99:1|1:425779_C_A:3245,272,0:425779	1|1:0,114:114:99:1|1:425779_C_A:4062,325,0:425779
Pf3D7_01_v3	429377	.	G	A	3703.13	PASS	AC=4;AF=1;AN=4;ANN=A|intergenic_region|MODIFIER|PF3D7_0111000-PF3D7_0111200|PF3D7_0111000-PF3D7_0111200|intergenic_region|PF3D7_0111000-PF3D7_0111200|||n.429377G>A||||||;DP=161;ExcessHet=3.0103;FS=0;MLEAC=4;MLEAF=1;MQ=60;POSITIVE_TRAIN_SITE;QD=24.52;RegionType=Core;SOR=0.873;VQSLOD=6.97;culprit=FS	GT:AD:DP:GQ:PL	1/1:0,74:76:99:1812,219,0	1/1:0,77:79:99:1907,227,0
Pf3D7_01_v3	431135	.	A	T	426.03	PASS	AC=2;AF=1;AN=2;ANN=T|intergenic_region|MODIFIER|PF3D7_0111200-PF3D7_0111300|PF3D7_0111200-PF3D7_0111300|intergenic_region|PF3D7_0111200-PF3D7_0111300|||n.431135A>T||||||;BaseQRankSum=1.1;DP=18;ExcessHet=3.0103;FS=0;MLEAC=2;MLEAF=1;MQ=57.22;MQRankSum=-0.361;QD=36.76;ReadPosRankSum=1.47;RegionType=Core;SOR=0.223;VQSLOD=1.89;culprit=FS	GT:AD:DP:GQ:PL	./.:0,0	1/1:1,6:13:23:440,23,0
Pf3D7_01_v3	431434	.	A	T	1442.13	PASS	AC=4;AF=1;AN=4;ANN=T|intergenic_region|MODIFIER|PF3D7_0111200-PF3D7_0111300|PF3D7_0111200-PF3D7_0111300|intergenic_region|PF3D7_0111200-PF3D7_0111300|||n.431434A>T||||||;DP=66;ExcessHet=3.0103;FS=0;MLEAC=4;MLEAF=1;MQ=59.62;POSITIVE_TRAIN_SITE;QD=26.22;RegionType=Core;SOR=1.214;VQSLOD=5.66;culprit=SOR	GT:AD:DP:GQ:PL	1/1:0,23:30:69:592,69,0	1/1:0,32:34:95:866,95,0
Pf3D7_01_v3	434855	.	C	T	5009.13	PASS	AC=4;AF=1;AN=4;ANN=T|missense_variant|MODERATE|PF3D7_0111300|PF3D7_0111300|transcript|PF3D7_0111300.1|Coding|1/1|c.188G>A|p.Ser63Asn|188/3504|188/3504|63/1167||;DP=203;ExcessHet=3.0103;FS=0;MLEAC=4;MLEAF=1;MQ=59.87;POSITIVE_TRAIN_SITE;QD=25.82;RegionType=Core;SOR=0.703;VQSLOD=6.61;culprit=FS	GT:AD:DP:GQ:PL	1/1:0,77:83:99:2013,230,0	1/1:0,117:118:99:3012,349,0
Pf3D7_01_v3	435159	.	A	T	4018.13	PASS	AC=4;AF=1;AN=4;ANN=T|intergenic_region|MODIFIER|PF3D7_0111300-GEXP19|PF3D7_0111300-PF3D7_0111400|intergenic_region|PF3D7_0111300-PF3D7_0111400|||n.435159A>T||||||;DP=169;ExcessHet=3.0103;FS=0;MLEAC=4;MLEAF=1;MQ=59.84;POSITIVE_TRAIN_SITE;QD=25.27;RegionType=Core;SOR=0.73;VQSLOD=7.39;culprit=FS	GT:AD:DP:GQ:PL	1/1:0,71:74:99:1780,211,0	1/1:0,88:91:99:2254,263,0
Pf3D7_01_v3	438578	.	A	T	102.75	PASS	AC=2;AF=1;AN=2;ANN=T|intergenic_region|MODIFIER|GEXP19-PF3D7_0111500|PF3D7_0111400-PF3D7_0111500|intergenic_region|PF3D7_0111400-PF3D7_0111500|||n.438578A>T||||||;BaseQRankSum=1.65;DP=59;ExcessHet=3.0103;FS=0;MLEAC=1;MLEAF=0.5;MQ=59.32;MQRankSum=0;QD=17.13;ReadPosRankSum=-0.674;RegionType=Core;SOR=0.569;VQSLOD=2.74;culprit=FS	GT:AD:DP:GQ:PGT:PID:PL:PS	1|1:1,5:10:7:1|1:438578_A_T:114,7,0:438578	./.:40,0:40:.:.:.:0,0,0
Pf3D7_01_v3	440425	.	T	C	3567.13	PASS	AC=4;AF=1;AN=4;ANN=C|intron_variant|MODIFIER|PF3D7_0111500|PF3D7_0111500|transcript|PF3D7_0111500.1|Coding|3/4|c.500-32A>G||||||;BaseQRankSum=0.793;DP=113;ExcessHet=3.0103;FS=0;MLEAC=4;MLEAF=1;MQ=59.83;MQRankSum=0;QD=34.97;ReadPosRankSum=0.027;RegionType=Core;SOR=0.773;VQSLOD=4.04;culprit=FS	GT:AD:DP:GQ:PL	1/1:2,43:46:85:1132,85,0	1/1:0,57:58:99:2451,172,0
Pf3D7_01_v3	441367	.	T	A	4165.13	PASS	AC=4;AF=1;AN=4;ANN=A|missense_variant|MODERATE|PF3D7_0111500|PF3D7_0111500|transcript|PF3D7_0111500.1|Coding|1/5|c.52A>T|p.Asn18Tyr|52/1116|52/1116|18/371||;DP=171;ExcessHet=3.0103;FS=0;MLEAC=4;MLEAF=1;MQ=60;POSITIVE_TRAIN_SITE;QD=25.4;RegionType=Core;SOR=0.742;VQSLOD=7.22;culprit=FS	GT:AD:DP:GQ:PL	1/1:0,59:60:99:1500,176,0	1/1:0,105:106:99:2681,313,0
Pf3D7_01_v3	445781	.	C	T	6059.13	PASS	AC=4;AF=1;AN=4;ANN=T|intergenic_region|MODIFIER|PF3D7_0111700-PF3D7_0111800|PF3D7_0111700-PF3D7_0111800|intergenic_region|PF3D7_0111700-PF3D7_0111800|||n.445781C>T||||||;DP=145;ExcessHet=3.0103;FS=0;MLEAC=4;MLEAF=1;MQ=58.98;POSITIVE_TRAIN_SITE;QD=30.79;RegionType=Core;SOR=0.721;VQSLOD=6.21;culprit=FS	GT:AD:DP:GQ:PGT:PID:PL:PS	1|1:0,48:52:99:1|1:445781_C_T:2124,144,0:445781	1|1:0,89:92:99:1|1:445781_C_T:3951,268,0:445781
Pf3D7_01_v3	445786	.	T	C	6192.13	PASS	AC=4;AF=1;AN=4;ANN=C|intergenic_region|MODIFIER|PF3D7_0111700-PF3D7_0111800|PF3D7_0111700-PF3D7_0111800|intergenic_region|PF3D7_0111700-PF3D7_0111800|||n.445786T>C||||||;DP=146;ExcessHet=3.0103;FS=0;MLEAC=4;MLEAF=1;MQ=58.99;POSITIVE_TRAIN_SITE;QD=28.77;RegionType=Core;SOR=0.749;VQSLOD=6.37;culprit=FS	GT:AD:DP:GQ:PGT:PID:PL:PS	1|1:0,51:55:99:1|1:445781_C_T:2259,153,0:445781	1|1:0,88:91:99:1|1:445781_C_T:3949,265,0:445781
Pf3D7_01_v3	445811	.	C	T	5570.13	PASS	AC=4;AF=1;AN=4;ANN=T|intergenic_region|MODIFIER|PF3D7_0111700-PF3D7_0111800|PF3D7_0111700-PF3D7_0111800|intergenic_region|PF3D7_0111700-PF3D7_0111800|||n.445811C>T||||||;DP=145;ExcessHet=3.0103;FS=0;MLEAC=4;MLEAF=1;MQ=58.31;QD=28.91;RegionType=Core;SOR=0.812;VQSLOD=4.73;culprit=FS	GT:AD:DP:GQ:PGT:PID:PL:PS	1|1:0,46:53:99:1|1:445781_C_T:2028,138,0:445781	1|1:0,80:87:99:1|1:445781_C_T:3558,241,0:445781
Pf3D7_01_v3	453387	.	G	C	621.12	PASS	AC=4;AF=1;AN=4;ANN=C|intergenic_region|MODIFIER|PF3D7_0112000-PF3D7_0112100|PF3D7_0112000-PF3D7_0112100|intergenic_region|PF3D7_0112000-PF3D7_0112100|||n.453387G>C||||||;DP=46;ExcessHet=3.0103;FS=0;MLEAC=4;MLEAF=1;MQ=58.81;QD=20.7;RegionType=Core;SOR=1.414;VQSLOD=2.97;culprit=FS	GT:AD:DP:GQ:PL	1/1:0,11:20:32:233,32,0	1/1:0,19:25:55:404,55,0
Pf3D7_01_v3	465296	.	C	T	6037.13	PASS	AC=4;AF=1;AN=4;ANN=T|missense_variant|MODERATE|MRP1|PF3D7_0112200|transcript|PF3D7_0112200.1|Coding|1/1|c.571C>T|p.His191Tyr|571/5469|571/5469|191/1822||;DP=244;ExcessHet=3.0103;FS=0;MLEAC=4;MLEAF=1;MQ=60;POSITIVE_TRAIN_SITE;QD=25.91;RegionType=Core;SOR=0.736;VQSLOD=6.85;culprit=FS	GT:AD:DP:GQ:PL	1/1:0,91:94:99:2374,272,0	1/1:0,142:143:99:3679,423,0
Pf3D7_01_v3	466034	.	T	G	5989.13	PASS	AC=4;AF=1;AN=4;ANN=G|missense_variant|MODERATE|MRP1|PF3D7_0112200|transcript|PF3D7_0112200.1|Coding|1/1|c.1309T>G|p.Ser437Ala|1309/5469|1309/5469|437/1822||;DP=252;ExcessHet=3.0103;FS=0;MLEAC=4;MLEAF=1;MQ=60;POSITIVE_TRAIN_SITE;QD=24.85;RegionType=Core;SOR=0.752;VQSLOD=7.58;culprit=FS	GT:AD:DP:GQ:PL	1/1:0,99:99:99:2457,295,0	1/1:0,142:142:99:3548,423,0
Pf3D7_01_v3	467351	.	A	G	5095.13	PASS	AC=4;AF=1;AN=4;ANN=G|missense_variant|MODERATE|MRP1|PF3D7_0112200|transcript|PF3D7_0112200.1|Coding|1/1|c.2626A>G|p.Ile876Val|2626/5469|2626/5469|876/1822||;DP=219;ExcessHet=3.0103;FS=0;MLEAC=4;MLEAF=1;MQ=60;POSITIVE_TRAIN_SITE;QD=24.26;RegionType=Core;SOR=0.703;VQSLOD=7.24;culprit=FS	GT:AD:DP:GQ:PL	1/1:0,76:77:99:1828,226,0	1/1:0,134:134:99:3283,399,0
Pf3D7_01_v3	468893	.	T	A	4715.13	PASS	AC=4;AF=1;AN=4;ANN=A|missense_variant|MODERATE|MRP1|PF3D7_0112200|transcript|PF3D7_0112200.1|Coding|1/1|c.4168T>A|p.Phe1390Ile|4168/5469|4168/5469|1390/1822||;DP=199;ExcessHet=3.0103;FS=0;MLEAC=4;MLEAF=1;MQ=60;POSITIVE_TRAIN_SITE;QD=25.35;RegionType=Core;SOR=0.863;VQSLOD=5.68;culprit=FS	GT:AD:DP:GQ:PL	1/1:0,70:72:99:1810,209,0	1/1:0,116:117:99:2921,345,0
Pf3D7_01_v3	470663	.	T	C	1080.13	PASS	AC=4;AF=1;AN=4;ANN=C|intergenic_region|MODIFIER|MRP1-PF3D7_0112300|PF3D7_0112200-PF3D7_0112300|intergenic_region|PF3D7_0112200-PF3D7_0112300|||n.470663T>C||||||;DP=45;ExcessHet=3.0103;FS=0;MLEAC=4;MLEAF=1;MQ=59.87;POSITIVE_TRAIN_SITE;QD=25.72;RegionType=Core;SOR=0.929;VQSLOD=6.11;culprit=FS	GT:AD:DP:GQ:PL	1/1:0,19:20:55:498,55,0	1/1:0,23:25:67:598,67,0
Pf3D7_01_v3	472576	.	A	T	8155.13	PASS	AC=4;AF=1;AN=4;ANN=T|intergenic_region|MODIFIER|MRP1-PF3D7_0112300|PF3D7_0112200-PF3D7_0112300|intergenic_region|PF3D7_0112200-PF3D7_0112300|||n.472576A>T||||||;DP=210;ExcessHet=3.0103;FS=0;MLEAC=4;MLEAF=1;MQ=60;POSITIVE_TRAIN_SITE;QD=31.42;RegionType=Core;SOR=0.776;VQSLOD=6.32;culprit=FS	GT:AD:DP:GQ:PGT:PID:PL:PS	1|1:0,69:73:99:1|1:472576_A_T:2898,208,0:472576	1|1:0,124:127:99:1|1:472576_A_T:5273,373,0:472576
Pf3D7_01_v3	472583	.	A	G	7991.13	PASS	AC=4;AF=1;AN=4;ANN=G|intergenic_region|MODIFIER|MRP1-PF3D7_0112300|PF3D7_0112200-PF3D7_0112300|intergenic_region|PF3D7_0112200-PF3D7_0112300|||n.472583A>G||||||;BaseQRankSum=-1.983;DP=196;ExcessHet=3.0103;FS=0;MLEAC=4;MLEAF=1;MQ=60;MQRankSum=0;POSITIVE_TRAIN_SITE;QD=30.47;ReadPosRankSum=0.963;RegionType=Core;SOR=0.249;VQSLOD=4.41;culprit=FS	GT:AD:DP:GQ:PGT:PID:PL:PS	1|1:1,67:72:99:1|1:472576_A_T:2828,173,0:472576	1|1:0,120:123:99:1|1:472576_A_T:5179,361,0:472576
Pf3D7_01_v3	481368	.	A	G	3468.13	PASS	AC=4;AF=1;AN=4;ANN=G|missense_variant|MODERATE|PF3D7_0112700|PF3D7_0112700|transcript|PF3D7_0112700.1|Coding|1/1|c.4090A>G|p.Thr1364Ala|4090/4104|4090/4104|1364/1367||WARNING_TRANSCRIPT_MULTIPLE_STOP_CODONS;DP=149;ExcessHet=3.0103;FS=0;MLEAC=4;MLEAF=1;MQ=60;POSITIVE_TRAIN_SITE;QD=23.92;RegionType=Core;SOR=0.886;VQSLOD=6.16;culprit=FS	GT:AD:DP:GQ:PL	1/1:0,52:52:99:1250,154,0	1/1:0,93:93:99:2234,276,0
Pf3D7_01_v3	483601	.	T	A	576.71	PASS	AC=4;AF=1;AN=4;ANN=A|intergenic_region|MODIFIER|PF3D7_0112800-PF3D7_0112900|PF3D7_0112800-PF3D7_0112900|intergenic_region|PF3D7_0112800-PF3D7_0112900|||n.483601T>A||||||;DP=37;ExcessHet=3.0103;FS=0;MLEAC=4;MLEAF=1;MQ=58.15;QD=33.92;RegionType=Core;SOR=2.899;VQSLOD=2.16;culprit=FS	GT:AD:DP:GQ:PL	1/1:0,8:15:24:271,24,0	1/1:0,9:19:33:427,33,0
Pf3D7_01_v3	486040	.	A	T	812.11	PASS	AC=4;AF=1;AN=4;ANN=T|intergenic_region|MODIFIER|PF3D7_0112800-PF3D7_0112900|PF3D7_0112800-PF3D7_0112900|intergenic_region|PF3D7_0112800-PF3D7_0112900|||n.486040A>T||||||;DP=32;ExcessHet=3.0103;FS=0;MLEAC=3;MLEAF=0.75;MQ=60;QD=32.48;RegionType=Core;SOR=1.402;VQSLOD=3.18;culprit=FS	GT:AD:DP:GQ:PL	1/1:0,9:12:27:330,27,0	1/1:0,16:19:26:546,26,0
Pf3D7_01_v3	486041	.	T	A	812.11	PASS	AC=4;AF=1;AN=4;ANN=A|intergenic_region|MODIFIER|PF3D7_0112800-PF3D7_0112900|PF3D7_0112800-PF3D7_0112900|intergenic_region|PF3D7_0112800-PF3D7_0112900|||n.486041T>A||||||;DP=34;ExcessHet=3.0103;FS=0;MLEAC=3;MLEAF=0.75;MQ=60;QD=32.48;RegionType=Core;SOR=1.402;VQSLOD=2.78;culprit=FS	GT:AD:DP:GQ:PL	1/1:0,9:12:27:330,27,0	1/1:0,16:19:26:546,26,0
Pf3D7_01_v3	487057	.	C	T	5107.13	PASS	AC=4;AF=1;AN=4;ANN=T|synonymous_variant|LOW|PF3D7_0112900|PF3D7_0112900|transcript|PF3D7_0112900.1|Coding|2/2|c.438C>T|p.His146His|438/567|438/567|146/188||;DP=209;ExcessHet=3.0103;FS=0;MLEAC=4;MLEAF=1;MQ=60;POSITIVE_TRAIN_SITE;QD=25.03;RegionType=Core;SOR=0.703;VQSLOD=7.36;culprit=FS	GT:AD:DP:GQ:PL	1/1:0,79:80:99:1922,234,0	1/1:0,125:125:99:3201,372,0
Pf3D7_01_v3	487515	.	A	T	555.06	PASS	AC=2;AF=1;AN=2;ANN=T|intergenic_region|MODIFIER|PF3D7_0112900-GARP|PF3D7_0112900-PF3D7_0113000|intergenic_region|PF3D7_0112900-PF3D7_0113000|||n.487515A>T||||||;DP=14;ExcessHet=3.0103;FS=0;MLEAC=2;MLEAF=1;MQ=59.59;QD=33.58;RegionType=Core;SOR=1.765;VQSLOD=2.29;culprit=FS	GT:AD:DP:GQ:PGT:PID:PL:PS	./.:0,0	1|1:0,13:14:39:1|1:487513_A_ATT:569,39,0:487513
Pf3D7_01_v3	487517	.	A	C	526.06	PASS	AC=2;AF=1;AN=2;ANN=C|intergenic_region|MODIFIER|PF3D7_0112900-GARP|PF3D7_0112900-PF3D7_0113000|intergenic_region|PF3D7_0112900-PF3D7_0113000|||n.487517A>C||||||;DP=13;ExcessHet=3.0103;FS=0;MLEAC=2;MLEAF=1;MQ=59.56;POSITIVE_TRAIN_SITE;QD=31.21;RegionType=Core;SOR=2.147;VQSLOD=4.6;culprit=FS	GT:AD:DP:GQ:PGT:PID:PL:PS	./.:0,0	1|1:0,12:13:36:1|1:487513_A_ATT:540,36,0:487513
Pf3D7_01_v3	487521	.	A	T	526.06	PASS	AC=2;AF=1;AN=2;ANN=T|intergenic_region|MODIFIER|PF3D7_0112900-GARP|PF3D7_0112900-PF3D7_0113000|intergenic_region|PF3D7_0112900-PF3D7_0113000|||n.487521A>T||||||;DP=13;ExcessHet=3.0103;FS=0;MLEAC=2;MLEAF=1;MQ=59.56;QD=26.55;RegionType=Core;SOR=2.147;VQSLOD=3.07;culprit=FS	GT:AD:DP:GQ:PGT:PID:PL:PS	./.:0,0	1|1:0,12:13:36:1|1:487513_A_ATT:540,36,0:487513
Pf3D7_01_v3	487528	.	G	A	526.06	PASS	AC=2;AF=1;AN=2;ANN=A|intergenic_region|MODIFIER|PF3D7_0112900-GARP|PF3D7_0112900-PF3D7_0113000|intergenic_region|PF3D7_0112900-PF3D7_0113000|||n.487528G>A||||||;DP=17;ExcessHet=3.0103;FS=0;MLEAC=2;MLEAF=1;MQ=59.66;POSITIVE_TRAIN_SITE;QD=31.1;RegionType=Core;SOR=1.765;VQSLOD=4.89;culprit=FS	GT:AD:DP:GQ:PGT:PID:PL:PS	./.:0,0	1|1:0,12:14:36:1|1:487513_A_ATT:540,36,0:487513
Pf3D7_01_v3	488150	.	T	C	1371.13	PASS	AC=4;AF=1;AN=4;ANN=C|synonymous_variant|LOW|GARP|PF3D7_0113000|transcript|PF3D7_0113000.1|Coding|2/2|c.1764A>G|p.Glu588Glu|1764/2022|1764/2022|588/673||;DP=87;ExcessHet=3.0103;FS=0;MLEAC=4;MLEAF=1;MQ=58.95;QD=19.59;RegionType=Core;SOR=2.01;VQSLOD=2.84;culprit=FS	GT:AD:DP:GQ:PL	1/1:0,31:38:88:619,88,0	1/1:0,39:45:99:768,111,0
Pf3D7_01_v3	488713	.	C	T	1549.13	PASS	AC=4;AF=1;AN=4;ANN=T|missense_variant|MODERATE|GARP|PF3D7_0113000|transcript|PF3D7_0113000.1|Coding|2/2|c.1201G>A|p.Glu401Lys|1201/2022|1201/2022|401/673||;DP=191;ExcessHet=3.0103;FS=0;MLEAC=4;MLEAF=1;MQ=58.81;QD=30.97;RegionType=Core;SOR=1.259;VQSLOD=2.87;culprit=FS	GT:AD:DP:GQ:PL	1/1:0,11:16:51:518,51,0	1/1:0,23:26:83:1047,83,0
Pf3D7_01_v3	489442	.	G	C	3545.13	PASS	AC=4;AF=1;AN=4;ANN=C|missense_variant|MODERATE|GARP|PF3D7_0113000|transcript|PF3D7_0113000.1|Coding|2/2|c.472C>G|p.His158Asp|472/2022|472/2022|158/673||;DP=99;ExcessHet=3.0103;FS=0;MLEAC=4;MLEAF=1;MQ=58.48;QD=29.4;RegionType=Core;SOR=1.516;VQSLOD=2.86;culprit=FS	GT:AD:DP:GQ:PGT:PID:PL:PS	1|1:0,38:51:99:1|1:489442_G_C:1627,114,0:489442	1|1:0,45:48:99:1|1:489442_G_C:1934,135,0:489442
Pf3D7_01_v3	489512	.	T	A	4437.13	PASS	AC=4;AF=1;AN=4;ANN=A|missense_variant|MODERATE|GARP|PF3D7_0113000|transcript|PF3D7_0113000.1|Coding|2/2|c.402A>T|p.Glu134Asp|402/2022|402/2022|134/673||;DP=163;ExcessHet=3.0103;FS=0;MLEAC=4;MLEAF=1;MQ=58.64;QD=32.39;RegionType=Core;SOR=1.022;VQSLOD=3.21;culprit=FS	GT:AD:DP:GQ:PGT:PID:PL:PS	1|1:0,57:74:99:1|1:489442_G_C:1843,169,0:489442	1|1:0,80:85:99:1|1:489442_G_C:2610,239,0:489442
Pf3D7_01_v3	492563	.	G	A	5496.13	PASS	AC=4;AF=1;AN=4;ANN=A|intergenic_region|MODIFIER|GARP-SURF1.1|PF3D7_0113000-PF3D7_0113100|intergenic_region|PF3D7_0113000-PF3D7_0113100|||n.492563G>A||||||;DP=142;ExcessHet=3.0103;FS=0;MLEAC=4;MLEAF=1;MQ=59.9;POSITIVE_TRAIN_SITE;QD=28.36;RegionType=Core;SOR=0.737;VQSLOD=6.3;culprit=DP	GT:AD:DP:GQ:PGT:PID:PL:PS	1|1:0,49:53:99:1|1:492563_G_A:1988,147,0:492563	1/1:0,85:86:99:.:.:3524,255,0
Pf3D7_01_v3	492892	.	G	A	3843.13	PASS	AC=4;AF=1;AN=4;ANN=A|intergenic_region|MODIFIER|GARP-SURF1.1|PF3D7_0113000-PF3D7_0113100|intergenic_region|PF3D7_0113000-PF3D7_0113100|||n.492892G>A||||||;DP=157;ExcessHet=3.0103;FS=0;MLEAC=4;MLEAF=1;MQ=60;POSITIVE_TRAIN_SITE;QD=25.45;RegionType=Core;SOR=0.746;VQSLOD=6.26;culprit=FS	GT:AD:DP:GQ:PL	1/1:0,46:46:99:1184,136,0	1/1:0,105:108:99:2675,313,0
Pf3D7_01_v3	493159	.	A	T	5193.13	PASS	AC=4;AF=1;AN=4;ANN=T|intergenic_region|MODIFIER|GARP-SURF1.1|PF3D7_0113000-PF3D7_0113100|intergenic_region|PF3D7_0113000-PF3D7_0113100|||n.493159A>T||||||;DP=126;ExcessHet=3.0103;FS=0;MLEAC=4;MLEAF=1;MQ=60;POSITIVE_TRAIN_SITE;QD=30.56;RegionType=Core;SOR=0.775;VQSLOD=6.45;culprit=FS	GT:AD:DP:GQ:PGT:PID:PL:PS	1|1:0,51:52:99:1|1:493159_A_T:2252,153,0:493159	1|1:0,68:73:99:1|1:493159_A_T:2957,205,0:493159
Pf3D7_01_v3	493179	.	A	T	6507.13	PASS	AC=4;AF=1;AN=4;ANN=T|intergenic_region|MODIFIER|GARP-SURF1.1|PF3D7_0113000-PF3D7_0113100|intergenic_region|PF3D7_0113000-PF3D7_0113100|||n.493179A>T||||||;DP=152;ExcessHet=3.0103;FS=0;MLEAC=4;MLEAF=1;MQ=60;POSITIVE_TRAIN_SITE;QD=27.8;RegionType=Core;SOR=0.774;VQSLOD=5.58;culprit=FS	GT:AD:DP:GQ:PGT:PID:PL:PS	1|1:0,66:66:99:1|1:493159_A_T:2904,199,0:493159	1|1:0,83:86:99:1|1:493159_A_T:3619,250,0:493159
Pf3D7_01_v3	493187	.	G	C	6554.13	PASS	AC=4;AF=1;AN=4;ANN=C|intergenic_region|MODIFIER|GARP-SURF1.1|PF3D7_0113000-PF3D7_0113100|intergenic_region|PF3D7_0113000-PF3D7_0113100|||n.493187G>C||||||;DP=158;ExcessHet=3.0103;FS=0;MLEAC=4;MLEAF=1;MQ=60;POSITIVE_TRAIN_SITE;QD=26.71;RegionType=Core;SOR=0.828;VQSLOD=6.32;culprit=FS	GT:AD:DP:GQ:PGT:PID:PL:PS	1|1:0,64:65:99:1|1:493159_A_T:2798,193,0:493159	1|1:0,89:91:99:1|1:493159_A_T:3772,268,0:493159
Pf3D7_01_v3	494264	.	T	A	975.87	PASS	AC=4;AF=1;AN=4;ANN=A|intergenic_region|MODIFIER|GARP-SURF1.1|PF3D7_0113000-PF3D7_0113100|intergenic_region|PF3D7_0113000-PF3D7_0113100|||n.494264T>A||||||;DP=45;ExcessHet=3.0103;FS=0;MLEAC=4;MLEAF=1;MQ=59.79;POSITIVE_TRAIN_SITE;QD=25.68;RegionType=Core;SOR=1.105;VQSLOD=5.65;culprit=FS	GT:AD:DP:GQ:PL	1/1:0,8:11:29:234,29,0	1/1:0,30:33:90:798,90,0
Pf3D7_01_v3	495385	.	A	G	10671.1	PASS	AC=4;AF=1;AN=4;ANN=G|missense_variant|MODERATE|SURF1.1|PF3D7_0113100|transcript|PF3D7_0113100.1|Coding|1/2|c.142A>G|p.Asn48Asp|142/4668|142/4668|48/1555||;DP=254;ExcessHet=3.0103;FS=0;MLEAC=4;MLEAF=1;MQ=59.98;POSITIVE_TRAIN_SITE;QD=32.39;RegionType=Core;SOR=0.725;VQSLOD=5.62;culprit=FS	GT:AD:DP:GQ:PGT:PID:PL:PS	1|1:0,98:101:99:1|1:495385_A_G:4235,294,0:495385	1|1:0,148:149:99:1|1:495385_A_G:6452,445,0:495385
Pf3D7_01_v3	495388	.	A	G	10791.1	PASS	AC=4;AF=1;AN=4;ANN=G|missense_variant|MODERATE|SURF1.1|PF3D7_0113100|transcript|PF3D7_0113100.1|Coding|1/2|c.145A>G|p.Ile49Val|145/4668|145/4668|49/1555||;DP=261;ExcessHet=3.0103;FS=0;MLEAC=4;MLEAF=1;MQ=59.98;POSITIVE_TRAIN_SITE;QD=31.46;RegionType=Core;SOR=0.717;VQSLOD=5.29;culprit=FS	GT:AD:DP:GQ:PGT:PID:PL:PS	1|1:0,102:105:99:1|1:495385_A_G:4334,306,0:495385	1|1:0,149:152:99:1|1:495385_A_G:6473,448,0:495385
Pf3D7_01_v3	495465	.	A	T	5240.13	PASS	AC=4;AF=1;AN=4;ANN=T|missense_variant|MODERATE|SURF1.1|PF3D7_0113100|transcript|PF3D7_0113100.1|Coding|1/2|c.222A>T|p.Lys74Asn|222/4668|222/4668|74/1555||;DP=226;ExcessHet=3.0103;FS=0;MLEAC=4;MLEAF=1;MQ=60;POSITIVE_TRAIN_SITE;QD=25.56;RegionType=Core;SOR=0.751;VQSLOD=7.43;culprit=FS	GT:AD:DP:GQ:PL	1/1:0,80:84:99:2123,245,0	1/1:0,125:126:99:3133,372,0
Pf3D7_01_v3	495649	.	C	A	5266.13	PASS	AC=4;AF=1;AN=4;ANN=A|missense_variant|MODERATE|SURF1.1|PF3D7_0113100|transcript|PF3D7_0113100.1|Coding|1/2|c.406C>A|p.Gln136Lys|406/4668|406/4668|136/1555||;DP=224;ExcessHet=3.0103;FS=0;MLEAC=4;MLEAF=1;MQ=60;POSITIVE_TRAIN_SITE;QD=24.96;RegionType=Core;SOR=0.801;VQSLOD=7.13;culprit=FS	GT:AD:DP:GQ:PL	1/1:0,90:92:99:2220,267,0	1/1:0,121:121:99:3062,359,0
Pf3D7_01_v3	495680	.	G	A	4384.13	PASS	AC=4;AF=1;AN=4;ANN=A|missense_variant|MODERATE|SURF1.1|PF3D7_0113100|transcript|PF3D7_0113100.1|Coding|1/2|c.437G>A|p.Arg146Gln|437/4668|437/4668|146/1555||;DP=200;ExcessHet=3.0103;FS=0;MLEAC=4;MLEAF=1;MQ=60;POSITIVE_TRAIN_SITE;QD=23.07;RegionType=Core;SOR=0.802;VQSLOD=6.29;culprit=FS	GT:AD:DP:GQ:PL	1/1:0,87:89:99:1988,253,0	1/1:0,103:103:99:2412,300,0
Pf3D7_01_v3	495698	.	A	C	4194.13	PASS	AC=4;AF=1;AN=4;ANN=C|missense_variant|MODERATE|SURF1.1|PF3D7_0113100|transcript|PF3D7_0113100.1|Coding|1/2|c.455A>C|p.Lys152Thr|455/4668|455/4668|152/1555||;DP=176;ExcessHet=3.0103;FS=0;MLEAC=4;MLEAF=1;MQ=60;POSITIVE_TRAIN_SITE;QD=24.24;RegionType=Core;SOR=0.728;VQSLOD=7.38;culprit=FS	GT:AD:DP:GQ:PL	1/1:0,73:73:99:1788,217,0	1/1:0,100:100:99:2422,296,0
Pf3D7_01_v3	495709	.	G	C	7825.13	PASS	AC=4;AF=1;AN=4;ANN=C|missense_variant|MODERATE|SURF1.1|PF3D7_0113100|transcript|PF3D7_0113100.1|Coding|1/2|c.466G>C|p.Glu156Gln|466/4668|466/4668|156/1555||;DP=188;ExcessHet=3.0103;FS=0;MLEAC=4;MLEAF=1;MQ=60;POSITIVE_TRAIN_SITE;QD=28.06;RegionType=Core;SOR=0.726;VQSLOD=5.98;culprit=FS	GT:AD:DP:GQ:PGT:PID:PL:PS	1|1:0,83:83:99:1|1:495709_G_C:3548,250,0:495709	1|1:0,102:102:99:1|1:495709_G_C:4293,307,0:495709
Pf3D7_01_v3	495719	.	A	C	7817.13	PASS	AC=4;AF=1;AN=4;ANN=C|missense_variant|MODERATE|SURF1.1|PF3D7_0113100|transcript|PF3D7_0113100.1|Coding|1/2|c.476A>C|p.Glu159Ala|476/4668|476/4668|159/1555||;DP=191;ExcessHet=3.0103;FS=0;MLEAC=4;MLEAF=1;MQ=60;POSITIVE_TRAIN_SITE;QD=31.2;RegionType=Core;SOR=0.737;VQSLOD=5.82;culprit=FS	GT:AD:DP:GQ:PGT:PID:PL:PS	1|1:0,86:86:99:1|1:495709_G_C:3605,258,0:495709	1|1:0,100:100:99:1|1:495709_G_C:4228,300,0:495709
Pf3D7_01_v3	495747	.	A	T	4375.13	PASS	AC=4;AF=1;AN=4;ANN=T|missense_variant|MODERATE|SURF1.1|PF3D7_0113100|transcript|PF3D7_0113100.1|Coding|1/2|c.504A>T|p.Lys168Asn|504/4668|504/4668|168/1555||;DP=175;ExcessHet=3.0103;FS=0;MLEAC=4;MLEAF=1;MQ=60;POSITIVE_TRAIN_SITE;QD=25.74;RegionType=Core;SOR=0.741;VQSLOD=7.12;culprit=FS	GT:AD:DP:GQ:PL	1/1:0,80:80:99:2085,239,0	1/1:0,90:90:99:2306,267,0
Pf3D7_01_v3	495778	.	A	T	4194.13	PASS	AC=4;AF=1;AN=4;ANN=T|missense_variant|MODERATE|SURF1.1|PF3D7_0113100|transcript|PF3D7_0113100.1|Coding|1/2|c.535A>T|p.Ile179Leu|535/4668|535/4668|179/1555||;DP=173;ExcessHet=3.0103;FS=0;MLEAC=4;MLEAF=1;MQ=60;POSITIVE_TRAIN_SITE;QD=26.05;RegionType=Core;SOR=0.783;VQSLOD=6.69;culprit=FS	GT:AD:DP:GQ:PL	1/1:0,83:83:99:2105,247,0	1/1:0,78:78:99:2105,233,0
Pf3D7_01_v3	495843	.	A	T	10822.1	PASS	AC=4;AF=1;AN=4;ANN=T|missense_variant|MODERATE|SURF1.1|PF3D7_0113100|transcript|PF3D7_0113100.1|Coding|1/2|c.600A>T|p.Glu200Asp|600/4668|600/4668|200/1555||;DP=251;ExcessHet=3.0103;FS=0;MLEAC=4;MLEAF=1;MQ=60;POSITIVE_TRAIN_SITE;QD=29.01;RegionType=Core;SOR=0.812;VQSLOD=5.56;culprit=FS	GT:AD:DP:GQ:PGT:PID:PL:PS	1|1:0,108:108:99:1|1:495843_A_T:4726,325,0:495843	1|1:0,140:140:99:1|1:495843_A_T:6112,421,0:495843
Pf3D7_01_v3	495850	.	G	C	10970.1	PASS	AC=4;AF=1;AN=4;ANN=C|missense_variant|MODERATE|SURF1.1|PF3D7_0113100|transcript|PF3D7_0113100.1|Coding|1/2|c.607G>C|p.Asp203His|607/4668|607/4668|203/1555||;DP=251;ExcessHet=3.0103;FS=0;MLEAC=4;MLEAF=1;MQ=60;POSITIVE_TRAIN_SITE;QD=33.03;RegionType=Core;SOR=0.858;VQSLOD=5.51;culprit=FS	GT:AD:DP:GQ:PGT:PID:PL:PS	1|1:0,108:108:99:1|1:495843_A_T:4824,325,0:495843	1|1:0,139:139:99:1|1:495843_A_T:6162,418,0:495843
Pf3D7_01_v3	495851	.	A	T	10970.1	PASS	AC=4;AF=1;AN=4;ANN=T|missense_variant|MODERATE|SURF1.1|PF3D7_0113100|transcript|PF3D7_0113100.1|Coding|1/2|c.608A>T|p.Asp203Val|608/4668|608/4668|203/1555||;DP=251;ExcessHet=3.0103;FS=0;MLEAC=4;MLEAF=1;MQ=60;POSITIVE_TRAIN_SITE;QD=33.1;RegionType=Core;SOR=0.858;VQSLOD=5.64;culprit=FS	GT:AD:DP:GQ:PGT:PID:PL:PS	1|1:0,108:108:99:1|1:495843_A_T:4824,325,0:495843	1|1:0,139:139:99:1|1:495843_A_T:6162,418,0:495843
Pf3D7_01_v3	495927	.	A	C	5674.13	PASS	AC=4;AF=1;AN=4;ANN=C|missense_variant|MODERATE|SURF1.1|PF3D7_0113100|transcript|PF3D7_0113100.1|Coding|1/2|c.684A>C|p.Glu228Asp|684/4668|684/4668|228/1555||;BaseQRankSum=1.53;DP=252;ExcessHet=3.0103;FS=2.074;MLEAC=4;MLEAF=1;MQ=60;MQRankSum=0;POSITIVE_TRAIN_SITE;QD=23.45;ReadPosRankSum=0.047;RegionType=Core;SOR=0.402;VQSLOD=0.788;culprit=FS	GT:AD:DP:GQ:PL	1/1:3,105:108:99:2444,240,0	1/1:0,134:134:99:3246,398,0
Pf3D7_01_v3	495946	.	C	T	5438.13	PASS	AC=4;AF=1;AN=4;ANN=T|missense_variant|MODERATE|SURF1.1|PF3D7_0113100|transcript|PF3D7_0113100.1|Coding|1/2|c.703C>T|p.Pro235Ser|703/4668|703/4668|235/1555||;DP=230;ExcessHet=3.0103;FS=0;MLEAC=4;MLEAF=1;MQ=60;POSITIVE_TRAIN_SITE;QD=24.39;RegionType=Core;SOR=0.776;VQSLOD=7.45;culprit=FS	GT:AD:DP:GQ:PL	1/1:0,105:105:99:2547,311,0	1/1:0,118:118:99:2907,348,0
Pf3D7_01_v3	495994	.	G	C	8453.13	PASS	AC=4;AF=1;AN=4;ANN=C|missense_variant|MODERATE|SURF1.1|PF3D7_0113100|transcript|PF3D7_0113100.1|Coding|1/2|c.751G>C|p.Glu251Gln|751/4668|751/4668|251/1555||;DP=206;ExcessHet=3.0103;FS=0;MLEAC=4;MLEAF=1;MQ=60;POSITIVE_TRAIN_SITE;QD=26.74;RegionType=Core;SOR=0.693;VQSLOD=5.7;culprit=FS	GT:AD:DP:GQ:PGT:PID:PL:PS	1|1:0,87:87:99:1|1:495994_G_C:3742,262,0:495994	1|1:0,117:117:99:1|1:495994_G_C:4727,351,0:495994
Pf3D7_01_v3	495999	.	T	C	8478.13	PASS	AC=4;AF=1;AN=4;ANN=C|synonymous_variant|LOW|SURF1.1|PF3D7_0113100|transcript|PF3D7_0113100.1|Coding|1/2|c.756T>C|p.Ile252Ile|756/4668|756/4668|252/1555||;DP=211;ExcessHet=3.0103;FS=0;MLEAC=4;MLEAF=1;MQ=60;POSITIVE_TRAIN_SITE;QD=31.94;RegionType=Core;SOR=0.723;VQSLOD=6.09;culprit=FS	GT:AD:DP:GQ:PGT:PID:PL:PS	1|1:0,89:89:99:1|1:495994_G_C:3799,268,0:495994	1|1:0,116:116:99:1|1:495994_G_C:4695,348,0:495994
Pf3D7_01_v3	496106	.	C	T	4711.13	PASS	AC=4;AF=1;AN=4;ANN=T|missense_variant|MODERATE|SURF1.1|PF3D7_0113100|transcript|PF3D7_0113100.1|Coding|1/2|c.863C>T|p.Ser288Phe|863/4668|863/4668|288/1555||;DP=204;ExcessHet=3.0103;FS=0;MLEAC=4;MLEAF=1;MQ=60;POSITIVE_TRAIN_SITE;QD=24.41;RegionType=Core;SOR=0.714;VQSLOD=7.46;culprit=FS	GT:AD:DP:GQ:PL	1/1:0,67:67:99:1632,198,0	1/1:0,126:127:99:3095,374,0
Pf3D7_01_v3	496614	.	G	T	5963.13	PASS	AC=4;AF=1;AN=4;ANN=T|missense_variant|MODERATE|SURF1.1|PF3D7_0113100|transcript|PF3D7_0113100.1|Coding|2/2|c.1206G>T|p.Glu402Asp|1206/4668|1206/4668|402/1555||;BaseQRankSum=2.06;DP=269;ExcessHet=3.0103;FS=3.06;MLEAC=4;MLEAF=1;MQ=59.96;MQRankSum=-0.062;POSITIVE_TRAIN_SITE;QD=23.66;ReadPosRankSum=0.23;RegionType=Core;SOR=0.272;VQSLOD=3.68;culprit=FS	GT:AD:DP:GQ:PL	1/1:1,122:132:99:2827,351,0	1/1:0,129:131:99:3152,381,0
Pf3D7_01_v3	497620	.	C	T	5896.13	PASS	AC=4;AF=1;AN=4;ANN=T|missense_variant|MODERATE|SURF1.1|PF3D7_0113100|transcript|PF3D7_0113100.1|Coding|2/2|c.2212C>T|p.His738Tyr|2212/4668|2212/4668|738/1555||;DP=243;ExcessHet=3.0103;FS=0;MLEAC=4;MLEAF=1;MQ=60;POSITIVE_TRAIN_SITE;QD=25.75;RegionType=Core;SOR=0.737;VQSLOD=6.4;culprit=FS	GT:AD:DP:GQ:PL	1/1:0,101:105:99:2616,302,0	1/1:0,128:128:99:3296,381,0
Pf3D7_01_v3	497883	.	A	G	4431.13	PASS	AC=4;AF=1;AN=4;ANN=G|synonymous_variant|LOW|SURF1.1|PF3D7_0113100|transcript|PF3D7_0113100.1|Coding|2/2|c.2475A>G|p.Leu825Leu|2475/4668|2475/4668|825/1555||;DP=196;ExcessHet=3.0103;FS=3.103;MLEAC=4;MLEAF=1;MQ=60;MQRankSum=0;POSITIVE_TRAIN_SITE;QD=24.08;ReadPosRankSum=-0.705;RegionType=Core;SOR=0.308;VQSLOD=4.17;culprit=FS	GT:AD:DP:GQ:PL	1/1:0,69:72:99:1658,205,0	1/1:1,114:118:99:2789,335,0
Pf3D7_01_v3	498090	.	A	C	4980.13	PASS	AC=4;AF=1;AN=4;ANN=C|synonymous_variant|LOW|SURF1.1|PF3D7_0113100|transcript|PF3D7_0113100.1|Coding|2/2|c.2682A>C|p.Ser894Ser|2682/4668|2682/4668|894/1555||;BaseQRankSum=3.17;DP=220;ExcessHet=3.0103;FS=6.047;MLEAC=4;MLEAF=1;MQ=59.61;MQRankSum=-0.13;POSITIVE_TRAIN_SITE;QD=23.38;ReadPosRankSum=0.911;RegionType=Core;SOR=0.07;VQSLOD=1.08;culprit=FS	GT:AD:DP:GQ:PL	1/1:1,81:82:99:1920,232,0	1/1:2,129:131:99:3076,368,0
Pf3D7_01_v3	498964	.	G	A	4736.13	PASS	AC=4;AF=1;AN=4;ANN=A|missense_variant|MODERATE|SURF1.1|PF3D7_0113100|transcript|PF3D7_0113100.1|Coding|2/2|c.3556G>A|p.Glu1186Lys|3556/4668|3556/4668|1186/1555||;BaseQRankSum=2.09;DP=224;ExcessHet=3.0103;FS=0;MLEAC=4;MLEAF=1;MQ=54.12;MQRankSum=-0.505;QD=22.55;ReadPosRankSum=2.83;RegionType=Core;SOR=0.907;VQSLOD=3.36;culprit=FS	GT:AD:DP:GQ:PL	1/1:5,90:95:99:2056,253,0	1/1:1,114:115:99:2696,328,0
Pf3D7_01_v3	499214	.	C	A	5979.13	PASS	AC=4;AF=1;AN=4;ANN=A|missense_variant|MODERATE|SURF1.1|PF3D7_0113100|transcript|PF3D7_0113100.1|Coding|2/2|c.3806C>A|p.Thr1269Lys|3806/4668|3806/4668|1269/1555||;DP=254;ExcessHet=3.0103;FS=0;MLEAC=4;MLEAF=1;MQ=59.95;POSITIVE_TRAIN_SITE;QD=24.81;RegionType=Core;SOR=0.726;VQSLOD=7.58;culprit=FS	GT:AD:DP:GQ:PL	1/1:0,104:106:99:2606,309,0	1/1:0,137:138:99:3389,405,0
Pf3D7_01_v3	499623	.	A	G	3574.13	PASS	AC=4;AF=1;AN=4;ANN=G|synonymous_variant|LOW|SURF1.1|PF3D7_0113100|transcript|PF3D7_0113100.1|Coding|2/2|c.4215A>G|p.Leu1405Leu|4215/4668|4215/4668|1405/1555||;DP=80;ExcessHet=3.0103;FS=0;MLEAC=4;MLEAF=1;MQ=59.21;QD=35.86;RegionType=Core;SOR=1.905;VQSLOD=2.98;culprit=SOR	GT:AD:DP:GQ:PGT:PID:PL:PS	1|1:0,36:36:99:1|1:499618_AAG_A:1610,108,0:499618	1|1:0,44:44:99:1|1:499618_AAG_A:1980,132,0:499618
Pf3D7_01_v3	499625	.	T	C	3003.13	PASS	AC=4;AF=1;AN=4;ANN=C|missense_variant|MODERATE|SURF1.1|PF3D7_0113100|transcript|PF3D7_0113100.1|Coding|2/2|c.4217T>C|p.Ile1406Thr|4217/4668|4217/4668|1406/1555||;BaseQRankSum=1.79;DP=103;ExcessHet=3.0103;FS=0;MLEAC=4;MLEAF=1;MQ=59.05;MQRankSum=-0.273;QD=33.23;ReadPosRankSum=0.368;RegionType=Core;SOR=0.804;VQSLOD=4.26;culprit=FS	GT:AD:DP:GQ:PGT:PID:PL:PS	1|1:1,32:34:87:1|1:499618_AAG_A:835,87,0:499618	1|1:0,52:52:99:1|1:499618_AAG_A:2184,157,0:499618
Pf3D7_01_v3	499626	.	T	A	3779.13	PASS	AC=4;AF=1;AN=4;ANN=A|synonymous_variant|LOW|SURF1.1|PF3D7_0113100|transcript|PF3D7_0113100.1|Coding|2/2|c.4218T>A|p.Ile1406Ile|4218/4668|4218/4668|1406/1555||;DP=106;ExcessHet=3.0103;FS=0;MLEAC=4;MLEAF=1;MQ=59.08;QD=30.49;RegionType=Core;SOR=1.809;VQSLOD=3.24;culprit=FS	GT:AD:DP:GQ:PGT:PID:PL:PS	1/1:0,32:34:99:.:.:1611,109,0	1|1:0,52:52:99:1|1:499618_AAG_A:2184,157,0:499618
Pf3D7_01_v3	499681	.	A	T	8059.13	PASS	AC=4;AF=1;AN=4;ANN=T|missense_variant|MODERATE|SURF1.1|PF3D7_0113100|transcript|PF3D7_0113100.1|Coding|2/2|c.4273A>T|p.Ile1425Leu|4273/4668|4273/4668|1425/1555||;DP=194;ExcessHet=3.0103;FS=0;MLEAC=4;MLEAF=1;MQ=59.42;POSITIVE_TRAIN_SITE;QD=28.14;RegionType=Core;SOR=0.812;VQSLOD=6.28;culprit=DP	GT:AD:DP:GQ:PGT:PID:PL:PS	1|1:0,85:87:99:1|1:499681_A_T:3622,255,0:499681	1|1:0,106:106:99:1|1:499681_A_T:4453,318,0:499681
Pf3D7_01_v3	499684	.	T	G	8088.13	PASS	AC=4;AF=1;AN=4;ANN=G|missense_variant|MODERATE|SURF1.1|PF3D7_0113100|transcript|PF3D7_0113100.1|Coding|2/2|c.4276T>G|p.Ser1426Ala|4276/4668|4276/4668|1426/1555||;DP=201;ExcessHet=3.0103;FS=0;MLEAC=4;MLEAF=1;MQ=59.44;POSITIVE_TRAIN_SITE;QD=28.66;RegionType=Core;SOR=0.823;VQSLOD=6.22;culprit=FS	GT:AD:DP:GQ:PGT:PID:PL:PS	1|1:0,85:87:99:1|1:499681_A_T:3622,255,0:499681	1|1:0,107:107:99:1|1:499681_A_T:4482,321,0:499681
Pf3D7_01_v3	499710	.	G	A	5696.13	PASS	AC=4;AF=1;AN=4;ANN=A|synonymous_variant|LOW|SURF1.1|PF3D7_0113100|transcript|PF3D7_0113100.1|Coding|2/2|c.4302G>A|p.Ala1434Ala|4302/4668|4302/4668|1434/1555||;DP=232;ExcessHet=3.0103;FS=0;MLEAC=4;MLEAF=1;MQ=59.76;POSITIVE_TRAIN_SITE;QD=25.43;RegionType=Core;SOR=0.729;VQSLOD=7.53;culprit=FS	GT:AD:DP:GQ:PL	1/1:0,101:103:99:2554,302,0	1/1:0,123:123:99:3158,367,0
Pf3D7_01_v3	499781	.	A	G	5534.13	PASS	AC=4;AF=1;AN=4;ANN=G|missense_variant|MODERATE|SURF1.1|PF3D7_0113100|transcript|PF3D7_0113100.1|Coding|2/2|c.4373A>G|p.Asn1458Ser|4373/4668|4373/4668|1458/1555||;DP=244;ExcessHet=3.0103;FS=0;MLEAC=4;MLEAF=1;MQ=60;POSITIVE_TRAIN_SITE;QD=24.06;RegionType=Core;SOR=0.764;VQSLOD=7.27;culprit=FS	GT:AD:DP:GQ:PL	1/1:0,105:107:99:2508,311,0	1/1:0,125:125:99:3042,371,0
Pf3D7_01_v3	499969	.	C	G	5292.13	PASS	AC=4;AF=1;AN=4;ANN=G|missense_variant|MODERATE|SURF1.1|PF3D7_0113100|transcript|PF3D7_0113100.1|Coding|2/2|c.4561C>G|p.Gln1521Glu|4561/4668|4561/4668|1521/1555||;BaseQRankSum=0.576;DP=245;ExcessHet=3.0103;FS=3.049;MLEAC=4;MLEAF=1;MQ=60;MQRankSum=0;POSITIVE_TRAIN_SITE;QD=24.39;ReadPosRankSum=-0.415;RegionType=Core;SOR=0.266;VQSLOD=3.93;culprit=FS	GT:AD:DP:GQ:PL	1/1:1,109:119:99:2726,302,0	1/1:0,107:107:99:2582,317,0
Pf3D7_01_v3	500380	.	T	C	1064.5	PASS	AC=2;AF=0.5;AN=4;ANN=C|intergenic_region|MODIFIER|SURF1.1-PF3D7_0113200|PF3D7_0113100-PF3D7_0113200|intergenic_region|PF3D7_0113100-PF3D7_0113200|||n.500380T>C||||||;BaseQRankSum=-0.194;DP=102;ExcessHet=4.7712;FS=2.759;MLEAC=2;MLEAF=0.5;MQ=60;MQRankSum=0;POSITIVE_TRAIN_SITE;QD=16.38;ReadPosRankSum=0.778;RegionType=Core;SOR=0.744;VQSLOD=1.26;culprit=FS	GT:AD:DP:GQ:PL	0/1:5,24:35:36:449,0,36	0/1:7,29:40:99:625,0,150
Pf3D7_01_v3	500967	.	A	G	6358.13	PASS	AC=4;AF=1;AN=4;ANN=G|missense_variant|MODERATE|PF3D7_0113200|PF3D7_0113200|transcript|PF3D7_0113200.1|Coding|2/2|c.1771T>C|p.Phe591Leu|1771/1779|1771/1779|591/592||;DP=150;ExcessHet=3.0103;FS=0;MLEAC=4;MLEAF=1;MQ=60;POSITIVE_TRAIN_SITE;QD=31.65;RegionType=Core;SOR=0.707;VQSLOD=6.14;culprit=FS	GT:AD:DP:GQ:PGT:PID:PL:PS	1|1:0,64:66:99:1|1:500967_A_G:2880,193,0:500967	1|1:0,78:79:99:1|1:500967_A_G:3494,235,0:500967
Pf3D7_01_v3	500968	.	T	G	6546.13	PASS	AC=4;AF=1;AN=4;ANN=G|missense_variant|MODERATE|PF3D7_0113200|PF3D7_0113200|transcript|PF3D7_0113200.1|Coding|2/2|c.1770A>C|p.Leu590Phe|1770/1779|1770/1779|590/592||;DP=158;ExcessHet=3.0103;FS=0;MLEAC=4;MLEAF=1;MQ=60;POSITIVE_TRAIN_SITE;QD=30.91;RegionType=Core;SOR=0.788;VQSLOD=6.42;culprit=FS	GT:AD:DP:GQ:PGT:PID:PL:PS	1|1:0,69:71:99:1|1:500967_A_G:2988,207,0:500967	1|1:0,81:82:99:1|1:500967_A_G:3574,244,0:500967
Pf3D7_01_v3	500969	.	A	C	6604.13	PASS	AC=4;AF=1;AN=4;ANN=C|stop_gained|HIGH|PF3D7_0113200|PF3D7_0113200|transcript|PF3D7_0113200.1|Coding|2/2|c.1769T>G|p.Leu590*|1769/1779|1769/1779|590/592||;DP=155;ExcessHet=3.0103;FS=0;MLEAC=4;MLEAF=1;MQ=60;POSITIVE_TRAIN_SITE;QD=31.28;RegionType=Core;SOR=0.759;VQSLOD=6.42;culprit=FS	GT:AD:DP:GQ:PGT:PID:PL:PS	1|1:0,70:72:99:1|1:500967_A_G:3021,210,0:500967	1|1:0,82:83:99:1|1:500967_A_G:3599,247,0:500967
Pf3D7_01_v3	500975	.	C	A	6750.13	PASS	AC=4;AF=1;AN=4;ANN=A|missense_variant|MODERATE|PF3D7_0113200|PF3D7_0113200|transcript|PF3D7_0113200.1|Coding|2/2|c.1763G>T|p.Cys588Phe|1763/1779|1763/1779|588/592||;DP=169;ExcessHet=3.0103;FS=0;MLEAC=4;MLEAF=1;MQ=60;POSITIVE_TRAIN_SITE;QD=31.98;RegionType=Core;SOR=0.756;VQSLOD=6.24;culprit=FS	GT:AD:DP:GQ:PGT:PID:PL:PS	1|1:0,71:73:99:1|1:500967_A_G:3054,213,0:500967	1|1:0,87:88:99:1|1:500967_A_G:3712,261,0:500967
Pf3D7_01_v3	501176	.	G	T	6247.13	PASS	AC=4;AF=1;AN=4;ANN=T|missense_variant|MODERATE|PF3D7_0113200|PF3D7_0113200|transcript|PF3D7_0113200.1|Coding|2/2|c.1562C>A|p.Ala521Glu|1562/1779|1562/1779|521/592||;DP=260;ExcessHet=3.0103;FS=0;MLEAC=4;MLEAF=1;MQ=60;POSITIVE_TRAIN_SITE;QD=25.29;RegionType=Core;SOR=0.701;VQSLOD=5.9;culprit=FS	GT:AD:DP:GQ:PL	1/1:0,123:125:99:3071,366,0	1/1:0,124:124:99:3192,370,0
Pf3D7_01_v3	501815	.	G	T	10147.1	PASS	AC=4;AF=1;AN=4;ANN=T|missense_variant|MODERATE|PF3D7_0113200|PF3D7_0113200|transcript|PF3D7_0113200.1|Coding|2/2|c.923C>A|p.Thr308Asn|923/1779|923/1779|308/592||;DP=242;ExcessHet=3.0103;FS=0;MLEAC=4;MLEAF=1;MQ=60;POSITIVE_TRAIN_SITE;QD=29.08;RegionType=Core;SOR=0.726;VQSLOD=5.96;culprit=FS	GT:AD:DP:GQ:PGT:PID:PL:PS	1|1:0,100:101:99:1|1:501815_G_T:4147,300,0:501815	1|1:0,140:141:99:1|1:501815_G_T:6016,420,0:501815
Pf3D7_01_v3	501831	.	G	A	11238.1	PASS	AC=4;AF=1;AN=4;ANN=A|missense_variant|MODERATE|PF3D7_0113200|PF3D7_0113200|transcript|PF3D7_0113200.1|Coding|2/2|c.907C>T|p.His303Tyr|907/1779|907/1779|303/592||;DP=261;ExcessHet=3.0103;FS=0;MLEAC=4;MLEAF=1;MQ=60;POSITIVE_TRAIN_SITE;QD=32.49;RegionType=Core;SOR=0.748;VQSLOD=5.85;culprit=FS	GT:AD:DP:GQ:PGT:PID:PL:PS	1|1:0,104:106:99:1|1:501815_G_T:4522,313,0:501815	1|1:0,154:155:99:1|1:501815_G_T:6732,463,0:501815
Pf3D7_01_v3	501833	.	T	C	11129.1	PASS	AC=4;AF=1;AN=4;ANN=C|missense_variant|MODERATE|PF3D7_0113200|PF3D7_0113200|transcript|PF3D7_0113200.1|Coding|2/2|c.905A>G|p.Asn302Ser|905/1779|905/1779|302/592||;DP=261;ExcessHet=3.0103;FS=0;MLEAC=4;MLEAF=1;MQ=60;POSITIVE_TRAIN_SITE;QD=30.05;RegionType=Core;SOR=0.709;VQSLOD=5.45;culprit=FS	GT:AD:DP:GQ:PGT:PID:PL:PS	1|1:0,101:103:99:1|1:501815_G_T:4448,304,0:501815	1|1:0,152:153:99:1|1:501815_G_T:6697,457,0:501815
Pf3D7_01_v3	504432	.	T	A	1194.12	PASS	AC=4;AF=1;AN=4;ANN=A|intergenic_region|MODIFIER|PF3D7_0113200-PF3D7_0113300|PF3D7_0113200-PF3D7_0113300|intergenic_region|PF3D7_0113200-PF3D7_0113300|||n.504432T>A||||||;DP=53;ExcessHet=3.0103;FS=0;MLEAC=4;MLEAF=1;MQ=60;POSITIVE_TRAIN_SITE;QD=25.41;RegionType=Core;SOR=0.77;VQSLOD=5.44;culprit=FS	GT:AD:DP:GQ:PL	1/1:0,11:13:33:303,33,0	1/1:0,36:39:99:907,107,0
Pf3D7_01_v3	505527	.	T	C	4828.13	PASS	AC=4;AF=1;AN=4;ANN=C|missense_variant|MODERATE|PF3D7_0113300|PF3D7_0113300|transcript|PF3D7_0113300.1|Coding|2/2|c.1166A>G|p.Lys389Arg|1166/1755|1166/1755|389/584||;DP=206;ExcessHet=3.0103;FS=0;MLEAC=4;MLEAF=1;MQ=60;POSITIVE_TRAIN_SITE;QD=24.51;RegionType=Core;SOR=1.003;VQSLOD=5.63;culprit=FS	GT:AD:DP:GQ:PL	1/1:0,76:76:99:1832,226,0	1/1:0,121:121:99:3012,359,0
Pf3D7_01_v3	506772	.	G	A	3458.13	PASS	AC=4;AF=1;AN=4;ANN=A|synonymous_variant|LOW|PF3D7_0113300|PF3D7_0113300|transcript|PF3D7_0113300.1|Coding|1/2|c.103C>T|p.Leu35Leu|103/1755|103/1755|35/584||;DP=148;ExcessHet=3.0103;FS=0;MLEAC=4;MLEAF=1;MQ=60;POSITIVE_TRAIN_SITE;QD=24.53;RegionType=Core;SOR=0.78;VQSLOD=7.17;culprit=FS	GT:AD:DP:GQ:PL	1/1:0,59:59:99:1443,174,0	1/1:0,82:83:99:2031,241,0
Pf3D7_01_v3	509112	.	A	G	5011.13	PASS	AC=4;AF=1;AN=4;ANN=G|missense_variant|MODERATE|PF3D7_0113400|PF3D7_0113400|transcript|PF3D7_0113400.1|Coding|2/2|c.436T>C|p.Tyr146His|436/1296|436/1296|146/431||;DP=221;ExcessHet=3.0103;FS=0;MLEAC=4;MLEAF=1;MQ=60;POSITIVE_TRAIN_SITE;QD=24.44;RegionType=Core;SOR=0.822;VQSLOD=6.67;culprit=FS	GT:AD:DP:GQ:PL	1/1:0,92:97:99:2250,274,0	1/1:0,113:116:99:2777,337,0
Pf3D7_01_v3	512119	.	A	G	4829.13	PASS	AC=4;AF=1;AN=4;ANN=G|intragenic_variant|MODIFIER|Gene_PF3D7_0113600|Gene_PF3D7_0113600|gene_variant|Gene_PF3D7_0113600|||n.512119A>G||||||;DP=217;ExcessHet=3.0103;FS=0;MLEAC=4;MLEAF=1;MQ=60;POSITIVE_TRAIN_SITE;QD=23.79;RegionType=Core;SOR=0.815;VQSLOD=6.81;culprit=FS	GT:AD:DP:GQ:PL	1/1:0,99:101:99:2336,293,0	1/1:0,104:105:99:2509,307,0
Pf3D7_01_v3	512205	.	T	G	5005.13	PASS	AC=4;AF=1;AN=4;ANN=G|intragenic_variant|MODIFIER|Gene_PF3D7_0113600|Gene_PF3D7_0113600|gene_variant|Gene_PF3D7_0113600|||n.512205T>G||||||;DP=215;ExcessHet=3.0103;FS=0;MLEAC=4;MLEAF=1;MQ=60;POSITIVE_TRAIN_SITE;QD=24.42;RegionType=Core;SOR=0.742;VQSLOD=7.45;culprit=FS	GT:AD:DP:GQ:PL	1/1:0,93:93:99:2290,277,0	1/1:0,112:114:99:2731,332,0
Pf3D7_01_v3	512243	.	A	G	4179.13	PASS	AC=4;AF=1;AN=4;ANN=G|intragenic_variant|MODIFIER|Gene_PF3D7_0113600|Gene_PF3D7_0113600|gene_variant|Gene_PF3D7_0113600|||n.512243A>G||||||;DP=187;ExcessHet=3.0103;FS=0;MLEAC=4;MLEAF=1;MQ=60;POSITIVE_TRAIN_SITE;QD=24.02;RegionType=Core;SOR=0.705;VQSLOD=7.05;culprit=FS	GT:AD:DP:GQ:PL	1/1:0,74:74:99:1748,219,0	1/1:0,100:101:99:2447,298,0
Pf3D7_01_v3	512306	.	C	T	5056.13	PASS	AC=4;AF=1;AN=4;ANN=T|intragenic_variant|MODIFIER|Gene_PF3D7_0113600|Gene_PF3D7_0113600|gene_variant|Gene_PF3D7_0113600|||n.512306C>T||||||;DP=210;ExcessHet=3.0103;FS=0;MLEAC=4;MLEAF=1;MQ=60;POSITIVE_TRAIN_SITE;QD=25.15;RegionType=Core;SOR=0.817;VQSLOD=7.01;culprit=FS	GT:AD:DP:GQ:PL	1/1:0,75:76:99:1905,224,0	1/1:0,126:128:99:3167,375,0
Pf3D7_01_v3	512383	.	T	A	6055.13	PASS	AC=4;AF=1;AN=4;ANN=A|intragenic_variant|MODIFIER|Gene_PF3D7_0113600|Gene_PF3D7_0113600|gene_variant|Gene_PF3D7_0113600|||n.512383T>A||||||;BaseQRankSum=2.25;DP=255;ExcessHet=3.0103;FS=2.062;MLEAC=4;MLEAF=1;MQ=60;MQRankSum=0;POSITIVE_TRAIN_SITE;QD=24.61;ReadPosRankSum=0.817;RegionType=Core;SOR=0.39;VQSLOD=0.777;culprit=FS	GT:AD:DP:GQ:PL	1/1:2,103:107:99:2591,303,0	1/1:1,140:142:99:3480,408,0
Pf3D7_01_v3	512490	.	T	G	5445.13	PASS	AC=4;AF=1;AN=4;ANN=G|intragenic_variant|MODIFIER|Gene_PF3D7_0113600|Gene_PF3D7_0113600|gene_variant|Gene_PF3D7_0113600|||n.512490T>G||||||;DP=233;ExcessHet=3.0103;FS=0;MLEAC=4;MLEAF=1;MQ=60;POSITIVE_TRAIN_SITE;QD=23.88;RegionType=Core;SOR=0.711;VQSLOD=7.32;culprit=FS	GT:AD:DP:GQ:PL	1/1:0,121:121:99:2824,356,0	1/1:0,107:107:99:2637,319,0
Pf3D7_01_v3	512670	.	T	A	5808.13	PASS	AC=4;AF=1;AN=4;ANN=A|intragenic_variant|MODIFIER|Gene_PF3D7_0113600|Gene_PF3D7_0113600|gene_variant|Gene_PF3D7_0113600|||n.512670T>A||||||;BaseQRankSum=2.28;DP=240;ExcessHet=3.0103;FS=6.494;MLEAC=4;MLEAF=1;MQ=60;MQRankSum=0;POSITIVE_TRAIN_SITE;QD=24.72;ReadPosRankSum=1.73;RegionType=Core;SOR=0.322;VQSLOD=0.978;culprit=FS	GT:AD:DP:GQ:PL	1/1:1,104:105:99:2608,303,0	1/1:1,129:131:99:3216,374,0
Pf3D7_01_v3	512697	.	G	T	6135.13	PASS	AC=4;AF=1;AN=4;ANN=T|intragenic_variant|MODIFIER|Gene_PF3D7_0113600|Gene_PF3D7_0113600|gene_variant|Gene_PF3D7_0113600|||n.512697G>T||||||;DP=249;ExcessHet=3.0103;FS=0;MLEAC=4;MLEAF=1;MQ=60;POSITIVE_TRAIN_SITE;QD=25.25;RegionType=Core;SOR=0.928;VQSLOD=5.84;culprit=FS	GT:AD:DP:GQ:PL	1/1:0,109:109:99:2708,324,0	1/1:0,134:135:99:3443,398,0
Pf3D7_01_v3	512817	.	T	A	11370.1	PASS	AC=4;AF=1;AN=4;ANN=A|intragenic_variant|MODIFIER|Gene_PF3D7_0113600|Gene_PF3D7_0113600|gene_variant|Gene_PF3D7_0113600|||n.512817T>A||||||;DP=289;ExcessHet=3.0103;FS=0;MLEAC=4;MLEAF=1;MQ=59.85;POSITIVE_TRAIN_SITE;QD=27.37;RegionType=Core;SOR=0.764;VQSLOD=5.29;culprit=DP	GT:AD:DP:GQ:PGT:PID:PL:PS	1|1:0,126:129:99:1|1:512817_T_A:5655,378,0:512817	1|1:0,131:132:99:1|1:512817_T_A:5731,393,0:512817
Pf3D7_01_v3	512820	.	A	G	11298.1	PASS	AC=4;AF=1;AN=4;ANN=G|intragenic_variant|MODIFIER|Gene_PF3D7_0113600|Gene_PF3D7_0113600|gene_variant|Gene_PF3D7_0113600|||n.512820A>G||||||;DP=254;ExcessHet=3.0103;FS=0;MLEAC=4;MLEAF=1;MQ=60;POSITIVE_TRAIN_SITE;QD=33.78;RegionType=Core;SOR=0.758;VQSLOD=5.88;culprit=FS	GT:AD:DP:GQ:PGT:PID:PL:PS	1|1:0,126:126:99:1|1:512817_T_A:5657,379,0:512817	1|1:0,128:128:99:1|1:512817_T_A:5657,385,0:512817
Pf3D7_01_v3	512821	.	C	G	11225.1	PASS	AC=4;AF=1;AN=4;ANN=G|intragenic_variant|MODIFIER|Gene_PF3D7_0113600|Gene_PF3D7_0113600|gene_variant|Gene_PF3D7_0113600|||n.512821C>G||||||;DP=251;ExcessHet=3.0103;FS=0;MLEAC=4;MLEAF=1;MQ=60;POSITIVE_TRAIN_SITE;QD=24.1;RegionType=Core;SOR=0.75;VQSLOD=6.03;culprit=FS	GT:AD:DP:GQ:PGT:PID:PL:PS	1|1:0,126:126:99:1|1:512817_T_A:5657,379,0:512817	1|1:0,125:125:99:1|1:512817_T_A:5584,376,0:512817
Pf3D7_01_v3	512829	.	T	C	11364.1	PASS	AC=4;AF=1;AN=4;ANN=C|intragenic_variant|MODIFIER|Gene_PF3D7_0113600|Gene_PF3D7_0113600|gene_variant|Gene_PF3D7_0113600|||n.512829T>C||||||;DP=285;ExcessHet=3.0103;FS=0;MLEAC=4;MLEAF=1;MQ=60;QD=33.61;RegionType=Core;SOR=0.889;VQSLOD=3.19;culprit=FS	GT:AD:DP:GQ:PGT:PID:PL:PS	1|1:0,127:129:99:1|1:512817_T_A:5713,381,0:512817	1|1:0,126:126:99:1|1:512817_T_A:5667,378,0:512817
Pf3D7_01_v3	512936	.	G	A	9563.13	PASS	AC=4;AF=1;AN=4;ANN=A|intragenic_variant|MODIFIER|Gene_PF3D7_0113600|Gene_PF3D7_0113600|gene_variant|Gene_PF3D7_0113600|||n.512936G>A||||||;DP=226;ExcessHet=3.0103;FS=0;MLEAC=4;MLEAF=1;MQ=60;POSITIVE_TRAIN_SITE;QD=31.26;RegionType=Core;SOR=0.798;VQSLOD=5.84;culprit=FS	GT:AD:DP:GQ:PGT:PID:PL:PS	1|1:0,113:113:99:1|1:512936_G_A:4977,340,0:512936	1|1:0,106:106:99:1|1:512936_G_A:4602,319,0:512936
Pf3D7_01_v3	512945	.	T	C	10098.1	PASS	AC=4;AF=1;AN=4;ANN=C|intragenic_variant|MODIFIER|Gene_PF3D7_0113600|Gene_PF3D7_0113600|gene_variant|Gene_PF3D7_0113600|||n.512945T>C||||||;DP=227;ExcessHet=3.0103;FS=0;MLEAC=4;MLEAF=1;MQ=59.93;POSITIVE_TRAIN_SITE;QD=26.93;RegionType=Core;SOR=0.756;VQSLOD=5.73;culprit=FS	GT:AD:DP:GQ:PGT:PID:PL:PS	1|1:0,119:119:99:1|1:512936_G_A:5335,358,0:512936	1|1:0,108:108:99:1|1:512936_G_A:4779,325,0:512936
Pf3D7_01_v3	512966	.	A	G	10693.1	PASS	AC=4;AF=1;AN=4;ANN=G|intragenic_variant|MODIFIER|Gene_PF3D7_0113600|Gene_PF3D7_0113600|gene_variant|Gene_PF3D7_0113600|||n.512966A>G||||||;DP=239;ExcessHet=3.0103;FS=0;MLEAC=4;MLEAF=1;MQ=59.36;POSITIVE_TRAIN_SITE;QD=34.55;RegionType=Core;SOR=0.701;VQSLOD=5.77;culprit=FS	GT:AD:DP:GQ:PGT:PID:PL:PS	1|1:0,110:110:99:1|1:512936_G_A:4950,331,0:512936	1|1:0,128:129:99:1|1:512936_G_A:5759,385,0:512936
Pf3D7_01_v3	512982	.	T	G	11149.1	PASS	AC=4;AF=1;AN=4;ANN=G|intragenic_variant|MODIFIER|Gene_PF3D7_0113600|Gene_PF3D7_0113600|gene_variant|Gene_PF3D7_0113600|||n.512982T>G||||||;DP=250;ExcessHet=3.0103;FS=0;MLEAC=4;MLEAF=1;MQ=59.22;POSITIVE_TRAIN_SITE;QD=32.3;RegionType=Core;SOR=0.742;VQSLOD=5.87;culprit=FS	GT:AD:DP:GQ:PGT:PID:PL:PS	1|1:0,117:117:99:1|1:512936_G_A:5245,352,0:512936	1|1:0,132:133:99:1|1:512936_G_A:5920,397,0:512936
Pf3D7_01_v3	512992	.	G	A	10813.1	PASS	AC=4;AF=1;AN=4;ANN=A|intragenic_variant|MODIFIER|Gene_PF3D7_0113600|Gene_PF3D7_0113600|gene_variant|Gene_PF3D7_0113600|||n.512992G>A||||||;DP=243;ExcessHet=3.0103;FS=0;MLEAC=4;MLEAF=1;MQ=58.92;POSITIVE_TRAIN_SITE;QD=33.58;RegionType=Core;SOR=0.787;VQSLOD=5.97;culprit=FS	GT:AD:DP:GQ:PGT:PID:PL:PS	1|1:0,113:113:99:1|1:512936_G_A:5065,340,0:512936	1|1:0,129:130:99:1|1:512936_G_A:5764,388,0:512936
Pf3D7_01_v3	513014	.	A	C	9373.13	PASS	AC=4;AF=1;AN=4;ANN=C|intragenic_variant|MODIFIER|Gene_PF3D7_0113600|Gene_PF3D7_0113600|gene_variant|Gene_PF3D7_0113600|||n.513014A>C||||||;DP=211;ExcessHet=3.0103;FS=0;MLEAC=4;MLEAF=1;MQ=58.75;QD=36.48;RegionType=Core;SOR=0.957;VQSLOD=2.96;culprit=FS	GT:AD:DP:GQ:PGT:PID:PL:PS	1|1:0,100:100:99:1|1:512936_G_A:4480,301,0:512936	1|1:0,110:111:99:1|1:512936_G_A:4909,331,0:512936
Pf3D7_01_v3	513017	.	G	A	6509.13	PASS	AC=4;AF=1;AN=4;ANN=A|intragenic_variant|MODIFIER|Gene_PF3D7_0113600|Gene_PF3D7_0113600|gene_variant|Gene_PF3D7_0113600|||n.513017G>A||||||;DP=145;ExcessHet=3.0103;FS=0;MLEAC=4;MLEAF=1;MQ=58.77;QD=30.38;RegionType=Core;SOR=0.919;VQSLOD=4.38;culprit=FS	GT:AD:DP:GQ:PGT:PID:PL:PS	1|1:0,73:73:99:1|1:512936_G_A:3285,220,0:512936	1|1:0,72:72:99:1|1:512936_G_A:3240,217,0:512936
Pf3D7_01_v3	513020	.	G	A	6284.13	PASS	AC=4;AF=1;AN=4;ANN=A|intragenic_variant|MODIFIER|Gene_PF3D7_0113600|Gene_PF3D7_0113600|gene_variant|Gene_PF3D7_0113600|||n.513020G>A||||||;DP=140;ExcessHet=3.0103;FS=0;MLEAC=4;MLEAF=1;MQ=58.73;QD=26.29;RegionType=Core;SOR=0.91;VQSLOD=3.94;culprit=FS	GT:AD:DP:GQ:PGT:PID:PL:PS	1|1:0,73:73:99:1|1:512936_G_A:3285,220,0:512936	1|1:0,67:67:99:1|1:512936_G_A:3015,202,0:512936
Pf3D7_01_v3	513023	.	G	A	6059.13	PASS	AC=4;AF=1;AN=4;ANN=A|intragenic_variant|MODIFIER|Gene_PF3D7_0113600|Gene_PF3D7_0113600|gene_variant|Gene_PF3D7_0113600|||n.513023G>A||||||;DP=135;ExcessHet=3.0103;FS=0;MLEAC=4;MLEAF=1;MQ=58.68;POSITIVE_TRAIN_SITE;QD=27.44;RegionType=Core;SOR=0.867;VQSLOD=6.34;culprit=FS	GT:AD:DP:GQ:PGT:PID:PL:PS	1|1:0,72:72:99:1|1:512936_G_A:3240,217,0:512936	1|1:0,63:63:99:1|1:512936_G_A:2835,190,0:512936
Pf3D7_01_v3	513024	.	T	G	6014.13	PASS	AC=4;AF=1;AN=4;ANN=G|intragenic_variant|MODIFIER|Gene_PF3D7_0113600|Gene_PF3D7_0113600|gene_variant|Gene_PF3D7_0113600|||n.513024T>G||||||;DP=134;ExcessHet=3.0103;FS=0;MLEAC=4;MLEAF=1;MQ=58.67;POSITIVE_TRAIN_SITE;QD=32.56;RegionType=Core;SOR=0.818;VQSLOD=6.3;culprit=FS	GT:AD:DP:GQ:PGT:PID:PL:PS	1|1:0,72:72:99:1|1:512936_G_A:3240,217,0:512936	1|1:0,62:62:99:1|1:512936_G_A:2790,187,0:512936
Pf3D7_01_v3	513030	.	C	T	4650.13	PASS	AC=4;AF=1;AN=4;ANN=T|intragenic_variant|MODIFIER|Gene_PF3D7_0113600|Gene_PF3D7_0113600|gene_variant|Gene_PF3D7_0113600|||n.513030C>T||||||;BaseQRankSum=1.48;DP=128;ExcessHet=3.0103;FS=0;MLEAC=4;MLEAF=1;MQ=58.61;MQRankSum=-0.528;POSITIVE_TRAIN_SITE;QD=31.66;ReadPosRankSum=-0.587;RegionType=Core;SOR=0.725;VQSLOD=6.2;culprit=FS	GT:AD:DP:GQ:PGT:PID:PL:PS	1|1:0,69:69:99:1|1:512936_G_A:3105,208,0:512936	1/1:2,57:59:99:.:.:1561,126,0
Pf3D7_01_v3	513032	.	A	T	5699.13	PASS	AC=4;AF=1;AN=4;ANN=T|intragenic_variant|MODIFIER|Gene_PF3D7_0113600|Gene_PF3D7_0113600|gene_variant|Gene_PF3D7_0113600|||n.513032A>T||||||;DP=127;ExcessHet=3.0103;FS=0;MLEAC=4;MLEAF=1;MQ=58.6;POSITIVE_TRAIN_SITE;QD=30.5;RegionType=Core;SOR=0.709;VQSLOD=6.13;culprit=FS	GT:AD:DP:GQ:PGT:PID:PL:PS	1|1:0,68:68:99:1|1:512936_G_A:3060,205,0:512936	1|1:0,59:59:99:1|1:512936_G_A:2655,178,0:512936
Pf3D7_01_v3	513033	.	A	T	5744.13	PASS	AC=4;AF=1;AN=4;ANN=T|intragenic_variant|MODIFIER|Gene_PF3D7_0113600|Gene_PF3D7_0113600|gene_variant|Gene_PF3D7_0113600|||n.513033A>T||||||;DP=128;ExcessHet=3.0103;FS=0;MLEAC=4;MLEAF=1;MQ=58.61;POSITIVE_TRAIN_SITE;QD=30.81;RegionType=Core;SOR=0.693;VQSLOD=6.05;culprit=FS	GT:AD:DP:GQ:PGT:PID:PL:PS	1|1:0,68:68:99:1|1:512936_G_A:3060,205,0:512936	1|1:0,60:60:99:1|1:512936_G_A:2700,181,0:512936
Pf3D7_01_v3	513037	.	G	T	5564.13	PASS	AC=4;AF=1;AN=4;ANN=T|intragenic_variant|MODIFIER|Gene_PF3D7_0113600|Gene_PF3D7_0113600|gene_variant|Gene_PF3D7_0113600|||n.513037G>T||||||;DP=124;ExcessHet=3.0103;FS=0;MLEAC=4;MLEAF=1;MQ=58.56;QD=26.73;RegionType=Core;SOR=0.693;VQSLOD=4.29;culprit=FS	GT:AD:DP:GQ:PGT:PID:PL:PS	1|1:0,66:66:99:1|1:512936_G_A:2970,199,0:512936	1|1:0,58:58:99:1|1:512936_G_A:2610,175,0:512936
Pf3D7_01_v3	513043	.	A	G	5429.13	PASS	AC=4;AF=1;AN=4;ANN=G|intragenic_variant|MODIFIER|Gene_PF3D7_0113600|Gene_PF3D7_0113600|gene_variant|Gene_PF3D7_0113600|||n.513043A>G||||||;DP=121;ExcessHet=3.0103;FS=0;MLEAC=4;MLEAF=1;MQ=58.53;QD=30.74;RegionType=Core;SOR=0.814;VQSLOD=4.62;culprit=FS	GT:AD:DP:GQ:PGT:PID:PL:PS	1|1:0,65:65:99:1|1:512936_G_A:2925,196,0:512936	1|1:0,56:56:99:1|1:512936_G_A:2520,169,0:512936
Pf3D7_01_v3	513048	.	G	C	5114.13	PASS	AC=4;AF=1;AN=4;ANN=C|intragenic_variant|MODIFIER|Gene_PF3D7_0113600|Gene_PF3D7_0113600|gene_variant|Gene_PF3D7_0113600|||n.513048G>C||||||;DP=114;ExcessHet=3.0103;FS=0;MLEAC=4;MLEAF=1;MQ=58.5;QD=32.83;RegionType=Core;SOR=1.101;VQSLOD=3.13;culprit=FS	GT:AD:DP:GQ:PGT:PID:PL:PS	1|1:0,63:63:99:1|1:512936_G_A:2835,190,0:512936	1|1:0,51:51:99:1|1:512936_G_A:2295,154,0:512936
Pf3D7_01_v3	513056	.	C	A	5001.13	PASS	AC=4;AF=1;AN=4;ANN=A|intragenic_variant|MODIFIER|Gene_PF3D7_0113600|Gene_PF3D7_0113600|gene_variant|Gene_PF3D7_0113600|||n.513056C>A||||||;DP=156;ExcessHet=3.0103;FS=0;MLEAC=4;MLEAF=1;MQ=58.91;QD=32.46;RegionType=Core;SOR=1.23;VQSLOD=2.97;culprit=FS	GT:AD:DP:GQ:PGT:PID:PL:PS	1|1:0,63:63:99:1|1:512936_G_A:2784,190,0:512936	1|1:0,50:50:99:1|1:512936_G_A:2233,151,0:512936
Pf3D7_01_v3	513229	.	A	G	4961.13	PASS	AC=4;AF=1;AN=4;ANN=G|intragenic_variant|MODIFIER|Gene_PF3D7_0113600|Gene_PF3D7_0113600|gene_variant|Gene_PF3D7_0113600|||n.513229A>G||||||;DP=219;ExcessHet=3.0103;FS=0;MLEAC=4;MLEAF=1;MQ=60;POSITIVE_TRAIN_SITE;QD=23.74;RegionType=Core;SOR=0.712;VQSLOD=7.16;culprit=FS	GT:AD:DP:GQ:PL	1/1:0,113:114:99:2701,334,0	1/1:0,96:96:99:2276,284,0
Pf3D7_01_v3	513251	.	T	C	9483.13	PASS	AC=4;AF=1;AN=4;ANN=C|intragenic_variant|MODIFIER|Gene_PF3D7_0113600|Gene_PF3D7_0113600|gene_variant|Gene_PF3D7_0113600|||n.513251T>C||||||;DP=223;ExcessHet=3.0103;FS=0;MLEAC=4;MLEAF=1;MQ=60;POSITIVE_TRAIN_SITE;QD=27.49;RegionType=Core;SOR=0.779;VQSLOD=5.98;culprit=FS	GT:AD:DP:GQ:PGT:PID:PL:PS	1|1:0,115:116:99:1|1:513251_T_C:5049,346,0:513251	1|1:0,101:101:99:1|1:513251_T_C:4450,304,0:513251
Pf3D7_01_v3	513256	.	C	G	9778.13	PASS	AC=4;AF=1;AN=4;ANN=G|intragenic_variant|MODIFIER|Gene_PF3D7_0113600|Gene_PF3D7_0113600|gene_variant|Gene_PF3D7_0113600|||n.513256C>G||||||;DP=222;ExcessHet=3.0103;FS=0;MLEAC=4;MLEAF=1;MQ=60;POSITIVE_TRAIN_SITE;QD=31.92;RegionType=Core;SOR=0.786;VQSLOD=6.14;culprit=FS	GT:AD:DP:GQ:PGT:PID:PL:PS	1|1:0,116:117:99:1|1:513251_T_C:5132,349,0:513251	1|1:0,105:105:99:1|1:513251_T_C:4662,316,0:513251
Pf3D7_01_v3	513264	.	T	G	9136.13	PASS	AC=4;AF=1;AN=4;ANN=G|intragenic_variant|MODIFIER|Gene_PF3D7_0113600|Gene_PF3D7_0113600|gene_variant|Gene_PF3D7_0113600|||n.513264T>G||||||;BaseQRankSum=2.26;DP=216;ExcessHet=3.0103;FS=3.266;MLEAC=4;MLEAF=1;MQ=60;MQRankSum=0;POSITIVE_TRAIN_SITE;QD=29.03;ReadPosRankSum=1.66;RegionType=Core;SOR=0.425;VQSLOD=3.8;culprit=SOR	GT:AD:DP:GQ:PGT:PID:PL:PS	1|1:0,112:113:99:1|1:513251_T_C:4894,337,0:513251	1|1:1,96:97:99:1|1:513251_T_C:4258,282,0:513251
Pf3D7_01_v3	513301	.	A	C	4849.13	PASS	AC=4;AF=1;AN=4;ANN=C|intragenic_variant|MODIFIER|Gene_PF3D7_0113600|Gene_PF3D7_0113600|gene_variant|Gene_PF3D7_0113600|||n.513301A>C||||||;BaseQRankSum=2.03;DP=214;ExcessHet=3.0103;FS=0;MLEAC=4;MLEAF=1;MQ=60;MQRankSum=0;POSITIVE_TRAIN_SITE;QD=24.25;ReadPosRankSum=-0.911;RegionType=Core;SOR=0.356;VQSLOD=5.59;culprit=FS	GT:AD:DP:GQ:PL	1/1:1,114:116:99:2761,331,0	1/1:0,85:86:99:2104,253,0
Pf3D7_01_v3	513404	.	A	G	8329.13	PASS	AC=4;AF=1;AN=4;ANN=G|intragenic_variant|MODIFIER|Gene_PF3D7_0113600|Gene_PF3D7_0113600|gene_variant|Gene_PF3D7_0113600|||n.513404A>G||||||;DP=196;ExcessHet=3.0103;FS=0;MLEAC=4;MLEAF=1;MQ=59.87;POSITIVE_TRAIN_SITE;QD=31.36;RegionType=Core;SOR=1.609;VQSLOD=4.5;culprit=FS	GT:AD:DP:GQ:PGT:PID:PL:PS	1|1:0,105:107:99:1|1:513404_A_G:4638,316,0:513404	1|1:0,83:83:99:1|1:513404_A_G:3707,250,0:513404
Pf3D7_01_v3	513406	.	T	C	8360.13	PASS	AC=4;AF=1;AN=4;ANN=C|intragenic_variant|MODIFIER|Gene_PF3D7_0113600|Gene_PF3D7_0113600|gene_variant|Gene_PF3D7_0113600|||n.513406T>C||||||;DP=190;ExcessHet=3.0103;FS=0;MLEAC=4;MLEAF=1;MQ=60;POSITIVE_TRAIN_SITE;QD=30.72;RegionType=Core;SOR=1.609;VQSLOD=4.65;culprit=FS	GT:AD:DP:GQ:PGT:PID:PL:PS	1|1:0,105:106:99:1|1:513404_A_G:4638,316,0:513404	1|1:0,84:84:99:1|1:513404_A_G:3738,253,0:513404
Pf3D7_01_v3	513409	.	C	T	8272.13	PASS	AC=4;AF=1;AN=4;ANN=T|intragenic_variant|MODIFIER|Gene_PF3D7_0113600|Gene_PF3D7_0113600|gene_variant|Gene_PF3D7_0113600|||n.513409C>T||||||;DP=199;ExcessHet=3.0103;FS=0;MLEAC=4;MLEAF=1;MQ=60;POSITIVE_TRAIN_SITE;QD=29.48;RegionType=Core;SOR=1.572;VQSLOD=4.35;culprit=FS	GT:AD:DP:GQ:PGT:PID:PL:PS	1|1:0,103:104:99:1|1:513404_A_G:4595,310,0:513404	1|1:0,83:83:99:1|1:513404_A_G:3693,250,0:513404
Pf3D7_01_v3	513470	.	G	T	5053.13	PASS	AC=4;AF=1;AN=4;ANN=T|intragenic_variant|MODIFIER|Gene_PF3D7_0113600|Gene_PF3D7_0113600|gene_variant|Gene_PF3D7_0113600|||n.513470G>T||||||;DP=218;ExcessHet=3.0103;FS=0;MLEAC=4;MLEAF=1;MQ=59.95;POSITIVE_TRAIN_SITE;QD=24.41;RegionType=Core;SOR=1.008;VQSLOD=5.63;culprit=FS	GT:AD:DP:GQ:PL	1/1:0,116:118:99:2876,344,0	1/1:0,91:91:99:2193,269,0
Pf3D7_01_v3	513487	.	C	T	4612.13	PASS	AC=4;AF=1;AN=4;ANN=T|intragenic_variant|MODIFIER|Gene_PF3D7_0113600|Gene_PF3D7_0113600|gene_variant|Gene_PF3D7_0113600|||n.513487C>T||||||;DP=207;ExcessHet=3.0103;FS=0;MLEAC=4;MLEAF=1;MQ=59.95;POSITIVE_TRAIN_SITE;QD=23.18;RegionType=Core;SOR=1.101;VQSLOD=4.72;culprit=FS	GT:AD:DP:GQ:PL	1/1:0,109:111:99:2492,318,0	1/1:0,90:90:99:2136,264,0
Pf3D7_01_v3	513544	.	C	T	4032.13	PASS	AC=4;AF=1;AN=4;ANN=T|intragenic_variant|MODIFIER|Gene_PF3D7_0113600|Gene_PF3D7_0113600|gene_variant|Gene_PF3D7_0113600|||n.513544C>T||||||;DP=180;ExcessHet=3.0103;FS=0;MLEAC=4;MLEAF=1;MQ=60;POSITIVE_TRAIN_SITE;QD=23.86;RegionType=Core;SOR=1.527;VQSLOD=4.44;culprit=FS	GT:AD:DP:GQ:PL	1/1:0,83:83:99:1949,243,0	1/1:0,86:86:99:2099,252,0
Pf3D7_01_v3	513566	.	G	A	3953.13	PASS	AC=4;AF=1;AN=4;ANN=A|intragenic_variant|MODIFIER|Gene_PF3D7_0113600|Gene_PF3D7_0113600|gene_variant|Gene_PF3D7_0113600|||n.513566G>A||||||;DP=172;ExcessHet=3.0103;FS=0;MLEAC=4;MLEAF=1;MQ=60;POSITIVE_TRAIN_SITE;QD=23.67;RegionType=Core;SOR=1.897;VQSLOD=3.04;culprit=FS	GT:AD:DP:GQ:PL	1/1:0,80:80:99:1928,235,0	1/1:0,87:87:99:2041,253,0
Pf3D7_01_v3	513695	.	G	A	6010.13	PASS	AC=4;AF=1;AN=4;ANN=A|intragenic_variant|MODIFIER|Gene_PF3D7_0113600|Gene_PF3D7_0113600|gene_variant|Gene_PF3D7_0113600|||n.513695G>A||||||;DP=250;ExcessHet=3.0103;FS=0;MLEAC=4;MLEAF=1;MQ=60;POSITIVE_TRAIN_SITE;QD=25.04;RegionType=Core;SOR=0.701;VQSLOD=6.97;culprit=FS	GT:AD:DP:GQ:PL	1/1:0,114:115:99:2749,336,0	1/1:0,126:128:99:3277,376,0
Pf3D7_01_v3	513949	.	G	A	4143.13	PASS	AC=4;AF=1;AN=4;ANN=A|intragenic_variant|MODIFIER|Gene_PF3D7_0113600|Gene_PF3D7_0113600|gene_variant|Gene_PF3D7_0113600|||n.513949G>A||||||;DP=177;ExcessHet=3.0103;FS=0;MLEAC=4;MLEAF=1;MQ=59.83;POSITIVE_TRAIN_SITE;QD=25.11;RegionType=Core;SOR=1.361;VQSLOD=5.17;culprit=FS	GT:AD:DP:GQ:PL	1/1:0,103:105:99:2581,307,0	1/1:0,62:66:99:1578,185,0
Pf3D7_01_v3	514664	.	T	C	1617.13	PASS	AC=4;AF=1;AN=4;ANN=C|intragenic_variant|MODIFIER|Gene_PF3D7_0113600|Gene_PF3D7_0113600|gene_variant|Gene_PF3D7_0113600|||n.514664T>C||||||;DP=72;ExcessHet=3.0103;FS=0;MLEAC=4;MLEAF=1;MQ=60;POSITIVE_TRAIN_SITE;QD=25.27;RegionType=Core;SOR=1.163;VQSLOD=5.9;culprit=FS	GT:AD:DP:GQ:PL	1/1:0,25:27:74:635,74,0	1/1:0,39:43:99:998,116,0
Pf3D7_01_v3	514809	.	A	C	3264.13	PASS	AC=4;AF=1;AN=4;ANN=C|intragenic_variant|MODIFIER|Gene_PF3D7_0113600|Gene_PF3D7_0113600|gene_variant|Gene_PF3D7_0113600|||n.514809A>C||||||;DP=109;ExcessHet=3.0103;FS=0;MLEAC=4;MLEAF=1;MQ=59.74;POSITIVE_TRAIN_SITE;QD=34.36;RegionType=Core;SOR=0.769;VQSLOD=5.44;culprit=FS	GT:AD:DP:GQ:PL	1/1:0,41:50:99:1418,123,0	1/1:0,54:58:99:1862,161,0
Pf3D7_01_v3	514987	.	A	G	6645.13	PASS	AC=4;AF=1;AN=4;ANN=G|intragenic_variant|MODIFIER|Gene_PF3D7_0113600|Gene_PF3D7_0113600|gene_variant|Gene_PF3D7_0113600|||n.514987A>G||||||;BaseQRankSum=0.842;DP=185;ExcessHet=3.0103;FS=0;MLEAC=4;MLEAF=1;MQ=59.41;MQRankSum=-0.314;POSITIVE_TRAIN_SITE;QD=33.13;ReadPosRankSum=0.326;RegionType=Core;SOR=0.738;VQSLOD=5.84;culprit=FS	GT:AD:DP:GQ:PGT:PID:PL:PS	1|1:2,79:88:99:1|1:514968_T_TGAAAAGGATGATAAATTAAATGACGATGATGAAAAGGATGATAAATTAGATGAAGATAAC:3122,220,0:514968	1|1:0,93:94:99:1|1:514968_T_TGAAAAGGATGATAAATTAAATGACGATGATGAAAAGGATGATAAATTAGATGAAGATAAC:3539,277,0:514968
Pf3D7_01_v3	515036	.	G	T	4988.13	PASS	AC=4;AF=1;AN=4;ANN=T|intragenic_variant|MODIFIER|Gene_PF3D7_0113600|Gene_PF3D7_0113600|gene_variant|Gene_PF3D7_0113600|||n.515036G>T||||||;DP=200;ExcessHet=3.0103;FS=0;MLEAC=4;MLEAF=1;MQ=60;POSITIVE_TRAIN_SITE;QD=25.71;RegionType=Core;SOR=0.714;VQSLOD=7.2;culprit=FS	GT:AD:DP:GQ:PL	1/1:0,91:91:99:2378,272,0	1/1:0,103:103:99:2626,306,0
Pf3D7_01_v3	515215	.	T	A	5685.13	PASS	AC=4;AF=1;AN=4;ANN=A|intragenic_variant|MODIFIER|Gene_PF3D7_0113600|Gene_PF3D7_0113600|gene_variant|Gene_PF3D7_0113600|||n.515215T>A||||||;BaseQRankSum=2.23;DP=236;ExcessHet=3.0103;FS=3.281;MLEAC=4;MLEAF=1;MQ=59.91;MQRankSum=0;POSITIVE_TRAIN_SITE;QD=24.83;ReadPosRankSum=-0.633;RegionType=Core;SOR=0.434;VQSLOD=3.96;culprit=SOR	GT:AD:DP:GQ:PL	1/1:0,103:106:99:2663,308,0	1/1:1,125:126:99:3038,362,0
Pf3D7_01_v3	515274	.	A	C	9916.13	PASS	AC=4;AF=1;AN=4;ANN=C|intragenic_variant|MODIFIER|Gene_PF3D7_0113600|Gene_PF3D7_0113600|gene_variant|Gene_PF3D7_0113600|||n.515274A>C||||||;DP=256;ExcessHet=3.0103;FS=0;MLEAC=4;MLEAF=1;MQ=59.91;POSITIVE_TRAIN_SITE;QD=30.72;RegionType=Core;SOR=0.767;VQSLOD=5.79;culprit=FS	GT:AD:DP:GQ:PGT:PID:PL:PS	1|1:0,118:125:99:1|1:515274_A_C:4852,355,0:515274	1|1:0,126:126:99:1|1:515274_A_C:5080,378,0:515274
Pf3D7_01_v3	515301	.	G	A	11151.1	PASS	AC=4;AF=1;AN=4;ANN=A|intragenic_variant|MODIFIER|Gene_PF3D7_0113600|Gene_PF3D7_0113600|gene_variant|Gene_PF3D7_0113600|||n.515301G>A||||||;DP=260;ExcessHet=3.0103;FS=0;MLEAC=4;MLEAF=1;MQ=60;POSITIVE_TRAIN_SITE;QD=30.92;RegionType=Core;SOR=0.789;VQSLOD=5.89;culprit=FS	GT:AD:DP:GQ:PGT:PID:PL:PS	1|1:0,132:137:99:1|1:515274_A_C:5763,397,0:515274	1|1:0,123:123:99:1|1:515274_A_C:5404,370,0:515274
Pf3D7_01_v3	515330	.	C	T	10271.1	PASS	AC=4;AF=1;AN=4;ANN=T|intragenic_variant|MODIFIER|Gene_PF3D7_0113600|Gene_PF3D7_0113600|gene_variant|Gene_PF3D7_0113600|||n.515330C>T||||||;DP=258;ExcessHet=3.0103;FS=0;MLEAC=4;MLEAF=1;MQ=60;POSITIVE_TRAIN_SITE;QD=31.08;RegionType=Core;SOR=0.791;VQSLOD=5.91;culprit=FS	GT:AD:DP:GQ:PGT:PID:PL:PS	1|1:0,126:130:99:1|1:515274_A_C:5145,378,0:515274	1|1:0,126:126:99:1|1:515274_A_C:5142,378,0:515274
Pf3D7_01_v3	515379	.	C	T	4925.13	PASS	AC=4;AF=1;AN=4;ANN=T|intragenic_variant|MODIFIER|Gene_PF3D7_0113600|Gene_PF3D7_0113600|gene_variant|Gene_PF3D7_0113600|||n.515379C>T||||||;DP=212;ExcessHet=3.0103;FS=0;MLEAC=4;MLEAF=1;MQ=60;POSITIVE_TRAIN_SITE;QD=24.75;RegionType=Core;SOR=1.048;VQSLOD=5.39;culprit=FS	GT:AD:DP:GQ:PL	1/1:0,78:80:99:1901,231,0	1/1:0,121:121:99:3040,358,0
Pf3D7_01_v3	515415	.	C	T	6890.13	PASS	AC=4;AF=1;AN=4;ANN=T|intragenic_variant|MODIFIER|Gene_PF3D7_0113600|Gene_PF3D7_0113600|gene_variant|Gene_PF3D7_0113600|||n.515415C>T||||||;DP=186;ExcessHet=3.0103;FS=0;MLEAC=4;MLEAF=1;MQ=59.96;POSITIVE_TRAIN_SITE;QD=29.87;RegionType=Core;SOR=1.191;VQSLOD=4.64;culprit=SOR	GT:AD:DP:GQ:PGT:PID:PL:PS	1|1:0,78:79:99:1|1:515415_C_T:2966,233,0:515415	1|1:0,105:105:99:1|1:515415_C_T:3940,314,0:515415
Pf3D7_01_v3	515440	.	A	G	6443.13	PASS	AC=4;AF=1;AN=4;ANN=G|intragenic_variant|MODIFIER|Gene_PF3D7_0113600|Gene_PF3D7_0113600|gene_variant|Gene_PF3D7_0113600|||n.515440A>G||||||;DP=148;ExcessHet=3.0103;FS=0;MLEAC=4;MLEAF=1;MQ=59.79;POSITIVE_TRAIN_SITE;QD=25.51;RegionType=Core;SOR=1.47;VQSLOD=5.05;culprit=FS	GT:AD:DP:GQ:PGT:PID:PL:PS	1|1:0,64:64:99:1|1:515415_C_T:2760,192,0:515415	1|1:0,84:84:99:1|1:515415_C_T:3699,253,0:515415
Pf3D7_01_v3	515445	.	G	C	6454.13	PASS	AC=4;AF=1;AN=4;ANN=C|intragenic_variant|MODIFIER|Gene_PF3D7_0113600|Gene_PF3D7_0113600|gene_variant|Gene_PF3D7_0113600|||n.515445G>C||||||;DP=154;ExcessHet=3.0103;FS=0;MLEAC=4;MLEAF=1;MQ=59.8;POSITIVE_TRAIN_SITE;QD=26.99;RegionType=Core;SOR=1.473;VQSLOD=4.32;culprit=FS	GT:AD:DP:GQ:PGT:PID:PL:PS	1|1:0,68:68:99:1|1:515415_C_T:2859,204,0:515415	1|1:0,83:83:99:1|1:515415_C_T:3611,250,0:515415
Pf3D7_01_v3	515570	.	A	G	4304.13	PASS	AC=4;AF=1;AN=4;ANN=G|intragenic_variant|MODIFIER|Gene_PF3D7_0113600|Gene_PF3D7_0113600|gene_variant|Gene_PF3D7_0113600|||n.515570A>G||||||;BaseQRankSum=-2.371;DP=190;ExcessHet=3.0103;FS=3.54;MLEAC=4;MLEAF=1;MQ=54.7;MQRankSum=1.88;QD=23.52;ReadPosRankSum=0.756;RegionType=Core;SOR=0.624;VQSLOD=1.89;culprit=FS	GT:AD:DP:GQ:PL	1/1:0,88:89:99:2100,261,0	1/1:2,93:95:99:2220,194,0
Pf3D7_01_v3	515723	.	A	G	1716.13	PASS	AC=4;AF=1;AN=4;ANN=G|intragenic_variant|MODIFIER|Gene_PF3D7_0113600|Gene_PF3D7_0113600|gene_variant|Gene_PF3D7_0113600|||n.515723A>G||||||;DP=75;ExcessHet=3.0103;FS=0;MLEAC=4;MLEAF=1;MQ=46.04;POSITIVE_TRAIN_SITE;QD=24.52;RegionType=Core;SOR=0.811;VQSLOD=6.91;culprit=FS	GT:AD:DP:GQ:PGT:PID:PL:PS	1/1:0,32:32:96:.:.:820,96,0	1|1:0,38:38:99:1|1:515714_G_T:912,111,0:515714
Pf3D7_01_v3	515905	.	T	C	5951.13	PASS	AC=4;AF=1;AN=4;ANN=C|intragenic_variant|MODIFIER|Gene_PF3D7_0113600|Gene_PF3D7_0113600|gene_variant|Gene_PF3D7_0113600|||n.515905T>C||||||;DP=250;ExcessHet=3.0103;FS=0;MLEAC=4;MLEAF=1;MQ=59.92;POSITIVE_TRAIN_SITE;QD=24.8;RegionType=Core;SOR=0.726;VQSLOD=7.66;culprit=FS	GT:AD:DP:GQ:PL	1/1:0,93:96:99:2307,277,0	1/1:0,147:148:99:3660,438,0
Pf3D7_01_v3	515952	.	G	A	5792.13	PASS	AC=4;AF=1;AN=4;ANN=A|intragenic_variant|MODIFIER|Gene_PF3D7_0113600|Gene_PF3D7_0113600|gene_variant|Gene_PF3D7_0113600|||n.515952G>A||||||;DP=245;ExcessHet=3.0103;FS=0;MLEAC=4;MLEAF=1;MQ=60;POSITIVE_TRAIN_SITE;QD=24.44;RegionType=Core;SOR=0.701;VQSLOD=6.86;culprit=FS	GT:AD:DP:GQ:PL	1/1:0,105:107:99:2543,311,0	1/1:0,132:132:99:3265,390,0
Pf3D7_01_v3	516038	.	C	T	5852.13	PASS	AC=4;AF=1;AN=4;ANN=T|intragenic_variant|MODIFIER|Gene_PF3D7_0113600|Gene_PF3D7_0113600|gene_variant|Gene_PF3D7_0113600|||n.516038C>T||||||;DP=246;ExcessHet=3.0103;FS=0;MLEAC=4;MLEAF=1;MQ=60;POSITIVE_TRAIN_SITE;QD=25.01;RegionType=Core;SOR=0.761;VQSLOD=7.54;culprit=FS	GT:AD:DP:GQ:PL	1/1:0,105:108:99:2596,311,0	1/1:0,129:132:99:3272,385,0
Pf3D7_01_v3	516135	.	T	G	5869.13	PASS	AC=4;AF=1;AN=4;ANN=G|intragenic_variant|MODIFIER|Gene_PF3D7_0113600|Gene_PF3D7_0113600|gene_variant|Gene_PF3D7_0113600|||n.516135T>G||||||;DP=258;ExcessHet=3.0103;FS=0;MLEAC=4;MLEAF=1;MQ=60;POSITIVE_TRAIN_SITE;QD=24.25;RegionType=Core;SOR=0.701;VQSLOD=7.14;culprit=FS	GT:AD:DP:GQ:PL	1/1:0,104:106:99:2538,309,0	1/1:0,138:143:99:3347,410,0
Pf3D7_01_v3	516289	.	C	G	10398.1	PASS	AC=4;AF=1;AN=4;ANN=G|intragenic_variant|MODIFIER|Gene_PF3D7_0113600|Gene_PF3D7_0113600|gene_variant|Gene_PF3D7_0113600|||n.516289C>G||||||;DP=271;ExcessHet=3.0103;FS=0;MLEAC=4;MLEAF=1;MQ=60;POSITIVE_TRAIN_SITE;QD=29.86;RegionType=Core;SOR=0.701;VQSLOD=5.68;culprit=FS	GT:AD:DP:GQ:PGT:PID:PL:PS	1|1:0,119:120:99:1|1:516289_C_G:4683,356,0:516289	1|1:0,144:145:99:1|1:516289_C_G:5731,432,0:516289
Pf3D7_01_v3	516312	.	A	T	10121.1	PASS	AC=4;AF=1;AN=4;ANN=T|intragenic_variant|MODIFIER|Gene_PF3D7_0113600|Gene_PF3D7_0113600|gene_variant|Gene_PF3D7_0113600|||n.516312A>T||||||;BaseQRankSum=-0.017;DP=270;ExcessHet=3.0103;FS=0;MLEAC=4;MLEAF=1;MQ=60;MQRankSum=0;POSITIVE_TRAIN_SITE;QD=29.98;ReadPosRankSum=1.23;RegionType=Core;SOR=0.226;VQSLOD=3.78;culprit=FS	GT:AD:DP:GQ:PGT:PID:PL:PS	1|1:0,111:115:99:1|1:516289_C_G:4522,333,0:516289	1|1:1,143:147:99:1|1:516289_C_G:5615,385,0:516289
Pf3D7_01_v3	516414	.	T	G	5502.13	PASS	AC=4;AF=1;AN=4;ANN=G|intragenic_variant|MODIFIER|Gene_PF3D7_0113600|Gene_PF3D7_0113600|gene_variant|Gene_PF3D7_0113600|||n.516414T>G||||||;DP=231;ExcessHet=3.0103;FS=0;MLEAC=4;MLEAF=1;MQ=60;POSITIVE_TRAIN_SITE;QD=24.56;RegionType=Core;SOR=0.756;VQSLOD=7.77;culprit=FS	GT:AD:DP:GQ:PL	1/1:0,106:106:99:2608,315,0	1/1:0,118:121:99:2910,350,0
Pf3D7_01_v3	517078	.	A	G	5142.13	PASS	AC=4;AF=1;AN=4;ANN=G|intragenic_variant|MODIFIER|Gene_PF3D7_0113600|Gene_PF3D7_0113600|gene_variant|Gene_PF3D7_0113600|||n.517078A>G||||||;DP=234;ExcessHet=3.0103;FS=0;MLEAC=4;MLEAF=1;MQ=59.91;POSITIVE_TRAIN_SITE;QD=23.27;RegionType=Core;SOR=0.804;VQSLOD=6.13;culprit=FS	GT:AD:DP:GQ:PL	1/1:0,101:104:99:2321,297,0	1/1:0,120:122:99:2837,354,0
Pf3D7_01_v3	517111	.	T	A	5039.13	PASS	AC=4;AF=1;AN=4;ANN=A|intragenic_variant|MODIFIER|Gene_PF3D7_0113600|Gene_PF3D7_0113600|gene_variant|Gene_PF3D7_0113600|||n.517111T>A||||||;DP=217;ExcessHet=3.0103;FS=0;MLEAC=4;MLEAF=1;MQ=59.15;POSITIVE_TRAIN_SITE;QD=24.95;RegionType=Core;SOR=0.712;VQSLOD=7.69;culprit=FS	GT:AD:DP:GQ:PL	1/1:0,87:91:99:2199,259,0	1/1:0,115:117:99:2856,342,0
Pf3D7_01_v3	517214	.	A	T	4601.13	PASS	AC=4;AF=1;AN=4;ANN=T|intragenic_variant|MODIFIER|Gene_PF3D7_0113600|Gene_PF3D7_0113600|gene_variant|Gene_PF3D7_0113600|||n.517214A>T||||||;DP=195;ExcessHet=3.0103;FS=0;MLEAC=4;MLEAF=1;MQ=59;POSITIVE_TRAIN_SITE;QD=24.74;RegionType=Core;SOR=0.78;VQSLOD=7.51;culprit=FS	GT:AD:DP:GQ:PL	1/1:0,75:77:99:1783,220,0	1/1:0,111:113:99:2834,331,0
Pf3D7_01_v3	517345	.	G	T	3504.13	PASS	AC=4;AF=1;AN=4;ANN=T|intragenic_variant|MODIFIER|Gene_PF3D7_0113600|Gene_PF3D7_0113600|gene_variant|Gene_PF3D7_0113600|||n.517345G>T||||||;DP=147;ExcessHet=3.0103;FS=0;MLEAC=4;MLEAF=1;MQ=60;POSITIVE_TRAIN_SITE;QD=25.77;RegionType=Core;SOR=0.914;VQSLOD=6.26;culprit=FS	GT:AD:DP:GQ:PL	1/1:0,56:56:99:1427,167,0	1/1:0,80:82:99:2093,237,0
Pf3D7_01_v3	517534	.	T	C	5782.13	PASS	AC=4;AF=1;AN=4;ANN=C|intragenic_variant|MODIFIER|Gene_PF3D7_0113600|Gene_PF3D7_0113600|gene_variant|Gene_PF3D7_0113600|||n.517534T>C||||||;DP=247;ExcessHet=3.0103;FS=0;MLEAC=4;MLEAF=1;MQ=60;POSITIVE_TRAIN_SITE;QD=23.7;RegionType=Core;SOR=0.718;VQSLOD=6.93;culprit=FS	GT:AD:DP:GQ:PL	1/1:0,115:116:99:2677,340,0	1/1:0,129:129:99:3121,383,0
Pf3D7_01_v3	517573	.	G	A	5597.13	PASS	AC=4;AF=1;AN=4;ANN=A|intragenic_variant|MODIFIER|Gene_PF3D7_0113600|Gene_PF3D7_0113600|gene_variant|Gene_PF3D7_0113600|||n.517573G>A||||||;DP=226;ExcessHet=3.0103;FS=0;MLEAC=4;MLEAF=1;MQ=60;POSITIVE_TRAIN_SITE;QD=25.33;RegionType=Core;SOR=0.711;VQSLOD=7.49;culprit=SOR	GT:AD:DP:GQ:PL	1/1:0,107:108:99:2701,319,0	1/1:0,114:114:99:2912,340,0
Pf3D7_01_v3	517617	.	G	A	5342.13	PASS	AC=4;AF=1;AN=4;ANN=A|intragenic_variant|MODIFIER|Gene_PF3D7_0113600|Gene_PF3D7_0113600|gene_variant|Gene_PF3D7_0113600|||n.517617G>A||||||;DP=220;ExcessHet=3.0103;FS=0;MLEAC=4;MLEAF=1;MQ=60;POSITIVE_TRAIN_SITE;QD=25.08;RegionType=Core;SOR=0.702;VQSLOD=7.54;culprit=FS	GT:AD:DP:GQ:PL	1/1:0,101:103:99:2538,301,0	1/1:0,112:112:99:2820,332,0
Pf3D7_01_v3	517759	.	A	T	4895.13	PASS	AC=4;AF=1;AN=4;ANN=T|intragenic_variant|MODIFIER|Gene_PF3D7_0113600|Gene_PF3D7_0113600|gene_variant|Gene_PF3D7_0113600|||n.517759A>T||||||;BaseQRankSum=1.92;DP=208;ExcessHet=3.0103;FS=3.301;MLEAC=4;MLEAF=1;MQ=60;MQRankSum=0;POSITIVE_TRAIN_SITE;QD=24.48;ReadPosRankSum=1.12;RegionType=Core;SOR=0.451;VQSLOD=4.1;culprit=FS	GT:AD:DP:GQ:PL	1/1:1,74:76:99:1788,210,0	1/1:0,125:125:99:3123,371,0
Pf3D7_01_v3	517843	.	G	A	4847.13	PASS	AC=4;AF=1;AN=4;ANN=A|intragenic_variant|MODIFIER|Gene_PF3D7_0113600|Gene_PF3D7_0113600|gene_variant|Gene_PF3D7_0113600|||n.517843G>A||||||;DP=195;ExcessHet=3.0103;FS=0;MLEAC=4;MLEAF=1;MQ=60;POSITIVE_TRAIN_SITE;QD=25.65;RegionType=Core;SOR=0.736;VQSLOD=7.28;culprit=FS	GT:AD:DP:GQ:PL	1/1:0,66:66:99:1644,196,0	1/1:0,123:124:99:3219,367,0
Pf3D7_01_v3	518046	.	A	T	6433.13	PASS	AC=4;AF=1;AN=4;ANN=T|intergenic_region|MODIFIER|Gene_PF3D7_0113600-HSP40|Gene_PF3D7_0113600-PF3D7_0113700|intergenic_region|Gene_PF3D7_0113600-PF3D7_0113700|||n.518046A>T||||||;DP=152;ExcessHet=3.0103;FS=0;MLEAC=4;MLEAF=1;MQ=60;POSITIVE_TRAIN_SITE;QD=34.77;RegionType=Core;SOR=0.806;VQSLOD=6.15;culprit=FS	GT:AD:DP:GQ:PGT:PID:PL:PS	1|1:0,60:62:99:1|1:518046_A_T:2628,180,0:518046	1|1:0,86:86:99:1|1:518046_A_T:3821,259,0:518046
Pf3D7_01_v3	518047	.	A	C	6433.13	PASS	AC=4;AF=1;AN=4;ANN=C|intergenic_region|MODIFIER|Gene_PF3D7_0113600-HSP40|Gene_PF3D7_0113600-PF3D7_0113700|intergenic_region|Gene_PF3D7_0113600-PF3D7_0113700|||n.518047A>C||||||;DP=151;ExcessHet=3.0103;FS=0;MLEAC=4;MLEAF=1;MQ=60;POSITIVE_TRAIN_SITE;QD=28.94;RegionType=Core;SOR=0.806;VQSLOD=6.47;culprit=FS	GT:AD:DP:GQ:PGT:PID:PL:PS	1|1:0,60:62:99:1|1:518046_A_T:2628,180,0:518046	1|1:0,86:86:99:1|1:518046_A_T:3821,259,0:518046
Pf3D7_01_v3	518285	.	T	C	5638.13	PASS	AC=4;AF=1;AN=4;ANN=C|intergenic_region|MODIFIER|Gene_PF3D7_0113600-HSP40|Gene_PF3D7_0113600-PF3D7_0113700|intergenic_region|Gene_PF3D7_0113600-PF3D7_0113700|||n.518285T>C||||||;DP=134;ExcessHet=3.0103;FS=0;MLEAC=4;MLEAF=1;MQ=59.22;POSITIVE_TRAIN_SITE;QD=32.24;RegionType=Core;SOR=0.957;VQSLOD=5.48;culprit=FS	GT:AD:DP:GQ:PGT:PID:PL:PS	1|1:0,59:65:99:1|1:518255_CTTGTT_C:2653,178,0:518255	1|1:0,67:69:99:1|1:518255_CTTGTT_C:3001,202,0:518255
Pf3D7_01_v3	518290	.	T	C	5174.13	PASS	AC=4;AF=1;AN=4;ANN=C|intergenic_region|MODIFIER|Gene_PF3D7_0113600-HSP40|Gene_PF3D7_0113600-PF3D7_0113700|intergenic_region|Gene_PF3D7_0113600-PF3D7_0113700|||n.518290T>C||||||;DP=129;ExcessHet=3.0103;FS=0;MLEAC=4;MLEAF=1;MQ=59.19;POSITIVE_TRAIN_SITE;QD=32.53;RegionType=Core;SOR=0.937;VQSLOD=5.84;culprit=FS	GT:AD:DP:GQ:PGT:PID:PL:PS	1|1:0,54:62:99:1|1:518255_CTTGTT_C:2430,163,0:518255	1|1:0,62:64:99:1|1:518255_CTTGTT_C:2760,187,0:518255
Pf3D7_01_v3	521998	.	A	T	337.2	PASS	AC=4;AF=1;AN=4;ANN=T|intron_variant|MODIFIER|HSP40|PF3D7_0113700|transcript|PF3D7_0113700.1|Coding|3/3|c.644-16A>T||||||;DP=51;ExcessHet=3.0103;FS=0;MLEAC=3;MLEAF=0.75;MQ=55.46;POSITIVE_TRAIN_SITE;QD=15.33;RegionType=Core;SOR=1.931;VQSLOD=2.36;culprit=FS	GT:AD:DP:GQ:PL	1/1:0,0:11:46:435,46,0	1/1:0,0:11:33:332,33,0
Pf3D7_01_v3	522572	.	G	T	4394.13	PASS	AC=4;AF=1;AN=4;ANN=T|missense_variant|MODERATE|HSP40|PF3D7_0113700|transcript|PF3D7_0113700.1|Coding|4/4|c.1202G>T|p.Ser401Ile|1202/1209|1202/1209|401/402||;DP=114;ExcessHet=3.0103;FS=0;MLEAC=4;MLEAF=1;MQ=60;POSITIVE_TRAIN_SITE;QD=31.62;RegionType=Core;SOR=0.77;VQSLOD=6.31;culprit=FS	GT:AD:DP:GQ:PGT:PID:PL:PS	1|1:0,44:50:99:1|1:522572_G_T:1948,132,0:522572	1|1:0,56:56:99:1|1:522572_G_T:2462,169,0:522572
Pf3D7_01_v3	522573	.	T	A	4394.13	PASS	AC=4;AF=1;AN=4;ANN=A|missense_variant|MODERATE|HSP40|PF3D7_0113700|transcript|PF3D7_0113700.1|Coding|4/4|c.1203T>A|p.Ser401Arg|1203/1209|1203/1209|401/402||;DP=114;ExcessHet=3.0103;FS=0;MLEAC=4;MLEAF=1;MQ=60;POSITIVE_TRAIN_SITE;QD=28.29;RegionType=Core;SOR=0.77;VQSLOD=6.36;culprit=FS	GT:AD:DP:GQ:PGT:PID:PL:PS	1|1:0,44:50:99:1|1:522572_G_T:1948,132,0:522572	1|1:0,56:56:99:1|1:522572_G_T:2462,169,0:522572
Pf3D7_01_v3	523630	.	T	A	370.06	PASS	AC=2;AF=1;AN=2;ANN=A|intergenic_region|MODIFIER|HSP40-PF3D7_0113800|PF3D7_0113700-PF3D7_0113800|intergenic_region|PF3D7_0113700-PF3D7_0113800|||n.523630T>A||||||;DP=21;ExcessHet=3.0103;FS=0;MLEAC=2;MLEAF=1;MQ=55.55;POSITIVE_TRAIN_SITE;QD=33.64;RegionType=Core;SOR=1.127;VQSLOD=4.81;culprit=DP	GT:AD:DP:GQ:PGT:PID:PL:PS	./.:0,0	1|1:0,11:20:32:1|1:523630_T_A:384,32,0:523630
Pf3D7_01_v3	523655	.	A	T	693.06	PASS	AC=2;AF=1;AN=2;ANN=T|intergenic_region|MODIFIER|HSP40-PF3D7_0113800|PF3D7_0113700-PF3D7_0113800|intergenic_region|PF3D7_0113700-PF3D7_0113800|||n.523655A>T||||||;DP=23;ExcessHet=3.0103;FS=0;MLEAC=2;MLEAF=1;MQ=53.33;POSITIVE_TRAIN_SITE;QD=28.18;RegionType=Core;SOR=0.776;VQSLOD=5.76;culprit=FS	GT:AD:DP:GQ:PGT:PID:PL:PS	./.:0,0	1|1:0,16:23:48:1|1:523630_T_A:707,48,0:523630
Pf3D7_01_v3	523677	.	T	A	833.06	PASS	AC=2;AF=1;AN=2;ANN=A|intergenic_region|MODIFIER|HSP40-PF3D7_0113800|PF3D7_0113700-PF3D7_0113800|intergenic_region|PF3D7_0113700-PF3D7_0113800|||n.523677T>A||||||;DP=31;ExcessHet=3.0103;FS=0;MLEAC=2;MLEAF=1;MQ=55.13;POSITIVE_TRAIN_SITE;QD=25.35;RegionType=Core;SOR=0.892;VQSLOD=5.39;culprit=FS	GT:AD:DP:GQ:PGT:PID:PL:PS	./.:0,0	1|1:0,21:31:63:1|1:523630_T_A:847,63,0:523630
Pf3D7_01_v3	524772	.	A	G	2052.13	PASS	AC=4;AF=1;AN=4;ANN=G|intergenic_region|MODIFIER|HSP40-PF3D7_0113800|PF3D7_0113700-PF3D7_0113800|intergenic_region|PF3D7_0113700-PF3D7_0113800|||n.524772A>G||||||;DP=109;ExcessHet=3.0103;FS=0;MLEAC=4;MLEAF=1;MQ=59.97;POSITIVE_TRAIN_SITE;QD=23.06;RegionType=Core;SOR=1.136;VQSLOD=5.27;culprit=FS	GT:AD:DP:GQ:PL	1/1:0,36:44:99:782,104,0	1/1:0,53:62:99:1286,157,0
Pf3D7_01_v3	524943	.	A	G	1660.13	PASS	AC=4;AF=1;AN=4;ANN=G|intergenic_region|MODIFIER|HSP40-PF3D7_0113800|PF3D7_0113700-PF3D7_0113800|intergenic_region|PF3D7_0113700-PF3D7_0113800|||n.524943A>G||||||;DP=74;ExcessHet=3.0103;FS=0;MLEAC=4;MLEAF=1;MQ=59.42;POSITIVE_TRAIN_SITE;QD=24.78;RegionType=Core;SOR=0.811;VQSLOD=6.98;culprit=DP	GT:AD:DP:GQ:PL	1/1:0,27:28:80:657,80,0	1/1:0,40:42:99:1019,119,0
Pf3D7_01_v3	525253	.	T	A	2008.26	PASS	AC=4;AF=1;AN=4;ANN=A|intergenic_region|MODIFIER|HSP40-PF3D7_0113800|PF3D7_0113700-PF3D7_0113800|intergenic_region|PF3D7_0113700-PF3D7_0113800|||n.525253T>A||||||;DP=59;ExcessHet=3.0103;FS=0;MLEAC=4;MLEAF=1;MQ=60;POSITIVE_TRAIN_SITE;QD=26.39;RegionType=Core;SOR=1.112;VQSLOD=5.35;culprit=FS	GT:AD:DP:GQ:PGT:PID:PL:PS	1|1:0,17:17:51:1|1:525236_T_A:726,51,0:525236	1/1:0,30:34:93:.:.:1381,93,0
Pf3D7_01_v3	525303	.	G	T	808.12	PASS	AC=4;AF=1;AN=4;ANN=T|intergenic_region|MODIFIER|HSP40-PF3D7_0113800|PF3D7_0113700-PF3D7_0113800|intergenic_region|PF3D7_0113700-PF3D7_0113800|||n.525303G>T||||||;DP=41;ExcessHet=3.0103;FS=0;MLEAC=4;MLEAF=1;MQ=60;POSITIVE_TRAIN_SITE;QD=24.49;RegionType=Core;SOR=1.022;VQSLOD=5.97;culprit=FS	GT:AD:DP:GQ:PL	1/1:0,12:16:35:315,35,0	1/1:0,21:24:62:509,62,0
Pf3D7_01_v3	525544	.	T	A	4116.13	PASS	AC=4;AF=1;AN=4;ANN=A|intergenic_region|MODIFIER|HSP40-PF3D7_0113800|PF3D7_0113700-PF3D7_0113800|intergenic_region|PF3D7_0113700-PF3D7_0113800|||n.525544T>A||||||;DP=105;ExcessHet=3.0103;FS=0;MLEAC=4;MLEAF=1;MQ=60;POSITIVE_TRAIN_SITE;QD=34.98;RegionType=Core;SOR=0.833;VQSLOD=5.58;culprit=FS	GT:AD:DP:GQ:PGT:PID:PL:PS	1|1:0,31:32:93:1|1:525544_T_A:1259,93,0:525544	1|1:0,72:73:99:1|1:525544_T_A:2873,216,0:525544
Pf3D7_01_v3	526055	.	G	A	2474.13	PASS	AC=4;AF=1;AN=4;ANN=A|intergenic_region|MODIFIER|HSP40-PF3D7_0113800|PF3D7_0113700-PF3D7_0113800|intergenic_region|PF3D7_0113700-PF3D7_0113800|||n.526055G>A||||||;DP=100;ExcessHet=3.0103;FS=0;MLEAC=4;MLEAF=1;MQ=60;POSITIVE_TRAIN_SITE;QD=26.04;RegionType=Core;SOR=0.845;VQSLOD=6.31;culprit=FS	GT:AD:DP:GQ:PL	1/1:0,25:25:75:664,75,0	1/1:0,70:72:99:1826,209,0
Pf3D7_01_v3	527425	.	A	G	6016.13	PASS	AC=4;AF=1;AN=4;ANN=G|missense_variant|MODERATE|PF3D7_0113800|PF3D7_0113800|transcript|PF3D7_0113800.1|Coding|1/4|c.319A>G|p.Ser107Gly|319/8703|319/8703|107/2900||;DP=258;ExcessHet=3.0103;FS=0;MLEAC=4;MLEAF=1;MQ=60;POSITIVE_TRAIN_SITE;QD=23.78;RegionType=Core;SOR=0.701;VQSLOD=6.57;culprit=FS	GT:AD:DP:GQ:PL	1/1:0,108:108:99:2545,319,0	1/1:0,145:145:99:3487,430,0
Pf3D7_01_v3	527830	.	C	T	5331.13	PASS	AC=4;AF=1;AN=4;ANN=T|missense_variant|MODERATE|PF3D7_0113800|PF3D7_0113800|transcript|PF3D7_0113800.1|Coding|1/4|c.724C>T|p.Leu242Phe|724/8703|724/8703|242/2900||;DP=216;ExcessHet=3.0103;FS=0;MLEAC=4;MLEAF=1;MQ=60;POSITIVE_TRAIN_SITE;QD=25.88;RegionType=Core;SOR=0.712;VQSLOD=6.99;culprit=FS	GT:AD:DP:GQ:PL	1/1:0,85:89:99:2179,254,0	1/1:0,121:123:99:3168,361,0
Pf3D7_01_v3	528041	.	C	A	9989.13	PASS	AC=4;AF=1;AN=4;ANN=A|missense_variant|MODERATE|PF3D7_0113800|PF3D7_0113800|transcript|PF3D7_0113800.1|Coding|1/4|c.935C>A|p.Pro312His|935/8703|935/8703|312/2900||;DP=237;ExcessHet=3.0103;FS=0;MLEAC=4;MLEAF=1;MQ=60;POSITIVE_TRAIN_SITE;QD=26.1;RegionType=Core;SOR=0.702;VQSLOD=6.35;culprit=FS	GT:AD:DP:GQ:PGT:PID:PL:PS	1|1:0,96:97:99:1|1:528041_C_A:4212,289,0:528041	1|1:0,136:136:99:1|1:528041_C_A:5793,409,0:528041
Pf3D7_01_v3	528050	.	G	C	9924.13	PASS	AC=4;AF=1;AN=4;ANN=C|missense_variant|MODERATE|PF3D7_0113800|PF3D7_0113800|transcript|PF3D7_0113800.1|Coding|1/4|c.944G>C|p.Ser315Thr|944/8703|944/8703|315/2900||;DP=227;ExcessHet=3.0103;FS=0;MLEAC=4;MLEAF=1;MQ=60;POSITIVE_TRAIN_SITE;QD=27.89;RegionType=Core;SOR=0.702;VQSLOD=5.68;culprit=FS	GT:AD:DP:GQ:PGT:PID:PL:PS	1|1:0,95:96:99:1|1:528041_C_A:4180,286,0:528041	1|1:0,131:131:99:1|1:528041_C_A:5760,394,0:528041
Pf3D7_01_v3	528069	.	A	T	9223.13	PASS	AC=4;AF=1;AN=4;ANN=T|missense_variant|MODERATE|PF3D7_0113800|PF3D7_0113800|transcript|PF3D7_0113800.1|Coding|1/4|c.963A>T|p.Lys321Asn|963/8703|963/8703|321/2900||;DP=219;ExcessHet=3.0103;FS=0;MLEAC=4;MLEAF=1;MQ=60;POSITIVE_TRAIN_SITE;QD=27.53;RegionType=Core;SOR=0.711;VQSLOD=5.59;culprit=FS	GT:AD:DP:GQ:PGT:PID:PL:PS	1|1:0,93:94:99:1|1:528041_C_A:3964,280,0:528041	1|1:0,124:124:99:1|1:528041_C_A:5275,373,0:528041
Pf3D7_01_v3	528238	.	G	A	5016.13	PASS	AC=4;AF=1;AN=4;ANN=A|missense_variant|MODERATE|PF3D7_0113800|PF3D7_0113800|transcript|PF3D7_0113800.1|Coding|1/4|c.1132G>A|p.Glu378Lys|1132/8703|1132/8703|378/2900||;DP=225;ExcessHet=3.0103;FS=0;MLEAC=4;MLEAF=1;MQ=60;POSITIVE_TRAIN_SITE;QD=23.22;RegionType=Core;SOR=0.759;VQSLOD=6.63;culprit=FS	GT:AD:DP:GQ:PL	1/1:0,91:93:99:2039,265,0	1/1:0,125:126:99:2993,367,0
Pf3D7_01_v3	528934	.	C	G	4941.13	PASS	AC=4;AF=1;AN=4;ANN=G|missense_variant|MODERATE|PF3D7_0113800|PF3D7_0113800|transcript|PF3D7_0113800.1|Coding|1/4|c.1828C>G|p.His610Asp|1828/8703|1828/8703|610/2900||;DP=222;ExcessHet=3.0103;FS=0;MLEAC=4;MLEAF=1;MQ=60;POSITIVE_TRAIN_SITE;QD=23.31;RegionType=Core;SOR=0.731;VQSLOD=6.78;culprit=FS	GT:AD:DP:GQ:PL	1/1:0,89:89:99:2130,264,0	1/1:0,123:123:99:2827,361,0
Pf3D7_01_v3	529194	.	A	C	5596.13	PASS	AC=4;AF=1;AN=4;ANN=C|synonymous_variant|LOW|PF3D7_0113800|PF3D7_0113800|transcript|PF3D7_0113800.1|Coding|1/4|c.2088A>C|p.Ile696Ile|2088/8703|2088/8703|696/2900||;BaseQRankSum=2;DP=245;ExcessHet=3.0103;FS=0;MLEAC=4;MLEAF=1;MQ=60;MQRankSum=0;POSITIVE_TRAIN_SITE;QD=23.81;ReadPosRankSum=0.951;RegionType=Core;SOR=0.24;VQSLOD=4.78;culprit=FS	GT:AD:DP:GQ:PL	1/1:1,111:113:99:2581,321,0	1/1:0,123:125:99:3031,365,0
Pf3D7_01_v3	529279	.	C	G	8336.13	PASS	AC=4;AF=1;AN=4;ANN=G|missense_variant|MODERATE|PF3D7_0113800|PF3D7_0113800|transcript|PF3D7_0113800.1|Coding|1/4|c.2173C>G|p.Gln725Glu|2173/8703|2173/8703|725/2900||;DP=208;ExcessHet=3.0103;FS=0;MLEAC=4;MLEAF=1;MQ=60;POSITIVE_TRAIN_SITE;QD=31.34;RegionType=Core;SOR=0.713;VQSLOD=6.07;culprit=FS	GT:AD:DP:GQ:PGT:PID:PL:PS	1|1:0,97:97:99:1|1:529279_C_G:3992,290,0:529279	1|1:0,107:107:99:1|1:529279_C_G:4360,320,0:529279
Pf3D7_01_v3	529297	.	A	G	8205.13	PASS	AC=4;AF=1;AN=4;ANN=G|missense_variant|MODERATE|PF3D7_0113800|PF3D7_0113800|transcript|PF3D7_0113800.1|Coding|1/4|c.2191A>G|p.Asn731Asp|2191/8703|2191/8703|731/2900||;DP=200;ExcessHet=3.0103;FS=0;MLEAC=4;MLEAF=1;MQ=60;POSITIVE_TRAIN_SITE;QD=28.06;RegionType=Core;SOR=0.714;VQSLOD=6.07;culprit=FS	GT:AD:DP:GQ:PGT:PID:PL:PS	1|1:0,97:97:99:1|1:529279_C_G:4013,291,0:529279	1|1:0,99:99:99:1|1:529279_C_G:4208,298,0:529279
Pf3D7_01_v3	529446	.	A	G	5538.13	PASS	AC=4;AF=1;AN=4;ANN=G|synonymous_variant|LOW|PF3D7_0113800|PF3D7_0113800|transcript|PF3D7_0113800.1|Coding|1/4|c.2340A>G|p.Glu780Glu|2340/8703|2340/8703|780/2900||;DP=242;ExcessHet=3.0103;FS=0;MLEAC=4;MLEAF=1;MQ=60;POSITIVE_TRAIN_SITE;QD=24.4;RegionType=Core;SOR=0.81;VQSLOD=6.89;culprit=FS	GT:AD:DP:GQ:PL	1/1:0,104:109:99:2534,310,0	1/1:0,123:124:99:3020,366,0
Pf3D7_01_v3	529621	.	G	A	5431.13	PASS	AC=4;AF=1;AN=4;ANN=A|missense_variant|MODERATE|PF3D7_0113800|PF3D7_0113800|transcript|PF3D7_0113800.1|Coding|1/4|c.2515G>A|p.Glu839Lys|2515/8703|2515/8703|839/2900||;DP=218;ExcessHet=3.0103;FS=0;MLEAC=4;MLEAF=1;MQ=60;POSITIVE_TRAIN_SITE;QD=25.5;RegionType=Core;SOR=0.78;VQSLOD=7.12;culprit=FS	GT:AD:DP:GQ:PL	1/1:0,100:100:99:2524,298,0	1/1:0,113:115:99:2923,337,0
Pf3D7_01_v3	529726	.	G	A	4794.13	PASS	AC=4;AF=1;AN=4;ANN=A|missense_variant|MODERATE|PF3D7_0113800|PF3D7_0113800|transcript|PF3D7_0113800.1|Coding|1/4|c.2620G>A|p.Ala874Thr|2620/8703|2620/8703|874/2900||;DP=203;ExcessHet=3.0103;FS=0;MLEAC=4;MLEAF=1;MQ=60;POSITIVE_TRAIN_SITE;QD=24.46;RegionType=Core;SOR=0.713;VQSLOD=7.59;culprit=FS	GT:AD:DP:GQ:PL	1/1:0,81:83:99:2065,241,0	1/1:0,115:115:99:2745,338,0
Pf3D7_01_v3	529754	.	A	G	4295.13	PASS	AC=4;AF=1;AN=4;ANN=G|missense_variant|MODERATE|PF3D7_0113800|PF3D7_0113800|transcript|PF3D7_0113800.1|Coding|1/4|c.2648A>G|p.Lys883Arg|2648/8703|2648/8703|883/2900||;BaseQRankSum=1.64;DP=199;ExcessHet=3.0103;FS=0;MLEAC=4;MLEAF=1;MQ=60;MQRankSum=0;POSITIVE_TRAIN_SITE;QD=23.6;ReadPosRankSum=0.216;RegionType=Core;SOR=0.714;VQSLOD=6.67;culprit=FS	GT:AD:DP:GQ:PL	1/1:2,73:81:99:1707,158,0	1/1:0,107:109:99:2604,317,0
Pf3D7_01_v3	530156	.	C	T	4079.13	PASS	AC=4;AF=1;AN=4;ANN=T|intron_variant|MODIFIER|PF3D7_0113800|PF3D7_0113800|transcript|PF3D7_0113800.1|Coding|1/3|c.2960-19C>T||||||;DP=91;ExcessHet=3.0103;FS=0;MLEAC=4;MLEAF=1;MQ=54.1;POSITIVE_TRAIN_SITE;QD=34.66;RegionType=Core;SOR=0.855;VQSLOD=5.59;culprit=FS	GT:AD:DP:GQ:PGT:PID:PL:PS	1|1:0,41:41:99:1|1:530124_AT_A:1845,123,0:530124	1|1:0,50:50:99:1|1:530124_AT_A:2250,151,0:530124
Pf3D7_01_v3	530165	.	A	T	3899.13	PASS	AC=4;AF=1;AN=4;ANN=T|intron_variant|MODIFIER|PF3D7_0113800|PF3D7_0113800|transcript|PF3D7_0113800.1|Coding|1/3|c.2960-10A>T||||||;DP=87;ExcessHet=3.0103;FS=0;MLEAC=4;MLEAF=1;MQ=53.81;POSITIVE_TRAIN_SITE;QD=30.79;RegionType=Core;SOR=0.972;VQSLOD=5.86;culprit=FS	GT:AD:DP:GQ:PGT:PID:PL:PS	1|1:0,37:37:99:1|1:530124_AT_A:1665,111,0:530124	1|1:0,50:50:99:1|1:530124_AT_A:2250,151,0:530124
Pf3D7_01_v3	530166	.	C	T	3809.13	PASS	AC=4;AF=1;AN=4;ANN=T|intron_variant|MODIFIER|PF3D7_0113800|PF3D7_0113800|transcript|PF3D7_0113800.1|Coding|1/3|c.2960-9C>T||||||;DP=85;ExcessHet=3.0103;FS=0;MLEAC=4;MLEAF=1;MQ=53.66;POSITIVE_TRAIN_SITE;QD=25.56;RegionType=Core;SOR=1.039;VQSLOD=5.38;culprit=FS	GT:AD:DP:GQ:PGT:PID:PL:PS	1|1:0,36:36:99:1|1:530124_AT_A:1620,108,0:530124	1|1:0,49:49:99:1|1:530124_AT_A:2205,147,0:530124
Pf3D7_01_v3	530169	.	G	T	3899.13	PASS	AC=4;AF=1;AN=4;ANN=T|splice_region_variant&intron_variant|LOW|PF3D7_0113800|PF3D7_0113800|transcript|PF3D7_0113800.1|Coding|1/3|c.2960-6G>T||||||;DP=87;ExcessHet=3.0103;FS=0;MLEAC=4;MLEAF=1;MQ=53.81;POSITIVE_TRAIN_SITE;QD=32.87;RegionType=Core;SOR=1.03;VQSLOD=5.39;culprit=FS	GT:AD:DP:GQ:PGT:PID:PL:PS	1|1:0,36:36:99:1|1:530124_AT_A:1620,108,0:530124	1|1:0,51:51:99:1|1:530124_AT_A:2295,154,0:530124
Pf3D7_01_v3	530187	.	T	A	5204.13	PASS	AC=4;AF=1;AN=4;ANN=A|missense_variant|MODERATE|PF3D7_0113800|PF3D7_0113800|transcript|PF3D7_0113800.1|Coding|2/4|c.2972T>A|p.Phe991Tyr|2972/8703|2972/8703|991/2900||;DP=116;ExcessHet=3.0103;FS=0;MLEAC=4;MLEAF=1;MQ=55.42;POSITIVE_TRAIN_SITE;QD=32.21;RegionType=Core;SOR=1.047;VQSLOD=5.17;culprit=FS	GT:AD:DP:GQ:PGT:PID:PL:PS	1|1:0,44:44:99:1|1:530124_AT_A:1980,132,0:530124	1|1:0,72:72:99:1|1:530124_AT_A:3240,217,0:530124
Pf3D7_01_v3	530204	.	G	A	6869.13	PASS	AC=4;AF=1;AN=4;ANN=A|missense_variant|MODERATE|PF3D7_0113800|PF3D7_0113800|transcript|PF3D7_0113800.1|Coding|2/4|c.2989G>A|p.Val997Met|2989/8703|2989/8703|997/2900||;DP=153;ExcessHet=3.0103;FS=0;MLEAC=4;MLEAF=1;MQ=56.64;POSITIVE_TRAIN_SITE;QD=26;RegionType=Core;SOR=1.036;VQSLOD=5.18;culprit=FS	GT:AD:DP:GQ:PGT:PID:PL:PS	1|1:0,63:63:99:1|1:530124_AT_A:2835,190,0:530124	1|1:0,90:90:99:1|1:530124_AT_A:4050,271,0:530124
Pf3D7_01_v3	530208	.	A	G	7229.13	PASS	AC=4;AF=1;AN=4;ANN=G|missense_variant|MODERATE|PF3D7_0113800|PF3D7_0113800|transcript|PF3D7_0113800.1|Coding|2/4|c.2993A>G|p.Lys998Arg|2993/8703|2993/8703|998/2900||;DP=161;ExcessHet=3.0103;FS=0;MLEAC=4;MLEAF=1;MQ=56.81;POSITIVE_TRAIN_SITE;QD=30.63;RegionType=Core;SOR=0.955;VQSLOD=5.73;culprit=FS	GT:AD:DP:GQ:PGT:PID:PL:PS	1|1:0,63:63:99:1|1:530124_AT_A:2835,190,0:530124	1|1:0,98:98:99:1|1:530124_AT_A:4410,295,0:530124
Pf3D7_01_v3	530220	.	A	G	7859.13	PASS	AC=4;AF=1;AN=4;ANN=G|missense_variant|MODERATE|PF3D7_0113800|PF3D7_0113800|transcript|PF3D7_0113800.1|Coding|2/4|c.3005A>G|p.Lys1002Arg|3005/8703|3005/8703|1002/2900||;DP=175;ExcessHet=3.0103;FS=0;MLEAC=4;MLEAF=1;MQ=57.53;POSITIVE_TRAIN_SITE;QD=23.57;RegionType=Core;SOR=0.96;VQSLOD=5.84;culprit=FS	GT:AD:DP:GQ:PGT:PID:PL:PS	1|1:0,72:72:99:1|1:530124_AT_A:3240,217,0:530124	1|1:0,103:103:99:1|1:530124_AT_A:4635,310,0:530124
Pf3D7_01_v3	530227	.	C	T	8444.13	PASS	AC=4;AF=1;AN=4;ANN=T|synonymous_variant|LOW|PF3D7_0113800|PF3D7_0113800|transcript|PF3D7_0113800.1|Coding|2/4|c.3012C>T|p.Asn1004Asn|3012/8703|3012/8703|1004/2900||;DP=188;ExcessHet=3.0103;FS=0;MLEAC=4;MLEAF=1;MQ=57.85;POSITIVE_TRAIN_SITE;QD=28.17;RegionType=Core;SOR=1.006;VQSLOD=4.83;culprit=FS	GT:AD:DP:GQ:PGT:PID:PL:PS	1|1:0,74:74:99:1|1:530124_AT_A:3330,223,0:530124	1|1:0,114:114:99:1|1:530124_AT_A:5130,343,0:530124
Pf3D7_01_v3	530232	.	A	G	8669.13	PASS	AC=4;AF=1;AN=4;ANN=G|missense_variant|MODERATE|PF3D7_0113800|PF3D7_0113800|transcript|PF3D7_0113800.1|Coding|2/4|c.3017A>G|p.Lys1006Arg|3017/8703|3017/8703|1006/2900||;DP=193;ExcessHet=3.0103;FS=0;MLEAC=4;MLEAF=1;MQ=58.04;POSITIVE_TRAIN_SITE;QD=29.92;RegionType=Core;SOR=0.984;VQSLOD=5.24;culprit=FS	GT:AD:DP:GQ:PGT:PID:PL:PS	1|1:0,77:77:99:1|1:530124_AT_A:3465,232,0:530124	1|1:0,116:116:99:1|1:530124_AT_A:5220,349,0:530124
Pf3D7_01_v3	530237	.	G	A	8804.13	PASS	AC=4;AF=1;AN=4;ANN=A|missense_variant|MODERATE|PF3D7_0113800|PF3D7_0113800|transcript|PF3D7_0113800.1|Coding|2/4|c.3022G>A|p.Glu1008Lys|3022/8703|3022/8703|1008/2900||;DP=196;ExcessHet=3.0103;FS=0;MLEAC=4;MLEAF=1;MQ=58.33;POSITIVE_TRAIN_SITE;QD=24.02;RegionType=Core;SOR=0.992;VQSLOD=5.81;culprit=SOR	GT:AD:DP:GQ:PGT:PID:PL:PS	1|1:0,80:80:99:1|1:530124_AT_A:3600,241,0:530124	1|1:0,116:116:99:1|1:530124_AT_A:5220,349,0:530124
Pf3D7_01_v3	530239	.	A	T	8884.13	PASS	AC=4;AF=1;AN=4;ANN=T|missense_variant|MODERATE|PF3D7_0113800|PF3D7_0113800|transcript|PF3D7_0113800.1|Coding|2/4|c.3024A>T|p.Glu1008Asp|3024/8703|3024/8703|1008/2900||;DP=198;ExcessHet=3.0103;FS=0;MLEAC=4;MLEAF=1;MQ=58.48;POSITIVE_TRAIN_SITE;QD=26.99;RegionType=Core;SOR=0.988;VQSLOD=4.92;culprit=FS	GT:AD:DP:GQ:PGT:PID:PL:PS	1|1:0,81:81:99:1|1:530124_AT_A:3645,244,0:530124	1|1:0,117:117:99:1|1:530124_AT_A:5255,352,0:530124
Pf3D7_01_v3	530244	.	A	T	9509.13	PASS	AC=4;AF=1;AN=4;ANN=T|missense_variant|MODERATE|PF3D7_0113800|PF3D7_0113800|transcript|PF3D7_0113800.1|Coding|2/4|c.3029A>T|p.Asn1010Ile|3029/8703|3029/8703|1010/2900||;DP=217;ExcessHet=3.0103;FS=0;MLEAC=4;MLEAF=1;MQ=58.85;POSITIVE_TRAIN_SITE;QD=26.45;RegionType=Core;SOR=0.84;VQSLOD=6;culprit=FS	GT:AD:DP:GQ:PGT:PID:PL:PS	1|1:0,88:88:99:1|1:530124_AT_A:3876,264,0:530124	1|1:0,129:129:99:1|1:530124_AT_A:5649,388,0:530124
Pf3D7_01_v3	530273	.	T	A	9531.13	PASS	AC=4;AF=1;AN=4;ANN=A|missense_variant|MODERATE|PF3D7_0113800|PF3D7_0113800|transcript|PF3D7_0113800.1|Coding|2/4|c.3058T>A|p.Tyr1020Asn|3058/8703|3058/8703|1020/2900||;DP=239;ExcessHet=3.0103;FS=0;MLEAC=4;MLEAF=1;MQ=59.83;POSITIVE_TRAIN_SITE;QD=28.75;RegionType=Core;SOR=0.789;VQSLOD=5.9;culprit=FS	GT:AD:DP:GQ:PGT:PID:PL:PS	1|1:0,98:99:99:1|1:530124_AT_A:3879,293,0:530124	1|1:0,138:138:99:1|1:530124_AT_A:5668,415,0:530124
Pf3D7_01_v3	530326	.	A	T	8067.13	PASS	AC=4;AF=1;AN=4;ANN=T|missense_variant|MODERATE|PF3D7_0113800|PF3D7_0113800|transcript|PF3D7_0113800.1|Coding|2/4|c.3111A>T|p.Glu1037Asp|3111/8703|3111/8703|1037/2900||;DP=210;ExcessHet=3.0103;FS=0;MLEAC=4;MLEAF=1;MQ=59.96;POSITIVE_TRAIN_SITE;QD=33.64;RegionType=Core;SOR=0.804;VQSLOD=5.19;culprit=FS	GT:AD:DP:GQ:PGT:PID:PL:PS	1|1:0,87:88:99:1|1:530326_A_T:3874,262,0:530326	1|1:0,100:100:99:1|1:530326_A_T:4209,300,0:530326
Pf3D7_01_v3	530331	.	T	C	8390.13	PASS	AC=4;AF=1;AN=4;ANN=C|missense_variant|MODERATE|PF3D7_0113800|PF3D7_0113800|transcript|PF3D7_0113800.1|Coding|2/4|c.3116T>C|p.Val1039Ala|3116/8703|3116/8703|1039/2900||;DP=190;ExcessHet=3.0103;FS=0;MLEAC=4;MLEAF=1;MQ=59.96;POSITIVE_TRAIN_SITE;QD=24.62;RegionType=Core;SOR=0.78;VQSLOD=7.44;culprit=FS	GT:AD:DP:GQ:PGT:PID:PL:PS	1|1:0,91:91:99:1|1:530326_A_T:4095,274,0:530326	1|1:0,99:99:99:1|1:530326_A_T:4311,297,0:530326
Pf3D7_01_v3	530333	.	G	A	8399.13	PASS	AC=4;AF=1;AN=4;ANN=A|missense_variant|MODERATE|PF3D7_0113800|PF3D7_0113800|transcript|PF3D7_0113800.1|Coding|2/4|c.3118G>A|p.Asp1040Asn|3118/8703|3118/8703|1040/2900||;DP=187;ExcessHet=3.0103;FS=0;MLEAC=4;MLEAF=1;MQ=59.96;POSITIVE_TRAIN_SITE;QD=30.32;RegionType=Core;SOR=0.77;VQSLOD=6.25;culprit=FS	GT:AD:DP:GQ:PGT:PID:PL:PS	1|1:0,94:94:99:1|1:530326_A_T:4230,283,0:530326	1|1:0,93:93:99:1|1:530326_A_T:4185,280,0:530326
Pf3D7_01_v3	530338	.	A	T	8309.13	PASS	AC=4;AF=1;AN=4;ANN=T|missense_variant|MODERATE|PF3D7_0113800|PF3D7_0113800|transcript|PF3D7_0113800.1|Coding|2/4|c.3123A>T|p.Leu1041Phe|3123/8703|3123/8703|1041/2900||;DP=185;ExcessHet=3.0103;FS=0;MLEAC=4;MLEAF=1;MQ=59.95;POSITIVE_TRAIN_SITE;QD=29.88;RegionType=Core;SOR=0.704;VQSLOD=6.19;culprit=FS	GT:AD:DP:GQ:PGT:PID:PL:PS	1|1:0,92:92:99:1|1:530326_A_T:4140,277,0:530326	1|1:0,93:93:99:1|1:530326_A_T:4185,280,0:530326
Pf3D7_01_v3	530346	.	A	T	8039.13	PASS	AC=4;AF=1;AN=4;ANN=T|missense_variant|MODERATE|PF3D7_0113800|PF3D7_0113800|transcript|PF3D7_0113800.1|Coding|2/4|c.3131A>T|p.Lys1044Ile|3131/8703|3131/8703|1044/2900||;DP=179;ExcessHet=3.0103;FS=0;MLEAC=4;MLEAF=1;MQ=59.95;POSITIVE_TRAIN_SITE;QD=32.46;RegionType=Core;SOR=0.727;VQSLOD=5.77;culprit=FS	GT:AD:DP:GQ:PGT:PID:PL:PS	1|1:0,90:90:99:1|1:530326_A_T:4050,271,0:530326	1|1:0,89:89:99:1|1:530326_A_T:4005,268,0:530326
Pf3D7_01_v3	530354	.	G	C	7999.13	PASS	AC=4;AF=1;AN=4;ANN=C|missense_variant|MODERATE|PF3D7_0113800|PF3D7_0113800|transcript|PF3D7_0113800.1|Coding|2/4|c.3139G>C|p.Glu1047Gln|3139/8703|3139/8703|1047/2900||;DP=190;ExcessHet=3.0103;FS=0;MLEAC=4;MLEAF=1;MQ=59.96;POSITIVE_TRAIN_SITE;QD=34.43;RegionType=Core;SOR=0.716;VQSLOD=6.07;culprit=SOR	GT:AD:DP:GQ:PGT:PID:PL:PS	1|1:0,96:96:99:1|1:530326_A_T:4082,288,0:530326	1/1:0,93:93:99:.:.:3933,279,0
Pf3D7_01_v3	530363	.	A	G	7715.13	PASS	AC=4;AF=1;AN=4;ANN=G|missense_variant|MODERATE|PF3D7_0113800|PF3D7_0113800|transcript|PF3D7_0113800.1|Coding|2/4|c.3148A>G|p.Ser1050Gly|3148/8703|3148/8703|1050/2900||;DP=190;ExcessHet=3.0103;FS=0;MLEAC=4;MLEAF=1;MQ=59.96;POSITIVE_TRAIN_SITE;QD=30.72;RegionType=Core;SOR=0.747;VQSLOD=6.35;culprit=FS	GT:AD:DP:GQ:PGT:PID:PL:PS	1|1:0,99:99:99:1|1:530326_A_T:4024,297,0:530326	1|1:0,88:88:99:1|1:530326_A_T:3707,264,0:530326
Pf3D7_01_v3	530379	.	A	C	4385.13	PASS	AC=4;AF=1;AN=4;ANN=C|missense_variant|MODERATE|PF3D7_0113800|PF3D7_0113800|transcript|PF3D7_0113800.1|Coding|2/4|c.3164A>C|p.Glu1055Ala|3164/8703|3164/8703|1055/2900||;DP=192;ExcessHet=3.0103;FS=0;MLEAC=4;MLEAF=1;MQ=59.93;POSITIVE_TRAIN_SITE;QD=24.64;RegionType=Core;SOR=0.774;VQSLOD=7.04;culprit=FS	GT:AD:DP:GQ:PL	1/1:0,103:104:99:2511,306,0	1/1:0,75:75:99:1890,224,0
Pf3D7_01_v3	530405	.	C	A	4596.13	PASS	AC=4;AF=1;AN=4;ANN=A|synonymous_variant|LOW|PF3D7_0113800|PF3D7_0113800|transcript|PF3D7_0113800.1|Coding|2/4|c.3190C>A|p.Arg1064Arg|3190/8703|3190/8703|1064/2900||;DP=192;ExcessHet=3.0103;FS=0;MLEAC=4;MLEAF=1;MQ=59.93;POSITIVE_TRAIN_SITE;QD=25.39;RegionType=Core;SOR=0.761;VQSLOD=6.76;culprit=FS	GT:AD:DP:GQ:PL	1/1:0,103:104:99:2549,305,0	1/1:0,78:78:99:2063,233,0
Pf3D7_01_v3	530441	.	A	C	8226.13	PASS	AC=4;AF=1;AN=4;ANN=C|missense_variant|MODERATE|PF3D7_0113800|PF3D7_0113800|transcript|PF3D7_0113800.1|Coding|2/4|c.3226A>C|p.Met1076Leu|3226/8703|3226/8703|1076/2900||;BaseQRankSum=2.05;DP=198;ExcessHet=3.0103;FS=0;MLEAC=4;MLEAF=1;MQ=59.99;MQRankSum=0;POSITIVE_TRAIN_SITE;QD=26.6;ReadPosRankSum=1.73;RegionType=Core;SOR=0.249;VQSLOD=4.01;culprit=FS	GT:AD:DP:GQ:PGT:PID:PL:PS	1/1:0,109:109:99:.:.:4647,327,0	1|1:1,85:86:99:1|1:530441_A_C:3595,249,0:530441
Pf3D7_01_v3	530455	.	T	C	8691.13	PASS	AC=4;AF=1;AN=4;ANN=C|synonymous_variant|LOW|PF3D7_0113800|PF3D7_0113800|transcript|PF3D7_0113800.1|Coding|2/4|c.3240T>C|p.Asp1080Asp|3240/8703|3240/8703|1080/2900||;DP=201;ExcessHet=3.0103;FS=0;MLEAC=4;MLEAF=1;MQ=60;POSITIVE_TRAIN_SITE;QD=26.89;RegionType=Core;SOR=0.713;VQSLOD=5.62;culprit=FS	GT:AD:DP:GQ:PGT:PID:PL:PS	1|1:0,111:112:99:1|1:530447_A_AC:4858,334,0:530447	1|1:0,88:88:99:1|1:530441_A_C:3849,264,0:530441
Pf3D7_01_v3	530463	.	G	A	8563.13	PASS	AC=4;AF=1;AN=4;ANN=A|missense_variant|MODERATE|PF3D7_0113800|PF3D7_0113800|transcript|PF3D7_0113800.1|Coding|2/4|c.3248G>A|p.Ser1083Asn|3248/8703|3248/8703|1083/2900||;DP=203;ExcessHet=3.0103;FS=0;MLEAC=4;MLEAF=1;MQ=60;POSITIVE_TRAIN_SITE;QD=26.14;RegionType=Core;SOR=0.754;VQSLOD=6.79;culprit=FS	GT:AD:DP:GQ:PGT:PID:PL:PS	1|1:0,108:109:99:1|1:530447_A_AC:4691,325,0:530447	1|1:0,91:91:99:1|1:530441_A_C:3888,273,0:530441
Pf3D7_01_v3	530484	.	C	T	4566.13	PASS	AC=4;AF=1;AN=4;ANN=T|missense_variant|MODERATE|PF3D7_0113800|PF3D7_0113800|transcript|PF3D7_0113800.1|Coding|2/4|c.3269C>T|p.Ala1090Val|3269/8703|3269/8703|1090/2900||;DP=202;ExcessHet=3.0103;FS=0;MLEAC=4;MLEAF=1;MQ=60;POSITIVE_TRAIN_SITE;QD=24.16;RegionType=Core;SOR=0.803;VQSLOD=6.99;culprit=FS	GT:AD:DP:GQ:PL	1/1:0,91:92:99:2207,268,0	1/1:0,98:98:99:2375,288,0
Pf3D7_01_v3	530521	.	C	G	8722.13	PASS	AC=4;AF=1;AN=4;ANN=G|missense_variant|MODERATE|PF3D7_0113800|PF3D7_0113800|transcript|PF3D7_0113800.1|Coding|2/4|c.3306C>G|p.Asp1102Glu|3306/8703|3306/8703|1102/2900||;DP=210;ExcessHet=3.0103;FS=0;MLEAC=4;MLEAF=1;MQ=60;POSITIVE_TRAIN_SITE;QD=29.5;RegionType=Core;SOR=0.792;VQSLOD=6.16;culprit=FS	GT:AD:DP:GQ:PGT:PID:PL:PS	1|1:0,93:94:99:1|1:530521_C_G:3827,280,0:530521	1|1:0,116:116:99:1|1:530521_C_G:4911,349,0:530521
Pf3D7_01_v3	530530	.	C	A	8752.13	PASS	AC=4;AF=1;AN=4;ANN=A|missense_variant|MODERATE|PF3D7_0113800|PF3D7_0113800|transcript|PF3D7_0113800.1|Coding|2/4|c.3315C>A|p.Asp1105Glu|3315/8703|3315/8703|1105/2900||;DP=216;ExcessHet=3.0103;FS=0;MLEAC=4;MLEAF=1;MQ=60;POSITIVE_TRAIN_SITE;QD=29.71;RegionType=Core;SOR=0.823;VQSLOD=6.04;culprit=FS	GT:AD:DP:GQ:PGT:PID:PL:PS	1|1:0,89:90:99:1|1:530521_C_G:3715,268,0:530521	1|1:0,121:121:99:1|1:530521_C_G:5053,364,0:530521
Pf3D7_01_v3	530651	.	G	A	9343.13	PASS	AC=4;AF=1;AN=4;ANN=A|missense_variant|MODERATE|PF3D7_0113800|PF3D7_0113800|transcript|PF3D7_0113800.1|Coding|2/4|c.3436G>A|p.Glu1146Lys|3436/8703|3436/8703|1146/2900||;DP=219;ExcessHet=3.0103;FS=0;MLEAC=4;MLEAF=1;MQ=60;POSITIVE_TRAIN_SITE;QD=30.93;RegionType=Core;SOR=0.957;VQSLOD=5.2;culprit=FS	GT:AD:DP:GQ:PGT:PID:PL:PS	1|1:0,113:113:99:1|1:530651_G_A:5054,340,0:530651	1|1:0,97:98:99:1|1:530651_G_A:4305,292,0:530651
Pf3D7_01_v3	530653	.	A	T	9388.13	PASS	AC=4;AF=1;AN=4;ANN=T|missense_variant|MODERATE|PF3D7_0113800|PF3D7_0113800|transcript|PF3D7_0113800.1|Coding|2/4|c.3438A>T|p.Glu1146Asp|3438/8703|3438/8703|1146/2900||;DP=212;ExcessHet=3.0103;FS=0;MLEAC=4;MLEAF=1;MQ=60;POSITIVE_TRAIN_SITE;QD=33.68;RegionType=Core;SOR=0.944;VQSLOD=4.13;culprit=FS	GT:AD:DP:GQ:PGT:PID:PL:PS	1|1:0,114:114:99:1|1:530651_G_A:5099,343,0:530651	1|1:0,97:98:99:1|1:530651_G_A:4305,292,0:530651
Pf3D7_01_v3	530660	.	C	T	9254.13	PASS	AC=4;AF=1;AN=4;ANN=T|missense_variant|MODERATE|PF3D7_0113800|PF3D7_0113800|transcript|PF3D7_0113800.1|Coding|2/4|c.3445C>T|p.His1149Tyr|3445/8703|3445/8703|1149/2900||;DP=207;ExcessHet=3.0103;FS=0;MLEAC=4;MLEAF=1;MQ=60;POSITIVE_TRAIN_SITE;QD=31.99;RegionType=Core;SOR=1.011;VQSLOD=4.79;culprit=FS	GT:AD:DP:GQ:PGT:PID:PL:PS	1|1:0,113:113:99:1|1:530651_G_A:5085,340,0:530651	1|1:0,93:94:99:1|1:530651_G_A:4185,280,0:530651
Pf3D7_01_v3	530667	.	G	A	8665.13	PASS	AC=4;AF=1;AN=4;ANN=A|missense_variant|MODERATE|PF3D7_0113800|PF3D7_0113800|transcript|PF3D7_0113800.1|Coding|2/4|c.3452G>A|p.Gly1151Asp|3452/8703|3452/8703|1151/2900||;DP=196;ExcessHet=3.0103;FS=0;MLEAC=4;MLEAF=1;MQ=60;POSITIVE_TRAIN_SITE;QD=29.58;RegionType=Core;SOR=1.092;VQSLOD=2.66;culprit=FS	GT:AD:DP:GQ:PGT:PID:PL:PS	1/1:0,102:104:99:.:.:4721,319,0	1|1:0,88:89:99:1|1:530651_G_A:3960,265,0:530651
Pf3D7_01_v3	530668	.	T	A	8714.13	PASS	AC=4;AF=1;AN=4;ANN=A|synonymous_variant|LOW|PF3D7_0113800|PF3D7_0113800|transcript|PF3D7_0113800.1|Coding|2/4|c.3453T>A|p.Gly1151Gly|3453/8703|3453/8703|1151/2900||;DP=197;ExcessHet=3.0103;FS=0;MLEAC=4;MLEAF=1;MQ=60;POSITIVE_TRAIN_SITE;QD=32.25;RegionType=Core;SOR=1.115;VQSLOD=4.7;culprit=FS	GT:AD:DP:GQ:PGT:PID:PL:PS	1|1:0,106:106:99:1|1:530651_G_A:4770,319,0:530651	1|1:0,88:89:99:1|1:530651_G_A:3960,265,0:530651
Pf3D7_01_v3	530679	.	G	A	7900.13	PASS	AC=4;AF=1;AN=4;ANN=A|missense_variant|MODERATE|PF3D7_0113800|PF3D7_0113800|transcript|PF3D7_0113800.1|Coding|2/4|c.3464G>A|p.Arg1155Lys|3464/8703|3464/8703|1155/2900||;DP=184;ExcessHet=3.0103;FS=0;MLEAC=4;MLEAF=1;MQ=60;POSITIVE_TRAIN_SITE;QD=34.29;RegionType=Core;SOR=1.265;VQSLOD=4.31;culprit=FS	GT:AD:DP:GQ:PGT:PID:PL:PS	1|1:0,94:94:99:1|1:530679_G_A:4226,283,0:530679	1|1:0,82:83:99:1|1:530651_G_A:3690,247,0:530651
Pf3D7_01_v3	530681	.	G	A	7855.13	PASS	AC=4;AF=1;AN=4;ANN=A|missense_variant|MODERATE|PF3D7_0113800|PF3D7_0113800|transcript|PF3D7_0113800.1|Coding|2/4|c.3466G>A|p.Gly1156Arg|3466/8703|3466/8703|1156/2900||;DP=175;ExcessHet=3.0103;FS=0;MLEAC=4;MLEAF=1;MQ=60;POSITIVE_TRAIN_SITE;QD=35.31;RegionType=Core;SOR=1.238;VQSLOD=4.08;culprit=FS	GT:AD:DP:GQ:PGT:PID:PL:PS	1|1:0,94:94:99:1|1:530679_G_A:4226,283,0:530679	1|1:0,81:81:99:1|1:530651_G_A:3645,244,0:530651
Pf3D7_01_v3	530683	.	G	C	7810.13	PASS	AC=4;AF=1;AN=4;ANN=C|synonymous_variant|LOW|PF3D7_0113800|PF3D7_0113800|transcript|PF3D7_0113800.1|Coding|2/4|c.3468G>C|p.Gly1156Gly|3468/8703|3468/8703|1156/2900||;DP=174;ExcessHet=3.0103;FS=0;MLEAC=4;MLEAF=1;MQ=60;POSITIVE_TRAIN_SITE;QD=25.59;RegionType=Core;SOR=1.225;VQSLOD=5.17;culprit=FS	GT:AD:DP:GQ:PGT:PID:PL:PS	1|1:0,94:94:99:1|1:530679_G_A:4226,283,0:530679	1|1:0,80:80:99:1|1:530651_G_A:3600,241,0:530651
Pf3D7_01_v3	530711	.	G	A	6626.13	PASS	AC=4;AF=1;AN=4;ANN=A|missense_variant|MODERATE|PF3D7_0113800|PF3D7_0113800|transcript|PF3D7_0113800.1|Coding|2/4|c.3496G>A|p.Gly1166Ser|3496/8703|3496/8703|1166/2900||;DP=148;ExcessHet=3.0103;FS=0;MLEAC=4;MLEAF=1;MQ=60;POSITIVE_TRAIN_SITE;QD=31.43;RegionType=Core;SOR=1.426;VQSLOD=4.65;culprit=FS	GT:AD:DP:GQ:PGT:PID:PL:PS	1|1:0,72:72:99:1|1:530698_T_TG:3222,217,0:530698	1|1:0,76:76:99:1|1:530651_G_A:3420,229,0:530651
Pf3D7_01_v3	530712	.	G	A	7428.13	PASS	AC=4;AF=1;AN=4;ANN=A|missense_variant|MODERATE|PF3D7_0113800|PF3D7_0113800|transcript|PF3D7_0113800.1|Coding|2/4|c.3497G>A|p.Gly1166Asp|3497/8703|3497/8703|1166/2900||;DP=184;ExcessHet=3.0103;FS=0;MLEAC=4;MLEAF=1;MQ=60;POSITIVE_TRAIN_SITE;QD=30.12;RegionType=Core;SOR=1.022;VQSLOD=4.98;culprit=FS	GT:AD:DP:GQ:PGT:PID:PL:PS	1|1:0,72:72:99:1|1:530698_T_TG:3222,217,0:530698	1|1:0,94:94:99:1|1:530651_G_A:4222,283,0:530651
Pf3D7_01_v3	530713	.	T	A	7417.13	PASS	AC=4;AF=1;AN=4;ANN=A|synonymous_variant|LOW|PF3D7_0113800|PF3D7_0113800|transcript|PF3D7_0113800.1|Coding|2/4|c.3498T>A|p.Gly1166Gly|3498/8703|3498/8703|1166/2900||;DP=189;ExcessHet=3.0103;FS=0;MLEAC=4;MLEAF=1;MQ=60;POSITIVE_TRAIN_SITE;QD=27.73;RegionType=Core;SOR=1.022;VQSLOD=4.41;culprit=FS	GT:AD:DP:GQ:PGT:PID:PL:PS	1|1:0,71:71:99:1|1:530698_T_TG:3177,214,0:530698	1|1:0,95:95:99:1|1:530651_G_A:4256,286,0:530651
Pf3D7_01_v3	530728	.	A	G	8938.13	PASS	AC=4;AF=1;AN=4;ANN=G|synonymous_variant|LOW|PF3D7_0113800|PF3D7_0113800|transcript|PF3D7_0113800.1|Coding|2/4|c.3513A>G|p.Val1171Val|3513/8703|3513/8703|1171/2900||;DP=204;ExcessHet=3.0103;FS=0;MLEAC=4;MLEAF=1;MQ=60;POSITIVE_TRAIN_SITE;QD=26.58;RegionType=Core;SOR=0.795;VQSLOD=6.2;culprit=FS	GT:AD:DP:GQ:PGT:PID:PL:PS	1|1:0,101:101:99:1|1:530728_A_G:4412,304,0:530728	1|1:0,103:103:99:1|1:530651_G_A:4542,310,0:530651
Pf3D7_01_v3	530731	.	T	A	8935.13	PASS	AC=4;AF=1;AN=4;ANN=A|synonymous_variant|LOW|PF3D7_0113800|PF3D7_0113800|transcript|PF3D7_0113800.1|Coding|2/4|c.3516T>A|p.Ile1172Ile|3516/8703|3516/8703|1172/2900||;DP=210;ExcessHet=3.0103;FS=0;MLEAC=4;MLEAF=1;MQ=60;POSITIVE_TRAIN_SITE;QD=30.09;RegionType=Core;SOR=0.784;VQSLOD=6.31;culprit=FS	GT:AD:DP:GQ:PGT:PID:PL:PS	1|1:0,101:101:99:1|1:530728_A_G:4412,304,0:530728	1|1:0,104:104:99:1|1:530651_G_A:4539,313,0:530651
Pf3D7_01_v3	530762	.	A	G	8035.13	PASS	AC=4;AF=1;AN=4;ANN=G|missense_variant|MODERATE|PF3D7_0113800|PF3D7_0113800|transcript|PF3D7_0113800.1|Coding|2/4|c.3547A>G|p.Lys1183Glu|3547/8703|3547/8703|1183/2900||;DP=237;ExcessHet=3.0103;FS=0;MLEAC=4;MLEAF=1;MQ=60;POSITIVE_TRAIN_SITE;QD=34.34;RegionType=Core;SOR=0.8;VQSLOD=5.9;culprit=FS	GT:AD:DP:GQ:PGT:PID:PL:PS	1/1:0,103:103:99:.:.:2615,307,0	1|1:0,131:131:99:1|1:530762_A_G:5436,394,0:530762
Pf3D7_01_v3	530774	.	G	A	7532.13	PASS	AC=4;AF=1;AN=4;ANN=A|missense_variant|MODERATE|PF3D7_0113800|PF3D7_0113800|transcript|PF3D7_0113800.1|Coding|2/4|c.3559G>A|p.Glu1187Lys|3559/8703|3559/8703|1187/2900||;DP=222;ExcessHet=3.0103;FS=0;MLEAC=4;MLEAF=1;MQ=60;POSITIVE_TRAIN_SITE;QD=32.19;RegionType=Core;SOR=0.862;VQSLOD=5.93;culprit=FS	GT:AD:DP:GQ:PGT:PID:PL:PS	1/1:0,92:92:99:.:.:2329,273,0	1|1:0,123:123:99:1|1:530762_A_G:5219,369,0:530762
Pf3D7_01_v3	530801	.	A	T	5934.13	PASS	AC=4;AF=1;AN=4;ANN=T|missense_variant|MODERATE|PF3D7_0113800|PF3D7_0113800|transcript|PF3D7_0113800.1|Coding|2/4|c.3586A>T|p.Ile1196Phe|3586/8703|3586/8703|1196/2900||;DP=236;ExcessHet=3.0103;FS=0;MLEAC=4;MLEAF=1;MQ=60;POSITIVE_TRAIN_SITE;QD=25.91;RegionType=Core;SOR=0.702;VQSLOD=6.58;culprit=FS	GT:AD:DP:GQ:PL	1/1:0,91:91:99:2357,272,0	1/1:0,138:138:99:3593,409,0
Pf3D7_01_v3	530861	.	C	A	2024.73	PASS	AC=2;AF=1;AN=2;ANN=A|missense_variant|MODERATE|PF3D7_0113800|PF3D7_0113800|transcript|PF3D7_0113800.1|Coding|2/4|c.3646C>A|p.Gln1216Lys|3646/8703|3646/8703|1216/2900||;DP=246;ExcessHet=3.0103;FS=0;MLEAC=2;MLEAF=1;MQ=60;POSITIVE_TRAIN_SITE;QD=24.39;RegionType=Core;SOR=0.987;VQSLOD=5.51;culprit=FS	GT:AD:DP:GQ:PL	1/1:0,83:83:99:2037,245,0	./.:160,0:160:.:0,0,0
Pf3D7_01_v3	530883	.	A	C	3316.73	PASS	AC=2;AF=1;AN=2;ANN=C|missense_variant|MODERATE|PF3D7_0113800|PF3D7_0113800|transcript|PF3D7_0113800.1|Coding|2/4|c.3668A>C|p.Lys1223Thr|3668/8703|3668/8703|1223/2900||;DP=219;ExcessHet=3.0103;FS=0;MLEAC=2;MLEAF=1;MQ=59.41;POSITIVE_TRAIN_SITE;QD=30.62;RegionType=Core;SOR=0.774;VQSLOD=5.9;culprit=FS	GT:AD:DP:GQ:PGT:PID:PL:PS	1|1:0,75:75:99:1|1:530883_A_C:3329,225,0:530883	./.:143,0:143:.:.:.:0,0,0
Pf3D7_01_v3	530886	.	A	G	3385.73	PASS	AC=2;AF=1;AN=2;ANN=G|missense_variant|MODERATE|PF3D7_0113800|PF3D7_0113800|transcript|PF3D7_0113800.1|Coding|2/4|c.3671A>G|p.Lys1224Arg|3671/8703|3671/8703|1224/2900||;DP=221;ExcessHet=3.0103;FS=0;MLEAC=2;MLEAF=1;MQ=59.01;POSITIVE_TRAIN_SITE;QD=29.14;RegionType=Core;SOR=0.693;VQSLOD=6.04;culprit=FS	GT:AD:DP:GQ:PGT:PID:PL:PS	1|1:0,76:76:99:1|1:530883_A_C:3398,229,0:530883	./.:145,0:145:.:.:.:0,0,0
Pf3D7_01_v3	530891	.	C	G	3453.73	PASS	AC=2;AF=1;AN=2;ANN=G|missense_variant|MODERATE|PF3D7_0113800|PF3D7_0113800|transcript|PF3D7_0113800.1|Coding|2/4|c.3676C>G|p.Gln1226Glu|3676/8703|3676/8703|1226/2900||;DP=218;ExcessHet=3.0103;FS=0;MLEAC=2;MLEAF=1;MQ=58.84;POSITIVE_TRAIN_SITE;QD=31.66;RegionType=Core;SOR=0.744;VQSLOD=6.24;culprit=FS	GT:AD:DP:GQ:PGT:PID:PL:PS	1|1:0,78:78:99:1|1:530883_A_C:3466,235,0:530883	./.:140,0:140:.:.:.:0,0,0
Pf3D7_01_v3	530893	.	G	C	3419.73	PASS	AC=2;AF=1;AN=2;ANN=C|missense_variant|MODERATE|PF3D7_0113800|PF3D7_0113800|transcript|PF3D7_0113800.1|Coding|2/4|c.3678G>C|p.Gln1226His|3678/8703|3678/8703|1226/2900||;DP=216;ExcessHet=3.0103;FS=0;MLEAC=2;MLEAF=1;MQ=58.84;POSITIVE_TRAIN_SITE;QD=28.96;RegionType=Core;SOR=0.772;VQSLOD=5.94;culprit=FS	GT:AD:DP:GQ:PGT:PID:PL:PS	1|1:0,77:77:99:1|1:530883_A_C:3432,232,0:530883	./.:138,0:138:.:.:.:0,0,0
Pf3D7_01_v3	530904	.	A	T	3456.73	PASS	AC=2;AF=1;AN=2;ANN=T|missense_variant|MODERATE|PF3D7_0113800|PF3D7_0113800|transcript|PF3D7_0113800.1|Coding|2/4|c.3689A>T|p.Lys1230Met|3689/8703|3689/8703|1230/2900||;DP=208;ExcessHet=3.0103;FS=0;MLEAC=2;MLEAF=1;MQ=58.77;POSITIVE_TRAIN_SITE;QD=32.84;RegionType=Core;SOR=0.744;VQSLOD=6.1;culprit=FS	GT:AD:DP:GQ:PGT:PID:PL:PS	1|1:0,78:78:99:1|1:530904_A_T:3469,235,0:530904	./.:130,0:130:.:.:.:0,0,0
Pf3D7_01_v3	530909	.	G	A	3395.73	PASS	AC=2;AF=1;AN=2;ANN=A|missense_variant|MODERATE|PF3D7_0113800|PF3D7_0113800|transcript|PF3D7_0113800.1|Coding|2/4|c.3694G>A|p.Val1232Met|3694/8703|3694/8703|1232/2900||;DP=202;ExcessHet=3.0103;FS=0;MLEAC=2;MLEAF=1;MQ=58.74;POSITIVE_TRAIN_SITE;QD=26.33;RegionType=Core;SOR=0.693;VQSLOD=6.18;culprit=FS	GT:AD:DP:GQ:PGT:PID:PL:PS	1|1:0,76:76:99:1|1:530904_A_T:3408,229,0:530904	./.:126,0:126:.:.:.:0,0,0
Pf3D7_01_v3	530913	.	A	G	3317.73	PASS	AC=2;AF=1;AN=2;ANN=G|missense_variant|MODERATE|PF3D7_0113800|PF3D7_0113800|transcript|PF3D7_0113800.1|Coding|2/4|c.3698A>G|p.Asp1233Gly|3698/8703|3698/8703|1233/2900||;DP=196;ExcessHet=3.0103;FS=0;MLEAC=2;MLEAF=1;MQ=58.7;POSITIVE_TRAIN_SITE;QD=27.35;RegionType=Core;SOR=0.747;VQSLOD=6.11;culprit=FS	GT:AD:DP:GQ:PGT:PID:PL:PS	1|1:0,74:74:99:1|1:530904_A_T:3330,223,0:530904	./.:122,0:122:.:.:.:0,0,0
Pf3D7_01_v3	530920	.	A	G	3253.73	PASS	AC=2;AF=1;AN=2;ANN=G|synonymous_variant|LOW|PF3D7_0113800|PF3D7_0113800|transcript|PF3D7_0113800.1|Coding|2/4|c.3705A>G|p.Glu1235Glu|3705/8703|3705/8703|1235/2900||;DP=194;ExcessHet=3.0103;FS=0;MLEAC=2;MLEAF=1;MQ=58.69;POSITIVE_TRAIN_SITE;QD=32.8;RegionType=Core;SOR=0.72;VQSLOD=6.1;culprit=FS	GT:AD:DP:GQ:PGT:PID:PL:PS	1|1:0,73:73:99:1|1:530904_A_T:3266,220,0:530904	./.:121,0:121:.:.:.:0,0,0
Pf3D7_01_v3	530923	.	C	T	3163.73	PASS	AC=2;AF=1;AN=2;ANN=T|synonymous_variant|LOW|PF3D7_0113800|PF3D7_0113800|transcript|PF3D7_0113800.1|Coding|2/4|c.3708C>T|p.Asn1236Asn|3708/8703|3708/8703|1236/2900||;DP=191;ExcessHet=3.0103;FS=0;MLEAC=2;MLEAF=1;MQ=58.7;POSITIVE_TRAIN_SITE;QD=30;RegionType=Core;SOR=0.721;VQSLOD=5.53;culprit=FS	GT:AD:DP:GQ:PGT:PID:PL:PS	1|1:0,71:71:99:1|1:530904_A_T:3176,214,0:530904	./.:117,0:117:.:.:.:0,0,0
Pf3D7_01_v3	530940	.	A	C	2951.73	PASS	AC=2;AF=1;AN=2;ANN=C|missense_variant|MODERATE|PF3D7_0113800|PF3D7_0113800|transcript|PF3D7_0113800.1|Coding|2/4|c.3725A>C|p.Lys1242Thr|3725/8703|3725/8703|1242/2900||;DP=166;ExcessHet=3.0103;FS=0;MLEAC=2;MLEAF=1;MQ=58.69;POSITIVE_TRAIN_SITE;QD=28.87;RegionType=Core;SOR=0.779;VQSLOD=6.36;culprit=FS	GT:AD:DP:GQ:PL	1/1:0,71:71:99:2964,213,0	./.:93,0:93:.:0,0,0
Pf3D7_01_v3	531407	.	G	C	3712.13	PASS	AC=4;AF=1;AN=4;ANN=C|missense_variant|MODERATE|PF3D7_0113800|PF3D7_0113800|transcript|PF3D7_0113800.1|Coding|2/4|c.4192G>C|p.Glu1398Gln|4192/8703|4192/8703|1398/2900||;DP=86;ExcessHet=3.0103;FS=0;MLEAC=4;MLEAF=1;MQ=59.56;POSITIVE_TRAIN_SITE;QD=29.92;RegionType=Core;SOR=1.329;VQSLOD=5.23;culprit=FS	GT:AD:DP:GQ:PGT:PID:PL:PS	1|1:0,42:43:99:1|1:531368_A_G:1844,126,0:531368	1|1:0,43:43:99:1|1:531368_A_G:1884,129,0:531368
Pf3D7_01_v3	531416	.	G	A	4348.13	PASS	AC=4;AF=1;AN=4;ANN=A|missense_variant|MODERATE|PF3D7_0113800|PF3D7_0113800|transcript|PF3D7_0113800.1|Coding|2/4|c.4201G>A|p.Asp1401Asn|4201/8703|4201/8703|1401/2900||;DP=103;ExcessHet=3.0103;FS=0;MLEAC=4;MLEAF=1;MQ=59.64;POSITIVE_TRAIN_SITE;QD=31.92;RegionType=Core;SOR=1.179;VQSLOD=5.16;culprit=FS	GT:AD:DP:GQ:PGT:PID:PL:PS	1|1:0,53:54:99:1|1:531368_A_G:2221,159,0:531368	1|1:0,49:49:99:1|1:531368_A_G:2143,147,0:531368
Pf3D7_01_v3	531418	.	C	T	4348.13	PASS	AC=4;AF=1;AN=4;ANN=T|synonymous_variant|LOW|PF3D7_0113800|PF3D7_0113800|transcript|PF3D7_0113800.1|Coding|2/4|c.4203C>T|p.Asp1401Asp|4203/8703|4203/8703|1401/2900||;DP=108;ExcessHet=3.0103;FS=0;MLEAC=4;MLEAF=1;MQ=59.65;POSITIVE_TRAIN_SITE;QD=31.18;RegionType=Core;SOR=1.179;VQSLOD=5.12;culprit=FS	GT:AD:DP:GQ:PGT:PID:PL:PS	1|1:0,53:54:99:1|1:531368_A_G:2221,159,0:531368	1|1:0,49:49:99:1|1:531368_A_G:2143,147,0:531368
Pf3D7_01_v3	531433	.	A	T	3487.13	PASS	AC=4;AF=1;AN=4;ANN=T|missense_variant|MODERATE|PF3D7_0113800|PF3D7_0113800|transcript|PF3D7_0113800.1|Coding|2/4|c.4218A>T|p.Lys1406Asn|4218/8703|4218/8703|1406/2900||;BaseQRankSum=1.85;DP=144;ExcessHet=3.0103;FS=3.84;MLEAC=4;MLEAF=1;MQ=59.74;MQRankSum=-0.143;POSITIVE_TRAIN_SITE;QD=25.64;ReadPosRankSum=1.01;RegionType=Core;SOR=0.841;VQSLOD=2.48;culprit=FS	GT:AD:DP:GQ:PL	1/1:1,65:68:99:1635,185,0	1/1:0,70:70:99:1868,208,0
Pf3D7_01_v3	531555	.	A	T	3454.13	PASS	AC=4;AF=1;AN=4;ANN=T|intron_variant|MODIFIER|PF3D7_0113800|PF3D7_0113800|transcript|PF3D7_0113800.1|Coding|2/3|c.4278+62A>T||||||;DP=99;ExcessHet=3.0103;FS=0;MLEAC=4;MLEAF=1;MQ=59.54;POSITIVE_TRAIN_SITE;QD=40.38;RegionType=Core;SOR=0.766;VQSLOD=4.67;culprit=FS	GT:AD:DP:GQ:PGT:PID:PL:PS	1|1:0,37:39:99:1|1:531555_A_T:1590,112,0:531555	1|1:0,43:44:99:1|1:531555_A_T:1880,130,0:531555
Pf3D7_01_v3	531556	.	A	G	3452.13	PASS	AC=4;AF=1;AN=4;ANN=G|intron_variant|MODIFIER|PF3D7_0113800|PF3D7_0113800|transcript|PF3D7_0113800.1|Coding|2/3|c.4278+63A>G||||||;DP=96;ExcessHet=3.0103;FS=0;MLEAC=4;MLEAF=1;MQ=59.53;POSITIVE_TRAIN_SITE;QD=25.98;RegionType=Core;SOR=0.766;VQSLOD=6.21;culprit=FS	GT:AD:DP:GQ:PGT:PID:PL:PS	1|1:0,37:39:99:1|1:531555_A_T:1589,112,0:531555	1|1:0,43:44:99:1|1:531555_A_T:1879,130,0:531555
Pf3D7_01_v3	531563	.	G	A	3053.13	PASS	AC=4;AF=1;AN=4;ANN=A|intron_variant|MODIFIER|PF3D7_0113800|PF3D7_0113800|transcript|PF3D7_0113800.1|Coding|2/3|c.4278+70G>A||||||;DP=72;ExcessHet=3.0103;FS=0;MLEAC=4;MLEAF=1;MQ=59.37;POSITIVE_TRAIN_SITE;QD=34.64;RegionType=Core;SOR=0.749;VQSLOD=5.71;culprit=SOR	GT:AD:DP:GQ:PGT:PID:PL:PS	1|1:0,32:34:96:1|1:531555_A_T:1404,96,0:531555	1|1:0,37:38:99:1|1:531555_A_T:1665,111,0:531555
Pf3D7_01_v3	531565	.	T	A	942.04	PASS	AC=4;AF=1;AN=4;ANN=A|intron_variant|MODIFIER|PF3D7_0113800|PF3D7_0113800|transcript|PF3D7_0113800.1|Coding|2/3|c.4278+72T>A||||||;DP=65;ExcessHet=3.0103;FS=0;MLEAC=4;MLEAF=1;MQ=59.31;POSITIVE_TRAIN_SITE;QD=28.58;RegionType=Core;SOR=0.99;VQSLOD=4.69;culprit=FS	GT:AD:DP:GQ:PL	1/1:0,8:10:84:1258,84,0	1/1:0,10:11:99:1526,102,0
Pf3D7_01_v3	531572	.	T	C	802.36	PASS	AC=4;AF=1;AN=4;ANN=C|intron_variant|MODIFIER|PF3D7_0113800|PF3D7_0113800|transcript|PF3D7_0113800.1|Coding|2/3|c.4278+79T>C||||||;DP=63;ExcessHet=3.0103;FS=0;MLEAC=3;MLEAF=0.75;MQ=59.28;POSITIVE_TRAIN_SITE;QD=25.65;RegionType=Core;SOR=0.99;VQSLOD=5.21;culprit=FS	GT:AD:DP:GQ:PL	1/1:0,6:10:76:1122,76,0	1/1:0,10:11:99:1481,99,0
Pf3D7_01_v3	531573	.	G	A	793.36	PASS	AC=4;AF=1;AN=4;ANN=A|intron_variant|MODIFIER|PF3D7_0113800|PF3D7_0113800|transcript|PF3D7_0113800.1|Coding|2/3|c.4279-79G>A||||||;DP=60;ExcessHet=3.0103;FS=0;MLEAC=3;MLEAF=0.75;MQ=59.25;POSITIVE_TRAIN_SITE;QD=30.13;RegionType=Core;SOR=0.99;VQSLOD=5.75;culprit=FS	GT:AD:DP:GQ:PL	1/1:0,6:10:66:988,66,0	1/1:0,10:11:99:1481,99,0
Pf3D7_01_v3	531605	.	A	T	934.11	PASS	AC=4;AF=1;AN=4;ANN=T|intron_variant|MODIFIER|PF3D7_0113800|PF3D7_0113800|transcript|PF3D7_0113800.1|Coding|2/3|c.4279-47A>T||||||;DP=47;ExcessHet=3.0103;FS=0;MLEAC=4;MLEAF=1;MQ=57.76;QD=34.32;RegionType=Core;SOR=1.022;VQSLOD=3.4;culprit=FS	GT:AD:DP:GQ:PL	1/1:0,7:13:30:423,30,0	1/1:0,10:13:38:534,38,0
Pf3D7_01_v3	531935	.	C	T	10960.1	PASS	AC=4;AF=1;AN=4;ANN=T|missense_variant|MODERATE|PF3D7_0113800|PF3D7_0113800|transcript|PF3D7_0113800.1|Coding|3/4|c.4562C>T|p.Ser1521Leu|4562/8703|4562/8703|1521/2900||;DP=254;ExcessHet=3.0103;FS=0;MLEAC=4;MLEAF=1;MQ=60;POSITIVE_TRAIN_SITE;QD=29.32;RegionType=Core;SOR=0.717;VQSLOD=5.54;culprit=FS	GT:AD:DP:GQ:PGT:PID:PL:PS	1|1:0,113:114:99:1|1:531935_C_T:5034,340,0:531935	1|1:0,135:135:99:1|1:531935_C_T:5942,406,0:531935
Pf3D7_01_v3	531943	.	T	G	11134.1	PASS	AC=4;AF=1;AN=4;ANN=G|missense_variant|MODERATE|PF3D7_0113800|PF3D7_0113800|transcript|PF3D7_0113800.1|Coding|3/4|c.4570T>G|p.Tyr1524Asp|4570/8703|4570/8703|1524/2900||;DP=251;ExcessHet=3.0103;FS=0;MLEAC=4;MLEAF=1;MQ=60;POSITIVE_TRAIN_SITE;QD=32.33;RegionType=Core;SOR=0.701;VQSLOD=4.75;culprit=FS	GT:AD:DP:GQ:PGT:PID:PL:PS	1|1:0,113:114:99:1|1:531935_C_T:5068,340,0:531935	1|1:0,137:137:99:1|1:531935_C_T:6082,412,0:531935
Pf3D7_01_v3	531963	.	G	A	10315.1	PASS	AC=4;AF=1;AN=4;ANN=A|missense_variant|MODERATE|PF3D7_0113800|PF3D7_0113800|transcript|PF3D7_0113800.1|Coding|3/4|c.4590G>A|p.Met1530Ile|4590/8703|4590/8703|1530/2900||;DP=250;ExcessHet=3.0103;FS=0;MLEAC=4;MLEAF=1;MQ=60;POSITIVE_TRAIN_SITE;QD=30.77;RegionType=Core;SOR=0.693;VQSLOD=5.82;culprit=SOR	GT:AD:DP:GQ:PGT:PID:PL:PS	1|1:0,110:112:99:1|1:531935_C_T:4704,331,0:531935	1|1:0,134:134:99:1|1:531935_C_T:5627,403,0:531935
Pf3D7_01_v3	532209	.	T	G	5288.13	PASS	AC=4;AF=1;AN=4;ANN=G|missense_variant|MODERATE|PF3D7_0113800|PF3D7_0113800|transcript|PF3D7_0113800.1|Coding|3/4|c.4836T>G|p.Asp1612Glu|4836/8703|4836/8703|1612/2900||;DP=226;ExcessHet=3.0103;FS=0;MLEAC=4;MLEAF=1;MQ=60;POSITIVE_TRAIN_SITE;QD=24.37;RegionType=Core;SOR=0.711;VQSLOD=6.3;culprit=FS	GT:AD:DP:GQ:PL	1/1:0,94:96:99:2291,280,0	1/1:0,123:124:99:3013,365,0
Pf3D7_01_v3	532260	.	C	T	5271.13	PASS	AC=4;AF=1;AN=4;ANN=T|synonymous_variant|LOW|PF3D7_0113800|PF3D7_0113800|transcript|PF3D7_0113800.1|Coding|3/4|c.4887C>T|p.Tyr1629Tyr|4887/8703|4887/8703|1629/2900||;DP=218;ExcessHet=3.0103;FS=0;MLEAC=4;MLEAF=1;MQ=60;POSITIVE_TRAIN_SITE;QD=24.98;RegionType=Core;SOR=0.693;VQSLOD=7.41;culprit=FS	GT:AD:DP:GQ:PL	1/1:0,85:86:99:2175,253,0	1/1:0,126:126:99:3112,374,0
Pf3D7_01_v3	532318	.	T	A	5204.13	PASS	AC=4;AF=1;AN=4;ANN=A|missense_variant|MODERATE|PF3D7_0113800|PF3D7_0113800|transcript|PF3D7_0113800.1|Coding|3/4|c.4945T>A|p.Leu1649Ile|4945/8703|4945/8703|1649/2900||;DP=217;ExcessHet=3.0103;FS=0;MLEAC=4;MLEAF=1;MQ=60;POSITIVE_TRAIN_SITE;QD=25.26;RegionType=Core;SOR=0.793;VQSLOD=6.46;culprit=FS	GT:AD:DP:GQ:PL	1/1:0,81:83:99:2030,241,0	1/1:0,125:125:99:3190,371,0
Pf3D7_01_v3	532432	.	T	C	6993.13	PASS	AC=4;AF=1;AN=4;ANN=C|missense_variant|MODERATE|PF3D7_0113800|PF3D7_0113800|transcript|PF3D7_0113800.1|Coding|3/4|c.5059T>C|p.Tyr1687His|5059/8703|5059/8703|1687/2900||;DP=173;ExcessHet=3.0103;FS=0;MLEAC=4;MLEAF=1;MQ=60;POSITIVE_TRAIN_SITE;QD=31.16;RegionType=Core;SOR=0.693;VQSLOD=5.79;culprit=FS	GT:AD:DP:GQ:PGT:PID:PL:PS	1|1:0,66:66:99:1|1:532418_A_ATGATATGAATGAACATAATATGAATGAATT:2776,197,0:532418	1|1:0,102:104:99:1|1:532418_A_ATGATATGAATGAACATAATATGAATGAATT:4233,307,0:532418
Pf3D7_01_v3	532482	.	T	G	4923.13	PASS	AC=4;AF=1;AN=4;ANN=G|synonymous_variant|LOW|PF3D7_0113800|PF3D7_0113800|transcript|PF3D7_0113800.1|Coding|3/4|c.5109T>G|p.Val1703Val|5109/8703|5109/8703|1703/2900||;DP=211;ExcessHet=3.0103;FS=0;MLEAC=4;MLEAF=1;MQ=60;POSITIVE_TRAIN_SITE;QD=24.25;RegionType=Core;SOR=0.869;VQSLOD=6.54;culprit=FS	GT:AD:DP:GQ:PL	1/1:0,92:93:99:2203,273,0	1/1:0,111:114:99:2736,329,0
Pf3D7_01_v3	532605	.	G	A	9406.13	PASS	AC=4;AF=1;AN=4;ANN=A|synonymous_variant|LOW|PF3D7_0113800|PF3D7_0113800|transcript|PF3D7_0113800.1|Coding|3/4|c.5232G>A|p.Lys1744Lys|5232/8703|5232/8703|1744/2900||;DP=241;ExcessHet=3.0103;FS=0;MLEAC=4;MLEAF=1;MQ=59.65;POSITIVE_TRAIN_SITE;QD=33.68;RegionType=Core;SOR=0.82;VQSLOD=5.68;culprit=FS	GT:AD:DP:GQ:PGT:PID:PL:PS	1|1:0,86:103:99:1|1:532603_A_AAAAAT:3776,258,0:532603	1|1:0,127:129:99:1|1:532603_A_AAAAAT:5646,382,0:532603
Pf3D7_01_v3	532656	.	G	A	4800.13	PASS	AC=4;AF=1;AN=4;ANN=A|synonymous_variant|LOW|PF3D7_0113800|PF3D7_0113800|transcript|PF3D7_0113800.1|Coding|3/4|c.5283G>A|p.Leu1761Leu|5283/8703|5283/8703|1761/2900||;DP=208;ExcessHet=3.0103;FS=0;MLEAC=4;MLEAF=1;MQ=59.95;POSITIVE_TRAIN_SITE;QD=25;RegionType=Core;SOR=0.703;VQSLOD=7.64;culprit=SOR	GT:AD:DP:GQ:PL	1/1:0,79:81:99:1946,234,0	1/1:0,113:114:99:2870,336,0
Pf3D7_01_v3	532989	.	G	A	10336.1	PASS	AC=4;AF=1;AN=4;ANN=A|synonymous_variant|LOW|PF3D7_0113800|PF3D7_0113800|transcript|PF3D7_0113800.1|Coding|3/4|c.5616G>A|p.Lys1872Lys|5616/8703|5616/8703|1872/2900||;DP=245;ExcessHet=3.0103;FS=0;MLEAC=4;MLEAF=1;MQ=60;POSITIVE_TRAIN_SITE;QD=33.36;RegionType=Core;SOR=0.727;VQSLOD=5.84;culprit=FS	GT:AD:DP:GQ:PGT:PID:PL:PS	1|1:0,101:101:99:1|1:532989_G_A:4376,304,0:532989	1/1:0,133:139:99:.:.:5976,412,0
Pf3D7_01_v3	532995	.	C	T	10535.1	PASS	AC=4;AF=1;AN=4;ANN=T|synonymous_variant|LOW|PF3D7_0113800|PF3D7_0113800|transcript|PF3D7_0113800.1|Coding|3/4|c.5622C>T|p.Leu1874Leu|5622/8703|5622/8703|1874/2900||;DP=241;ExcessHet=3.0103;FS=0;MLEAC=4;MLEAF=1;MQ=60;POSITIVE_TRAIN_SITE;QD=28.26;RegionType=Core;SOR=0.718;VQSLOD=5.69;culprit=FS	GT:AD:DP:GQ:PGT:PID:PL:PS	1|1:0,98:98:99:1|1:532989_G_A:4376,295,0:532989	1|1:0,140:143:99:1|1:532995_C_T:6175,421,0:532995
Pf3D7_01_v3	533003	.	C	T	10484.1	PASS	AC=4;AF=1;AN=4;ANN=T|missense_variant|MODERATE|PF3D7_0113800|PF3D7_0113800|transcript|PF3D7_0113800.1|Coding|3/4|c.5630C>T|p.Thr1877Ile|5630/8703|5630/8703|1877/2900||;DP=253;ExcessHet=3.0103;FS=0;MLEAC=4;MLEAF=1;MQ=60;POSITIVE_TRAIN_SITE;QD=30.21;RegionType=Core;SOR=0.726;VQSLOD=5.79;culprit=FS	GT:AD:DP:GQ:PGT:PID:PL:PS	1|1:0,102:103:99:1|1:532989_G_A:4453,307,0:532989	1|1:0,138:141:99:1|1:532995_C_T:6047,415,0:532995
Pf3D7_01_v3	533308	.	G	A	6721.13	PASS	AC=4;AF=1;AN=4;ANN=A|missense_variant|MODERATE|PF3D7_0113800|PF3D7_0113800|transcript|PF3D7_0113800.1|Coding|3/4|c.5935G>A|p.Asp1979Asn|5935/8703|5935/8703|1979/2900||;DP=159;ExcessHet=3.0103;FS=0;MLEAC=4;MLEAF=1;MQ=56.89;POSITIVE_TRAIN_SITE;QD=26.52;RegionType=Core;SOR=0.897;VQSLOD=6.14;culprit=FS	GT:AD:DP:GQ:PGT:PID:PL:PS	1|1:0,82:84:99:1|1:533297_GGGATGATGA_G:3539,247,0:533297	1|1:0,74:75:99:1|1:533297_GGGATGATGA_G:3198,222,0:533297
Pf3D7_01_v3	533322	.	T	G	6181.13	PASS	AC=4;AF=1;AN=4;ANN=G|missense_variant|MODERATE|PF3D7_0113800|PF3D7_0113800|transcript|PF3D7_0113800.1|Coding|3/4|c.5949T>G|p.Asp1983Glu|5949/8703|5949/8703|1983/2900||;DP=147;ExcessHet=3.0103;FS=0;MLEAC=4;MLEAF=1;MQ=56.51;POSITIVE_TRAIN_SITE;QD=26.76;RegionType=Core;SOR=0.763;VQSLOD=6.38;culprit=SOR	GT:AD:DP:GQ:PGT:PID:PL:PS	1|1:0,79:82:99:1|1:533297_GGGATGATGA_G:3404,238,0:533297	1|1:0,65:65:99:1|1:533297_GGGATGATGA_G:2793,195,0:533297
Pf3D7_01_v3	533324	.	A	G	6181.13	PASS	AC=4;AF=1;AN=4;ANN=G|missense_variant|MODERATE|PF3D7_0113800|PF3D7_0113800|transcript|PF3D7_0113800.1|Coding|3/4|c.5951A>G|p.Asn1984Ser|5951/8703|5951/8703|1984/2900||;DP=147;ExcessHet=3.0103;FS=0;MLEAC=4;MLEAF=1;MQ=56.51;POSITIVE_TRAIN_SITE;QD=32.58;RegionType=Core;SOR=0.763;VQSLOD=6.35;culprit=FS	GT:AD:DP:GQ:PGT:PID:PL:PS	1|1:0,79:82:99:1|1:533297_GGGATGATGA_G:3404,238,0:533297	1|1:0,65:65:99:1|1:533297_GGGATGATGA_G:2793,195,0:533297
Pf3D7_01_v3	533342	.	G	A	2216.06	PASS	AC=2;AF=1;AN=2;ANN=A|missense_variant|MODERATE|PF3D7_0113800|PF3D7_0113800|transcript|PF3D7_0113800.1|Coding|3/4|c.5969G>A|p.Ser1990Asn|5969/8703|5969/8703|1990/2900||;DP=51;ExcessHet=3.0103;FS=0;MLEAC=2;MLEAF=1;MQ=58.09;QD=31.62;RegionType=Core;SOR=0.813;VQSLOD=4.19;culprit=FS	GT:AD:DP:GQ:PGT:PID:PL:PS	./.:0,0	1|1:0,50:51:99:1|1:533297_GGGATGATGA_G:2230,150,0:533297
Pf3D7_01_v3	533344	.	A	G	2126.06	PASS	AC=2;AF=1;AN=2;ANN=G|missense_variant|MODERATE|PF3D7_0113800|PF3D7_0113800|transcript|PF3D7_0113800.1|Coding|3/4|c.5971A>G|p.Asn1991Asp|5971/8703|5971/8703|1991/2900||;DP=49;ExcessHet=3.0103;FS=0;MLEAC=2;MLEAF=1;MQ=58.01;POSITIVE_TRAIN_SITE;QD=29.5;RegionType=Core;SOR=0.818;VQSLOD=6.16;culprit=FS	GT:AD:DP:GQ:PGT:PID:PL:PS	./.:0,0	1|1:0,48:49:99:1|1:533297_GGGATGATGA_G:2140,144,0:533297
Pf3D7_01_v3	533368	.	A	G	1505.12	PASS	AC=4;AF=1;AN=4;ANN=G|missense_variant|MODERATE|PF3D7_0113800|PF3D7_0113800|transcript|PF3D7_0113800.1|Coding|3/4|c.5995A>G|p.Asn1999Asp|5995/8703|5995/8703|1999/2900||;DP=66;ExcessHet=3.0103;FS=0;MLEAC=4;MLEAF=1;MQ=55.04;QD=25.17;RegionType=Core;SOR=1.455;VQSLOD=4.02;culprit=FS	GT:AD:DP:GQ:PGT:PID:PL:PS	1|1:0,13:15:38:1|1:533368_A_G:306,38,0:533368	1|1:0,27:28:81:1|1:533297_GGGATGATGA_G:1215,81,0:533297
Pf3D7_01_v3	533379	.	T	G	1388.12	PASS	AC=4;AF=1;AN=4;ANN=G|missense_variant|MODERATE|PF3D7_0113800|PF3D7_0113800|transcript|PF3D7_0113800.1|Coding|3/4|c.6006T>G|p.Ser2002Arg|6006/8703|6006/8703|2002/2900||;BaseQRankSum=-1.373;DP=56;ExcessHet=3.0103;FS=0;MLEAC=4;MLEAF=1;MQ=54.2;MQRankSum=-0.507;POSITIVE_TRAIN_SITE;QD=28.75;ReadPosRankSum=1.64;RegionType=Core;SOR=0.627;VQSLOD=5.44;culprit=SOR	GT:AD:DP:GQ:PGT:PID:PL:PS	1|1:1,14:17:35:1|1:533368_A_G:324,35,0:533368	1|1:0,24:25:72:1|1:533297_GGGATGATGA_G:1080,72,0:533297
Pf3D7_01_v3	533416	.	G	A	1979.13	PASS	AC=4;AF=1;AN=4;ANN=A|missense_variant|MODERATE|PF3D7_0113800|PF3D7_0113800|transcript|PF3D7_0113800.1|Coding|3/4|c.6043G>A|p.Asp2015Asn|6043/8703|6043/8703|2015/2900||;BaseQRankSum=-0.723;DP=65;ExcessHet=3.0103;FS=0;MLEAC=4;MLEAF=1;MQ=57.53;MQRankSum=-0.405;POSITIVE_TRAIN_SITE;QD=32.99;ReadPosRankSum=0.239;RegionType=Core;SOR=0.602;VQSLOD=5.19;culprit=SOR	GT:AD:DP:GQ:PGT:PID:PL:PS	1|1:1,30:31:82:1|1:533368_A_G:716,82,0:533368	1|1:0,29:30:87:1|1:533297_GGGATGATGA_G:1279,87,0:533297
Pf3D7_01_v3	533536	.	G	A	9480.13	PASS	AC=4;AF=1;AN=4;ANN=A|missense_variant|MODERATE|PF3D7_0113800|PF3D7_0113800|transcript|PF3D7_0113800.1|Coding|3/4|c.6163G>A|p.Asp2055Asn|6163/8703|6163/8703|2055/2900||;DP=239;ExcessHet=3.0103;FS=0;MLEAC=4;MLEAF=1;MQ=59.59;QD=32.86;RegionType=Core;SOR=1.204;VQSLOD=1.82;culprit=FS	GT:AD:DP:GQ:PGT:PID:PL:PS	1|1:0,120:122:99:1|1:533536_G_A:5137,355,0:533536	1|1:0,101:102:99:1|1:533536_G_A:4359,307,0:533536
Pf3D7_01_v3	533539	.	G	A	9770.13	PASS	AC=4;AF=1;AN=4;ANN=A|missense_variant|MODERATE|PF3D7_0113800|PF3D7_0113800|transcript|PF3D7_0113800.1|Coding|3/4|c.6166G>A|p.Asp2056Asn|6166/8703|6166/8703|2056/2900||;DP=241;ExcessHet=3.0103;FS=0;MLEAC=4;MLEAF=1;MQ=59.77;QD=29.34;RegionType=Core;SOR=1.214;VQSLOD=2.06;culprit=FS	GT:AD:DP:GQ:PGT:PID:PL:PS	1|1:0,122:122:99:1|1:533536_G_A:5187,361,0:533536	1|1:0,108:109:99:1|1:533536_G_A:4599,327,0:533536
Pf3D7_01_v3	533559	.	G	T	9877.13	PASS	AC=4;AF=1;AN=4;ANN=T|missense_variant|MODERATE|PF3D7_0113800|PF3D7_0113800|transcript|PF3D7_0113800.1|Coding|3/4|c.6186G>T|p.Arg2062Ser|6186/8703|6186/8703|2062/2900||;DP=243;ExcessHet=3.0103;FS=0;MLEAC=4;MLEAF=1;MQ=59.74;POSITIVE_TRAIN_SITE;QD=31.42;RegionType=Core;SOR=1.183;VQSLOD=3.68;culprit=FS	GT:AD:DP:GQ:PGT:PID:PL:PS	1|1:0,122:122:99:1|1:533536_G_A:5043,366,0:533536	1/1:0,118:119:99:.:.:4850,354,0
Pf3D7_01_v3	534077	.	C	T	5128.13	PASS	AC=4;AF=1;AN=4;ANN=T|missense_variant|MODERATE|PF3D7_0113800|PF3D7_0113800|transcript|PF3D7_0113800.1|Coding|3/4|c.6704C>T|p.Ala2235Val|6704/8703|6704/8703|2235/2900||;DP=220;ExcessHet=3.0103;FS=0;MLEAC=4;MLEAF=1;MQ=59.97;POSITIVE_TRAIN_SITE;QD=24.3;RegionType=Core;SOR=0.741;VQSLOD=7.81;culprit=DP	GT:AD:DP:GQ:PL	1/1:0,94:95:99:2275,276,0	1/1:0,117:118:99:2869,345,0
Pf3D7_01_v3	534104	.	G	A	5385.13	PASS	AC=4;AF=1;AN=4;ANN=A|missense_variant|MODERATE|PF3D7_0113800|PF3D7_0113800|transcript|PF3D7_0113800.1|Coding|3/4|c.6731G>A|p.Cys2244Tyr|6731/8703|6731/8703|2244/2900||;DP=230;ExcessHet=3.0103;FS=0;MLEAC=4;MLEAF=1;MQ=60;POSITIVE_TRAIN_SITE;QD=24.7;RegionType=Core;SOR=0.702;VQSLOD=7.56;culprit=FS	GT:AD:DP:GQ:PL	1/1:0,100:102:99:2408,295,0	1/1:0,118:119:99:2993,349,0
Pf3D7_01_v3	534181	.	A	C	6268.13	PASS	AC=4;AF=1;AN=4;ANN=C|missense_variant|MODERATE|PF3D7_0113800|PF3D7_0113800|transcript|PF3D7_0113800.1|Coding|3/4|c.6808A>C|p.Ile2270Leu|6808/8703|6808/8703|2270/2900||;DP=257;ExcessHet=3.0103;FS=0;MLEAC=4;MLEAF=1;MQ=60;POSITIVE_TRAIN_SITE;QD=24.87;RegionType=Core;SOR=0.693;VQSLOD=7.3;culprit=FS	GT:AD:DP:GQ:PL	1/1:0,94:96:99:2355,282,0	1/1:0,158:158:99:3929,472,0
Pf3D7_01_v3	534236	.	A	C	10322.1	PASS	AC=4;AF=1;AN=4;ANN=C|missense_variant|MODERATE|PF3D7_0113800|PF3D7_0113800|transcript|PF3D7_0113800.1|Coding|3/4|c.6863A>C|p.Asn2288Thr|6863/8703|6863/8703|2288/2900||;DP=249;ExcessHet=3.0103;FS=0;MLEAC=4;MLEAF=1;MQ=60;POSITIVE_TRAIN_SITE;QD=33.06;RegionType=Core;SOR=0.771;VQSLOD=5.98;culprit=FS	GT:AD:DP:GQ:PGT:PID:PL:PS	1|1:0,105:107:99:1|1:534236_A_C:4606,316,0:534236	1|1:0,132:132:99:1|1:534236_A_C:5732,397,0:534236
Pf3D7_01_v3	534237	.	C	T	10322.1	PASS	AC=4;AF=1;AN=4;ANN=T|synonymous_variant|LOW|PF3D7_0113800|PF3D7_0113800|transcript|PF3D7_0113800.1|Coding|3/4|c.6864C>T|p.Asn2288Asn|6864/8703|6864/8703|2288/2900||;DP=250;ExcessHet=3.0103;FS=0;MLEAC=4;MLEAF=1;MQ=60;POSITIVE_TRAIN_SITE;QD=29.43;RegionType=Core;SOR=0.771;VQSLOD=5.93;culprit=FS	GT:AD:DP:GQ:PGT:PID:PL:PS	1|1:0,105:107:99:1|1:534236_A_C:4606,316,0:534236	1|1:0,132:132:99:1|1:534236_A_C:5732,397,0:534236
Pf3D7_01_v3	534312	.	A	G	4850.13	PASS	AC=4;AF=1;AN=4;ANN=G|synonymous_variant|LOW|PF3D7_0113800|PF3D7_0113800|transcript|PF3D7_0113800.1|Coding|3/4|c.6939A>G|p.Glu2313Glu|6939/8703|6939/8703|2313/2900||;DP=211;ExcessHet=3.0103;FS=0;MLEAC=4;MLEAF=1;MQ=60;POSITIVE_TRAIN_SITE;QD=24.62;RegionType=Core;SOR=0.733;VQSLOD=7.14;culprit=FS	GT:AD:DP:GQ:PL	1/1:0,105:108:99:2598,314,0	1/1:0,92:94:99:2268,274,0
Pf3D7_01_v3	534444	.	T	C	4576.13	PASS	AC=4;AF=1;AN=4;ANN=C|synonymous_variant|LOW|PF3D7_0113800|PF3D7_0113800|transcript|PF3D7_0113800.1|Coding|3/4|c.7071T>C|p.Phe2357Phe|7071/8703|7071/8703|2357/2900||;DP=195;ExcessHet=3.0103;FS=0;MLEAC=4;MLEAF=1;MQ=60;POSITIVE_TRAIN_SITE;QD=24.08;RegionType=Core;SOR=0.861;VQSLOD=6.31;culprit=FS	GT:AD:DP:GQ:PL	1/1:0,68:68:99:1647,202,0	1/1:0,122:123:99:2945,362,0
Pf3D7_01_v3	534946	.	C	T	5054.13	PASS	AC=4;AF=1;AN=4;ANN=T|missense_variant|MODERATE|PF3D7_0113800|PF3D7_0113800|transcript|PF3D7_0113800.1|Coding|4/4|c.7298C>T|p.Thr2433Ile|7298/8703|7298/8703|2433/2900||;DP=211;ExcessHet=3.0103;FS=0;MLEAC=4;MLEAF=1;MQ=60;POSITIVE_TRAIN_SITE;QD=25.14;RegionType=Core;SOR=0.764;VQSLOD=7.61;culprit=FS	GT:AD:DP:GQ:PL	1/1:0,76:78:99:1936,226,0	1/1:0,125:125:99:3134,370,0
Pf3D7_01_v3	535211	.	C	T	4956.13	PASS	AC=4;AF=1;AN=4;ANN=T|synonymous_variant|LOW|PF3D7_0113800|PF3D7_0113800|transcript|PF3D7_0113800.1|Coding|4/4|c.7563C>T|p.Phe2521Phe|7563/8703|7563/8703|2521/2900||;DP=211;ExcessHet=3.0103;FS=0;MLEAC=4;MLEAF=1;MQ=59.98;POSITIVE_TRAIN_SITE;QD=25.55;RegionType=Core;SOR=0.986;VQSLOD=5.52;culprit=FS	GT:AD:DP:GQ:PL	1/1:0,96:105:99:2495,287,0	1/1:0,98:102:99:2477,292,0
Pf3D7_01_v3	535361	.	G	A	4136.13	PASS	AC=4;AF=1;AN=4;ANN=A|synonymous_variant|LOW|PF3D7_0113800|PF3D7_0113800|transcript|PF3D7_0113800.1|Coding|4/4|c.7713G>A|p.Gly2571Gly|7713/8703|7713/8703|2571/2900||;BaseQRankSum=0.538;DP=206;ExcessHet=3.0103;FS=0;MLEAC=4;MLEAF=1;MQ=59.93;MQRankSum=0;POSITIVE_TRAIN_SITE;QD=22.48;ReadPosRankSum=-0.987;RegionType=Core;SOR=0.693;VQSLOD=5.27;culprit=FS	GT:AD:DP:GQ:PL	1/1:2,78:88:99:1870,147,0	1/1:6,98:108:99:2282,174,0
Pf3D7_01_v3	535598	.	T	G	5613.13	PASS	AC=4;AF=1;AN=4;ANN=G|missense_variant|MODERATE|PF3D7_0113800|PF3D7_0113800|transcript|PF3D7_0113800.1|Coding|4/4|c.7950T>G|p.Asn2650Lys|7950/8703|7950/8703|2650/2900||;BaseQRankSum=2.16;DP=247;ExcessHet=3.0103;FS=3.271;MLEAC=4;MLEAF=1;MQ=59.96;MQRankSum=0;POSITIVE_TRAIN_SITE;QD=23.99;ReadPosRankSum=0.629;RegionType=Core;SOR=0.427;VQSLOD=3.83;culprit=SOR	GT:AD:DP:GQ:PL	1/1:0,92:94:99:2191,272,0	1/1:1,141:146:99:3438,411,0
Pf3D7_01_v3	535884	.	T	C	3881.13	PASS	AC=4;AF=1;AN=4;ANN=C|missense_variant|MODERATE|PF3D7_0113800|PF3D7_0113800|transcript|PF3D7_0113800.1|Coding|4/4|c.8236T>C|p.Phe2746Leu|8236/8703|8236/8703|2746/2900||;DP=178;ExcessHet=3.0103;FS=0;MLEAC=4;MLEAF=1;MQ=59.91;POSITIVE_TRAIN_SITE;QD=23.38;RegionType=Core;SOR=0.778;VQSLOD=6.71;culprit=FS	GT:AD:DP:GQ:PL	1/1:0,63:64:99:1510,187,0	1/1:0,103:105:99:2387,303,0
Pf3D7_01_v3	536003	.	T	C	5779.13	PASS	AC=4;AF=1;AN=4;ANN=C|synonymous_variant|LOW|PF3D7_0113800|PF3D7_0113800|transcript|PF3D7_0113800.1|Coding|4/4|c.8355T>C|p.Phe2785Phe|8355/8703|8355/8703|2785/2900||;DP=249;ExcessHet=3.0103;FS=0;MLEAC=4;MLEAF=1;MQ=59.97;POSITIVE_TRAIN_SITE;QD=24.38;RegionType=Core;SOR=0.761;VQSLOD=7.45;culprit=FS	GT:AD:DP:GQ:PL	1/1:0,95:97:99:2335,284,0	1/1:0,142:143:99:3460,422,0
Pf3D7_01_v3	536106	.	G	A	9335.13	PASS	AC=4;AF=1;AN=4;ANN=A|missense_variant|MODERATE|PF3D7_0113800|PF3D7_0113800|transcript|PF3D7_0113800.1|Coding|4/4|c.8458G>A|p.Val2820Ile|8458/8703|8458/8703|2820/2900||;DP=226;ExcessHet=3.0103;FS=0;MLEAC=4;MLEAF=1;MQ=60;POSITIVE_TRAIN_SITE;QD=36.57;RegionType=Core;SOR=0.817;VQSLOD=5.56;culprit=FS	GT:AD:DP:GQ:PGT:PID:PL:PS	1|1:0,73:73:99:1|1:536106_G_A:3080,219,0:536106	1|1:0,148:148:99:1|1:536106_G_A:6271,444,0:536106
Pf3D7_01_v3	536113	.	G	A	9306.13	PASS	AC=4;AF=1;AN=4;ANN=A|missense_variant|MODERATE|PF3D7_0113800|PF3D7_0113800|transcript|PF3D7_0113800.1|Coding|4/4|c.8465G>A|p.Gly2822Glu|8465/8703|8465/8703|2822/2900||;DP=224;ExcessHet=3.0103;FS=0;MLEAC=4;MLEAF=1;MQ=60;POSITIVE_TRAIN_SITE;QD=29.38;RegionType=Core;SOR=0.806;VQSLOD=6.16;culprit=DP	GT:AD:DP:GQ:PGT:PID:PL:PS	1|1:0,71:73:99:1|1:536106_G_A:3038,213,0:536106	1|1:0,149:149:99:1|1:536106_G_A:6284,447,0:536106
Pf3D7_01_v3	536150	.	A	G	5436.13	PASS	AC=4;AF=1;AN=4;ANN=G|synonymous_variant|LOW|PF3D7_0113800|PF3D7_0113800|transcript|PF3D7_0113800.1|Coding|4/4|c.8502A>G|p.Gln2834Gln|8502/8703|8502/8703|2834/2900||;DP=224;ExcessHet=3.0103;FS=0;MLEAC=4;MLEAF=1;MQ=60;POSITIVE_TRAIN_SITE;QD=25.52;RegionType=Core;SOR=0.779;VQSLOD=6.07;culprit=FS	GT:AD:DP:GQ:PL	1/1:0,87:89:99:2198,260,0	1/1:0,126:128:99:3254,377,0
Pf3D7_01_v3	536327	.	T	A	8095.13	PASS	AC=4;AF=1;AN=4;ANN=A|missense_variant|MODERATE|PF3D7_0113800|PF3D7_0113800|transcript|PF3D7_0113800.1|Coding|4/4|c.8679T>A|p.Asn2893Lys|8679/8703|8679/8703|2893/2900||;DP=229;ExcessHet=3.0103;FS=0;MLEAC=4;MLEAF=1;MQ=59.96;POSITIVE_TRAIN_SITE;QD=30.16;RegionType=Core;SOR=0.875;VQSLOD=5.72;culprit=FS	GT:AD:DP:GQ:PGT:PID:PL:PS	1|1:0,91:99:99:1|1:536327_T_A:3417,272,0:536327	1|1:0,122:126:99:1|1:536327_T_A:4694,366,0:536327
Pf3D7_01_v3	537226	.	A	T	6323.13	PASS	AC=4;AF=1;AN=4;ANN=T|synonymous_variant|LOW|GEXP10|PF3D7_0113900|transcript|PF3D7_0113900.1|Coding|2/2|c.615T>A|p.Ser205Ser|615/732|615/732|205/243||;BaseQRankSum=2.1;DP=280;ExcessHet=3.0103;FS=0;MLEAC=4;MLEAF=1;MQ=60;MQRankSum=0;POSITIVE_TRAIN_SITE;QD=23.42;ReadPosRankSum=1.08;RegionType=Core;SOR=0.254;VQSLOD=4.81;culprit=FS	GT:AD:DP:GQ:PL	1/1:0,132:132:99:3085,387,0	1/1:1,137:141:99:3254,396,0
Pf3D7_01_v3	537322	.	G	A	5729.13	PASS	AC=4;AF=1;AN=4;ANN=A|synonymous_variant|LOW|GEXP10|PF3D7_0113900|transcript|PF3D7_0113900.1|Coding|2/2|c.519C>T|p.Ser173Ser|519/732|519/732|173/243||;DP=243;ExcessHet=3.0103;FS=0;GlobalBarcode=1;MLEAC=4;MLEAF=1;MQ=60;POSITIVE_TRAIN_SITE;QD=24.48;RegionType=Core;SOR=0.719;VQSLOD=7.07;culprit=FS	GT:AD:DP:GQ:PL	1/1:0,120:120:99:2977,356,0	1/1:0,114:117:99:2768,337,0
Pf3D7_01_v3	540219	.	A	T	3211.13	PASS	AC=4;AF=1;AN=4;ANN=T|intergenic_region|MODIFIER|GEXP10-EPF1|PF3D7_0113900-PF3D7_0114000|intergenic_region|PF3D7_0113900-PF3D7_0114000|||n.540219A>T||||||;DP=136;ExcessHet=3.0103;FS=0;MLEAC=4;MLEAF=1;MQ=59.61;POSITIVE_TRAIN_SITE;QD=25.09;RegionType=Core;SOR=0.724;VQSLOD=6.35;culprit=FS	GT:AD:DP:GQ:PL	1/1:0,57:59:99:1451,170,0	1/1:0,71:71:99:1776,210,0
Pf3D7_01_v3	542327	.	C	T	1648.13	PASS	AC=4;AF=1;AN=4;ANN=T|intergenic_region|MODIFIER|GEXP10-EPF1|PF3D7_0113900-PF3D7_0114000|intergenic_region|PF3D7_0113900-PF3D7_0114000|||n.542327C>T||||||;DP=77;ExcessHet=3.0103;FS=0;MLEAC=4;MLEAF=1;MQ=59.77;POSITIVE_TRAIN_SITE;QD=25.36;RegionType=Core;SOR=0.747;VQSLOD=6.46;culprit=FS	GT:AD:DP:GQ:PL	1/1:0,27:30:80:681,80,0	1/1:0,38:44:99:983,112,0
Pf3D7_01_v3	542875	.	A	T	4499.13	PASS	AC=4;AF=1;AN=4;ANN=T|missense_variant|MODERATE|EPF1|PF3D7_0114000|transcript|PF3D7_0114000.1|Coding|2/2|c.284A>T|p.Glu95Val|284/4392|284/4392|95/1463||;DP=207;ExcessHet=3.0103;FS=0;MLEAC=4;MLEAF=1;MQ=60;POSITIVE_TRAIN_SITE;QD=22.38;RegionType=Core;SOR=0.744;VQSLOD=5.21;culprit=FS	GT:AD:DP:GQ:PL	1/1:0,94:94:99:2126,273,0	1/1:0,107:107:99:2389,311,0
Pf3D7_01_v3	543381	.	G	A	6416.13	PASS	AC=4;AF=1;AN=4;ANN=A|missense_variant|MODERATE|EPF1|PF3D7_0114000|transcript|PF3D7_0114000.1|Coding|2/2|c.790G>A|p.Glu264Lys|790/4392|790/4392|264/1463||;DP=280;ExcessHet=3.0103;FS=0;MLEAC=4;MLEAF=1;MQ=60;POSITIVE_TRAIN_SITE;QD=24.58;RegionType=Core;SOR=0.771;VQSLOD=6.87;culprit=FS	GT:AD:DP:GQ:PL	1/1:0,129:132:99:3143,382,0	1/1:0,132:134:99:3289,389,0
Pf3D7_01_v3	544338	.	A	G	4637.13	PASS	AC=4;AF=1;AN=4;ANN=G|missense_variant|MODERATE|EPF1|PF3D7_0114000|transcript|PF3D7_0114000.1|Coding|2/2|c.1747A>G|p.Lys583Glu|1747/4392|1747/4392|583/1463||;DP=227;ExcessHet=3.0103;FS=0;MLEAC=4;MLEAF=1;MQ=58.99;POSITIVE_TRAIN_SITE;QD=21.57;RegionType=Core;SOR=1.852;VQSLOD=1.33;culprit=FS	GT:AD:DP:GQ:PL	1/1:0,109:111:99:2514,320,0	1/1:0,106:106:99:2139,284,0
Pf3D7_01_v3	544931	.	G	A	5913.13	PASS	AC=4;AF=1;AN=4;ANN=A|synonymous_variant|LOW|EPF1|PF3D7_0114000|transcript|PF3D7_0114000.1|Coding|2/2|c.2340G>A|p.Arg780Arg|2340/4392|2340/4392|780/1463||;DP=255;ExcessHet=3.0103;FS=0;MLEAC=4;MLEAF=1;MQ=59.92;POSITIVE_TRAIN_SITE;QD=24.14;RegionType=Core;SOR=0.838;VQSLOD=6.53;culprit=FS	GT:AD:DP:GQ:PL	1/1:0,118:120:99:2822,349,0	1/1:0,127:129:99:3107,374,0
Pf3D7_01_v3	545008	.	C	A	8365.13	PASS	AC=4;AF=1;AN=4;ANN=A|missense_variant|MODERATE|EPF1|PF3D7_0114000|transcript|PF3D7_0114000.1|Coding|2/2|c.2417C>A|p.Ser806Tyr|2417/4392|2417/4392|806/1463||;DP=211;ExcessHet=3.0103;FS=0;MLEAC=4;MLEAF=1;MQ=59.13;POSITIVE_TRAIN_SITE;QD=27.67;RegionType=Core;SOR=0.976;VQSLOD=4.47;culprit=FS	GT:AD:DP:GQ:PGT:PID:PL:PS	1|1:0,85:85:99:1|1:545008_C_A:3474,255,0:545008	1|1:0,120:121:99:1|1:545008_C_A:4907,360,0:545008
Pf3D7_01_v3	545016	.	G	T	8059.13	PASS	AC=4;AF=1;AN=4;ANN=T|missense_variant|MODERATE|EPF1|PF3D7_0114000|transcript|PF3D7_0114000.1|Coding|2/2|c.2425G>T|p.Val809Leu|2425/4392|2425/4392|809/1463||;DP=197;ExcessHet=3.0103;FS=0;MLEAC=4;MLEAF=1;MQ=59.03;POSITIVE_TRAIN_SITE;QD=32.46;RegionType=Core;SOR=0.984;VQSLOD=4.95;culprit=FS	GT:AD:DP:GQ:PGT:PID:PL:PS	1|1:0,79:79:99:1|1:545008_C_A:3310,237,0:545008	1|1:0,113:114:99:1|1:545008_C_A:4765,340,0:545008
Pf3D7_01_v3	547698	.	G	A	1289.13	PASS	AC=4;AF=1;AN=4;ANN=A|missense_variant|MODERATE|MC-2TM|PF3D7_0114100|transcript|PF3D7_0114100.1|Coding|2/2|c.589C>T|p.His197Tyr|589/690|589/690|197/229||;DP=57;ExcessHet=3.0103;FS=0;MLEAC=4;MLEAF=1;MQ=51.1;QD=24.79;RegionType=Core;SOR=1.487;VQSLOD=3.88;culprit=FS	GT:AD:DP:GQ:PL	1/1:0,22:22:66:597,66,0	1/1:0,30:33:88:708,88,0
Pf3D7_01_v3	547730	.	C	T	2774.13	PASS	AC=4;AF=1;AN=4;ANN=T|missense_variant|MODERATE|MC-2TM|PF3D7_0114100|transcript|PF3D7_0114100.1|Coding|2/2|c.557G>A|p.Gly186Asp|557/690|557/690|186/229||;DP=65;ExcessHet=3.0103;FS=0;MLEAC=4;MLEAF=1;MQ=49.73;QD=25.21;RegionType=Core;SOR=1.078;VQSLOD=3.98;culprit=FS	GT:AD:DP:GQ:PGT:PID:PL:PS	1|1:0,26:26:78:1|1:547730_C_T:1170,78,0:547730	1|1:0,36:39:99:1|1:547730_C_T:1620,108,0:547730
Pf3D7_01_v3	547731	.	C	A	2774.13	PASS	AC=4;AF=1;AN=4;ANN=A|missense_variant|MODERATE|MC-2TM|PF3D7_0114100|transcript|PF3D7_0114100.1|Coding|2/2|c.556G>T|p.Gly186Cys|556/690|556/690|186/229||;DP=65;ExcessHet=3.0103;FS=0;MLEAC=4;MLEAF=1;MQ=49.73;QD=35.23;RegionType=Core;SOR=1.078;VQSLOD=3.34;culprit=SOR	GT:AD:DP:GQ:PGT:PID:PL:PS	1|1:0,26:26:78:1|1:547730_C_T:1170,78,0:547730	1|1:0,36:39:99:1|1:547730_C_T:1620,108,0:547730
Pf3D7_01_v3	547734	.	G	T	2774.13	PASS	AC=4;AF=1;AN=4;ANN=T|missense_variant|MODERATE|MC-2TM|PF3D7_0114100|transcript|PF3D7_0114100.1|Coding|2/2|c.553C>A|p.Leu185Ile|553/690|553/690|185/229||;DP=65;ExcessHet=3.0103;FS=0;MLEAC=4;MLEAF=1;MQ=49.73;QD=27.75;RegionType=Core;SOR=1.078;VQSLOD=3.83;culprit=FS	GT:AD:DP:GQ:PGT:PID:PL:PS	1|1:0,26:26:78:1|1:547730_C_T:1170,78,0:547730	1|1:0,36:39:99:1|1:547730_C_T:1620,108,0:547730
Pf3D7_01_v3	547753	.	A	T	2819.13	PASS	AC=4;AF=1;AN=4;ANN=T|missense_variant|MODERATE|MC-2TM|PF3D7_0114100|transcript|PF3D7_0114100.1|Coding|2/2|c.534T>A|p.Asp178Glu|534/690|534/690|178/229||;DP=66;ExcessHet=3.0103;FS=0;MLEAC=4;MLEAF=1;MQ=49.69;QD=30.13;RegionType=Core;SOR=0.886;VQSLOD=4.5;culprit=FS	GT:AD:DP:GQ:PGT:PID:PL:PS	1|1:0,26:26:78:1|1:547730_C_T:1170,78,0:547730	1|1:0,37:40:99:1|1:547744_TGA_T:1665,111,0:547744
Pf3D7_01_v3	547754	.	T	C	2819.13	PASS	AC=4;AF=1;AN=4;ANN=C|missense_variant|MODERATE|MC-2TM|PF3D7_0114100|transcript|PF3D7_0114100.1|Coding|2/2|c.533A>G|p.Asp178Gly|533/690|533/690|178/229||;DP=66;ExcessHet=3.0103;FS=0;MLEAC=4;MLEAF=1;MQ=49.69;QD=35.75;RegionType=Core;SOR=0.886;VQSLOD=3.13;culprit=FS	GT:AD:DP:GQ:PGT:PID:PL:PS	1|1:0,26:26:78:1|1:547730_C_T:1170,78,0:547730	1|1:0,37:40:99:1|1:547744_TGA_T:1665,111,0:547744
Pf3D7_01_v3	547759	.	C	G	2774.13	PASS	AC=4;AF=1;AN=4;ANN=G|synonymous_variant|LOW|MC-2TM|PF3D7_0114100|transcript|PF3D7_0114100.1|Coding|2/2|c.528G>C|p.Ser176Ser|528/690|528/690|176/229||;DP=65;ExcessHet=3.0103;FS=0;MLEAC=4;MLEAF=1;MQ=49.83;QD=27.98;RegionType=Core;SOR=0.854;VQSLOD=4.39;culprit=FS	GT:AD:DP:GQ:PGT:PID:PL:PS	1|1:0,26:26:78:1|1:547730_C_T:1170,78,0:547730	1|1:0,36:39:99:1|1:547744_TGA_T:1620,108,0:547744
Pf3D7_01_v3	547761	.	A	C	2774.13	PASS	AC=4;AF=1;AN=4;ANN=C|missense_variant|MODERATE|MC-2TM|PF3D7_0114100|transcript|PF3D7_0114100.1|Coding|2/2|c.526T>G|p.Ser176Ala|526/690|526/690|176/229||;DP=65;ExcessHet=3.0103;FS=0;MLEAC=4;MLEAF=1;MQ=49.83;QD=27.56;RegionType=Core;SOR=0.854;VQSLOD=4.22;culprit=FS	GT:AD:DP:GQ:PGT:PID:PL:PS	1|1:0,26:26:78:1|1:547730_C_T:1170,78,0:547730	1|1:0,36:39:99:1|1:547744_TGA_T:1620,108,0:547744
Pf3D7_01_v3	547767	.	A	C	2729.13	PASS	AC=4;AF=1;AN=4;ANN=C|missense_variant|MODERATE|MC-2TM|PF3D7_0114100|transcript|PF3D7_0114100.1|Coding|2/2|c.520T>G|p.Leu174Val|520/690|520/690|174/229||;DP=64;ExcessHet=3.0103;FS=0;MLEAC=4;MLEAF=1;MQ=49.97;QD=33.56;RegionType=Core;SOR=0.822;VQSLOD=4.09;culprit=FS	GT:AD:DP:GQ:PGT:PID:PL:PS	1|1:0,26:26:78:1|1:547730_C_T:1170,78,0:547730	1|1:0,35:38:99:1|1:547744_TGA_T:1575,105,0:547744
Pf3D7_01_v3	547772	.	A	C	2729.13	PASS	AC=4;AF=1;AN=4;ANN=C|missense_variant|MODERATE|MC-2TM|PF3D7_0114100|transcript|PF3D7_0114100.1|Coding|2/2|c.515T>G|p.Val172Gly|515/690|515/690|172/229||;DP=65;ExcessHet=3.0103;FS=0;MLEAC=4;MLEAF=1;MQ=49.73;QD=24.97;RegionType=Core;SOR=0.822;VQSLOD=5.15;culprit=DP	GT:AD:DP:GQ:PGT:PID:PL:PS	1|1:0,27:27:81:1|1:547730_C_T:1215,81,0:547730	1|1:0,34:37:99:1|1:547744_TGA_T:1530,102,0:547744
Pf3D7_01_v3	547787	.	A	C	1980.13	PASS	AC=4;AF=1;AN=4;ANN=C|missense_variant|MODERATE|MC-2TM|PF3D7_0114100|transcript|PF3D7_0114100.1|Coding|2/2|c.500T>G|p.Ile167Ser|500/690|500/690|167/229||;BaseQRankSum=-2.02;DP=68;ExcessHet=3.0103;FS=0;MLEAC=4;MLEAF=1;MQ=49.38;MQRankSum=1.02;QD=31.43;ReadPosRankSum=1.36;RegionType=Core;SOR=0.271;VQSLOD=3.32;culprit=FS	GT:AD:DP:GQ:PGT:PID:PL:PS	1|1:1,27:28:53:1|1:547730_C_T:1128,53,0:547730	1/1:0,35:38:99:.:.:868,104,0
Pf3D7_01_v3	550191	.	C	G	2117.13	PASS	AC=4;AF=1;AN=4;ANN=G|intergenic_region|MODIFIER|MC-2TM-EPF3|PF3D7_0114100-PF3D7_0114200|intergenic_region|PF3D7_0114100-PF3D7_0114200|||n.550191C>G||||||;DP=89;ExcessHet=3.0103;FS=0;MLEAC=4;MLEAF=1;MQ=59.73;POSITIVE_TRAIN_SITE;QD=25.51;RegionType=Core;SOR=0.786;VQSLOD=6.31;culprit=FS	GT:AD:DP:GQ:PL	1/1:0,22:24:66:550,66,0	1/1:0,61:64:99:1583,183,0
Pf3D7_01_v3	557101	.	T	C	1968.15	PASS	AC=3;AF=0.75;AN=4;ANN=C|intergenic_region|MODIFIER|Gene_PF3D7_0114400-PF3D7_0114500|Gene_PF3D7_0114400-PF3D7_0114500|intergenic_region|Gene_PF3D7_0114400-PF3D7_0114500|||n.557101T>C||||||;BaseQRankSum=-1.537;DP=70;ExcessHet=3.0103;FS=0;MLEAC=3;MLEAF=0.75;MQ=60;MQRankSum=0;QD=33.36;ReadPosRankSum=-0.957;RegionType=Core;SOR=0.765;VQSLOD=4.2;culprit=FS	GT:AD:DP:GQ:PGT:PID:PL:PS	1|1:0,15:15:45:1|1:557085_A_AG:675,45,0:557085	0/1:4,40:45:17:.:.:1307,0,17
Pf3D7_01_v3	558211	.	C	G	2279.13	PASS	AC=4;AF=1;AN=4;ANN=G|missense_variant|MODERATE|PF3D7_0114500|PF3D7_0114500|transcript|PF3D7_0114500.1|Coding|2/2|c.323G>C|p.Cys108Ser|323/333|323/333|108/110||;DP=54;ExcessHet=3.0103;FS=0;MLEAC=4;MLEAF=1;MQ=59.79;POSITIVE_TRAIN_SITE;QD=29.25;RegionType=Core;SOR=0.767;VQSLOD=6.02;culprit=FS	GT:AD:DP:GQ:PGT:PID:PL:PS	1|1:0,21:23:63:1|1:558204_TTG_T:945,63,0:558204	1|1:0,30:31:90:1|1:558204_TTG_T:1350,90,0:558204
Pf3D7_01_v3	558216	.	G	C	2909.13	PASS	AC=4;AF=1;AN=4;ANN=C|missense_variant|MODERATE|PF3D7_0114500|PF3D7_0114500|transcript|PF3D7_0114500.1|Coding|2/2|c.318C>G|p.Phe106Leu|318/333|318/333|106/110||;DP=68;ExcessHet=3.0103;FS=0;MLEAC=4;MLEAF=1;MQ=59.83;POSITIVE_TRAIN_SITE;QD=27.92;RegionType=Core;SOR=0.752;VQSLOD=5.77;culprit=FS	GT:AD:DP:GQ:PGT:PID:PL:PS	1|1:0,24:26:72:1|1:558204_TTG_T:1080,72,0:558204	1|1:0,41:42:99:1|1:558204_TTG_T:1845,123,0:558204
Pf3D7_01_v3	558223	.	C	T	3719.13	PASS	AC=4;AF=1;AN=4;ANN=T|missense_variant|MODERATE|PF3D7_0114500|PF3D7_0114500|transcript|PF3D7_0114500.1|Coding|2/2|c.311G>A|p.Cys104Tyr|311/333|311/333|104/110||;DP=86;ExcessHet=3.0103;FS=0;MLEAC=4;MLEAF=1;MQ=59.87;POSITIVE_TRAIN_SITE;QD=27.41;RegionType=Core;SOR=0.693;VQSLOD=5.35;culprit=FS	GT:AD:DP:GQ:PGT:PID:PL:PS	1|1:0,32:34:96:1|1:558204_TTG_T:1440,96,0:558204	1|1:0,51:52:99:1|1:558204_TTG_T:2295,154,0:558204
Pf3D7_01_v3	558242	.	A	T	5069.13	PASS	AC=4;AF=1;AN=4;ANN=T|missense_variant|MODERATE|PF3D7_0114500|PF3D7_0114500|transcript|PF3D7_0114500.1|Coding|2/2|c.292T>A|p.Ser98Thr|292/333|292/333|98/110||;DP=117;ExcessHet=3.0103;FS=0;MLEAC=4;MLEAF=1;MQ=59.9;POSITIVE_TRAIN_SITE;QD=28.04;RegionType=Core;SOR=0.745;VQSLOD=6.27;culprit=FS	GT:AD:DP:GQ:PGT:PID:PL:PS	1|1:0,40:42:99:1|1:558204_TTG_T:1800,120,0:558204	1|1:0,73:75:99:1|1:558204_TTG_T:3285,220,0:558204
Pf3D7_01_v3	558245	.	C	A	5519.13	PASS	AC=4;AF=1;AN=4;ANN=A|missense_variant|MODERATE|PF3D7_0114500|PF3D7_0114500|transcript|PF3D7_0114500.1|Coding|2/2|c.289G>T|p.Val97Leu|289/333|289/333|97/110||;DP=127;ExcessHet=3.0103;FS=0;MLEAC=4;MLEAF=1;MQ=59.91;POSITIVE_TRAIN_SITE;QD=32.2;RegionType=Core;SOR=0.741;VQSLOD=6.27;culprit=FS	GT:AD:DP:GQ:PGT:PID:PL:PS	1|1:0,43:45:99:1|1:558204_TTG_T:1935,129,0:558204	1|1:0,80:82:99:1|1:558204_TTG_T:3600,241,0:558204
Pf3D7_01_v3	558256	.	A	G	6007.13	PASS	AC=4;AF=1;AN=4;ANN=G|missense_variant|MODERATE|PF3D7_0114500|PF3D7_0114500|transcript|PF3D7_0114500.1|Coding|2/2|c.278T>C|p.Ile93Thr|278/333|278/333|93/110||;DP=139;ExcessHet=3.0103;FS=0;MLEAC=4;MLEAF=1;MQ=59.92;POSITIVE_TRAIN_SITE;QD=27.11;RegionType=Core;SOR=0.737;VQSLOD=6.18;culprit=FS	GT:AD:DP:GQ:PGT:PID:PL:PS	1|1:0,52:54:99:1|1:558204_TTG_T:2299,156,0:558204	1|1:0,83:85:99:1|1:558204_TTG_T:3724,250,0:558204
Pf3D7_01_v3	558278	.	A	G	6392.13	PASS	AC=4;AF=1;AN=4;ANN=G|missense_variant|MODERATE|PF3D7_0114500|PF3D7_0114500|transcript|PF3D7_0114500.1|Coding|2/2|c.256T>C|p.Ser86Pro|256/333|256/333|86/110||;DP=162;ExcessHet=3.0103;FS=0;MLEAC=4;MLEAF=1;MQ=59.96;POSITIVE_TRAIN_SITE;QD=35.47;RegionType=Core;SOR=0.826;VQSLOD=6.03;culprit=FS	GT:AD:DP:GQ:PGT:PID:PL:PS	1|1:0,64:66:99:1|1:558204_TTG_T:2531,191,0:558204	1|1:0,90:92:99:1|1:558204_TTG_T:3877,271,0:558204
Pf3D7_01_v3	559102	.	C	A	2480.13	PASS	AC=4;AF=1;AN=4;ANN=A|intergenic_region|MODIFIER|PF3D7_0114500-Gene_PF3D7_0114600|PF3D7_0114500-Gene_PF3D7_0114600|intergenic_region|PF3D7_0114500-Gene_PF3D7_0114600|||n.559102C>A||||||;DP=78;ExcessHet=3.0103;FS=0;MLEAC=4;MLEAF=1;MQ=59.67;POSITIVE_TRAIN_SITE;QD=33.97;RegionType=Core;SOR=0.744;VQSLOD=5.31;culprit=FS	GT:AD:DP:GQ:PGT:PID:PL:PS	1|1:0,20:21:60:1|1:559054_AATATAT_A:620,60,0:559054	1/1:0,53:57:99:.:.:1876,158,0
Pf3D7_01_v3	559324	.	A	G	5637.13	PASS	AC=4;AF=1;AN=4;ANN=G|intergenic_region|MODIFIER|PF3D7_0114500-Gene_PF3D7_0114600|PF3D7_0114500-Gene_PF3D7_0114600|intergenic_region|PF3D7_0114500-Gene_PF3D7_0114600|||n.559324A>G||||||;DP=142;ExcessHet=3.0103;FS=0;MLEAC=4;MLEAF=1;MQ=60;POSITIVE_TRAIN_SITE;QD=29.97;RegionType=Core;SOR=0.766;VQSLOD=6.45;culprit=FS	GT:AD:DP:GQ:PGT:PID:PL:PS	1|1:0,44:45:99:1|1:559324_A_G:1848,132,0:559324	1|1:0,95:96:99:1|1:559324_A_G:3805,285,0:559324
Pf3D7_01_v3	559343	.	C	T	5144.13	PASS	AC=4;AF=1;AN=4;ANN=T|intergenic_region|MODIFIER|PF3D7_0114500-Gene_PF3D7_0114600|PF3D7_0114500-Gene_PF3D7_0114600|intergenic_region|PF3D7_0114500-Gene_PF3D7_0114600|||n.559343C>T||||||;DP=121;ExcessHet=3.0103;FS=0;MLEAC=4;MLEAF=1;MQ=60;POSITIVE_TRAIN_SITE;QD=33.31;RegionType=Core;SOR=0.778;VQSLOD=6.27;culprit=FS	GT:AD:DP:GQ:PGT:PID:PL:PS	1|1:0,40:41:99:1|1:559324_A_G:1754,120,0:559324	1|1:0,79:80:99:1|1:559324_A_G:3406,237,0:559324
Pf3D7_01_v3	562093	.	A	G	3223.13	PASS	AC=4;AF=1;AN=4;ANN=G|intergenic_region|MODIFIER|Gene_PF3D7_0114600-RIF|Gene_PF3D7_0114600-PF3D7_0114700|intergenic_region|Gene_PF3D7_0114600-PF3D7_0114700|||n.562093A>G||||||;DP=141;ExcessHet=3.0103;FS=0;MLEAC=4;MLEAF=1;MQ=59.94;POSITIVE_TRAIN_SITE;QD=24.23;RegionType=Core;SOR=0.801;VQSLOD=6.94;culprit=FS	GT:AD:DP:GQ:PL	1/1:0,52:53:99:1301,155,0	1/1:0,81:82:99:1938,240,0
Pf3D7_01_v3	562602	.	A	G	2052.12	PASS	AC=4;AF=1;AN=4;ANN=G|intergenic_region|MODIFIER|Gene_PF3D7_0114600-RIF|Gene_PF3D7_0114600-PF3D7_0114700|intergenic_region|Gene_PF3D7_0114600-PF3D7_0114700|||n.562602A>G||||||;DP=86;ExcessHet=3.0103;FS=0;MLEAC=4;MLEAF=1;MQ=60;POSITIVE_TRAIN_SITE;QD=24.72;RegionType=Core;SOR=0.843;VQSLOD=6.94;culprit=FS	GT:AD:DP:GQ:PL	1/1:0,10:11:30:250,30,0	1/1:0,73:73:99:1818,217,0
Pf3D7_01_v3	563426	.	A	T	1091.12	PASS	AC=4;AF=1;AN=4;ANN=T|intergenic_region|MODIFIER|Gene_PF3D7_0114600-RIF|Gene_PF3D7_0114600-PF3D7_0114700|intergenic_region|Gene_PF3D7_0114600-PF3D7_0114700|||n.563426A>T||||||;DP=55;ExcessHet=3.0103;FS=0;MLEAC=4;MLEAF=1;MQ=59.15;QD=24.8;RegionType=Core;SOR=1.473;VQSLOD=4.02;culprit=FS	GT:AD:DP:GQ:PL	1/1:0,12:16:36:301,36,0	1/1:0,32:33:94:806,94,0
Pf3D7_01_v3	563801	.	G	T	4685.13	PASS	AC=4;AF=1;AN=4;ANN=T|missense_variant|MODERATE|RIF|PF3D7_0114700|transcript|PF3D7_0114700.1|Coding|2/2|c.874C>A|p.Arg292Ser|874/972|874/972|292/323||;DP=198;ExcessHet=3.0103;FS=0;MLEAC=4;MLEAF=1;MQ=59.8;POSITIVE_TRAIN_SITE;QD=24.66;RegionType=Core;SOR=0.791;VQSLOD=7.36;culprit=FS	GT:AD:DP:GQ:PL	1/1:0,96:96:99:2342,285,0	1/1:0,94:95:99:2359,279,0
Pf3D7_01_v3	564910	.	T	G	3938.13	PASS	AC=4;AF=1;AN=4;ANN=G|intergenic_region|MODIFIER|RIF-PF3D7_0114800|PF3D7_0114700-PF3D7_0114800|intergenic_region|PF3D7_0114700-PF3D7_0114800|||n.564910T>G||||||;DP=168;ExcessHet=3.0103;FS=0;MLEAC=4;MLEAF=1;MQ=60;POSITIVE_TRAIN_SITE;QD=24.01;RegionType=Core;SOR=0.755;VQSLOD=6.91;culprit=FS	GT:AD:DP:GQ:PL	1/1:0,69:70:99:1670,204,0	1/1:0,95:95:99:2284,280,0
Pf3D7_01_v3	565552	.	C	T	3330.13	PASS	AC=4;AF=1;AN=4;ANN=T|intergenic_region|MODIFIER|RIF-PF3D7_0114800|PF3D7_0114700-PF3D7_0114800|intergenic_region|PF3D7_0114700-PF3D7_0114800|||n.565552C>T||||||;DP=142;ExcessHet=3.0103;FS=0;MLEAC=4;MLEAF=1;MQ=58.11;POSITIVE_TRAIN_SITE;QD=24.49;RegionType=Core;SOR=0.976;VQSLOD=6.09;culprit=FS	GT:AD:DP:GQ:PL	1/1:0,51:53:99:1285,152,0	1/1:0,85:89:99:2061,250,0
Pf3D7_01_v3	565605	.	G	A	1507.13	PASS	AC=4;AF=1;AN=4;ANN=A|intergenic_region|MODIFIER|RIF-PF3D7_0114800|PF3D7_0114700-PF3D7_0114800|intergenic_region|PF3D7_0114700-PF3D7_0114800|||n.565605G>A||||||;DP=70;ExcessHet=3.0103;FS=0;MLEAC=4;MLEAF=1;MQ=55.68;POSITIVE_TRAIN_SITE;QD=25.12;RegionType=Core;SOR=0.886;VQSLOD=6.14;culprit=FS	GT:AD:DP:GQ:PL	1/1:0,21:23:63:527,63,0	1/1:0,39:43:99:996,114,0
Pf3D7_01_v3	566765	.	G	A	4633.13	PASS	AC=4;AF=1;AN=4;ANN=A|intergenic_region|MODIFIER|RIF-PF3D7_0114800|PF3D7_0114700-PF3D7_0114800|intergenic_region|PF3D7_0114700-PF3D7_0114800|||n.566765G>A||||||;DP=192;ExcessHet=3.0103;FS=0;MLEAC=4;MLEAF=1;MQ=60;POSITIVE_TRAIN_SITE;QD=24.91;RegionType=Core;SOR=0.747;VQSLOD=7.07;culprit=FS	GT:AD:DP:GQ:PL	1/1:0,91:91:99:2310,272,0	1/1:0,95:96:99:2339,280,0
Pf3D7_01_v3	569858	.	T	C	7978.13	PASS	AC=4;AF=1;AN=4;ANN=C|missense_variant|MODERATE|PF3D7_0114800|PF3D7_0114800|transcript|PF3D7_0114800.1|Coding|2/2|c.260A>G|p.Lys87Arg|260/633|260/633|87/210||;DP=191;ExcessHet=3.0103;FS=0;MLEAC=4;MLEAF=1;MQ=60;POSITIVE_TRAIN_SITE;QD=36.76;RegionType=Core;SOR=0.736;VQSLOD=4.32;culprit=FS	GT:AD:DP:GQ:PGT:PID:PL:PS	1|1:0,76:76:99:1|1:569858_T_C:3160,229,0:569858	1|1:0,112:112:99:1|1:569858_T_C:4834,337,0:569858
Pf3D7_01_v3	569860	.	T	A	7978.13	PASS	AC=4;AF=1;AN=4;ANN=A|missense_variant|MODERATE|PF3D7_0114800|PF3D7_0114800|transcript|PF3D7_0114800.1|Coding|2/2|c.258A>T|p.Leu86Phe|258/633|258/633|86/210||;DP=193;ExcessHet=3.0103;FS=0;MLEAC=4;MLEAF=1;MQ=60;POSITIVE_TRAIN_SITE;QD=30.04;RegionType=Core;SOR=0.736;VQSLOD=6.32;culprit=FS	GT:AD:DP:GQ:PGT:PID:PL:PS	1|1:0,76:76:99:1|1:569858_T_C:3160,229,0:569858	1|1:0,112:112:99:1|1:569858_T_C:4834,337,0:569858
Pf3D7_01_v3	571127	.	T	C	746.12	PASS	AC=4;AF=1;AN=4;ANN=C|intergenic_region|MODIFIER|PF3D7_0114800-Gene_PF3D7_0114900|PF3D7_0114800-Gene_PF3D7_0114900|intergenic_region|PF3D7_0114800-Gene_PF3D7_0114900|||n.571127T>C||||||;DP=43;ExcessHet=3.0103;FS=0;MLEAC=4;MLEAF=1;MQ=57.11;POSITIVE_TRAIN_SITE;QD=23.32;RegionType=Core;SOR=1.236;VQSLOD=4.62;culprit=FS	GT:AD:DP:GQ:PL	1/1:0,10:14:29:222,29,0	1/1:0,22:25:65:540,65,0
Pf3D7_01_v3	573133	.	T	C	237.68	PASS	AC=2;AF=1;AN=2;ANN=C|intergenic_region|MODIFIER|Gene_PF3D7_0114900-SURF1.3|Gene_PF3D7_0114900-PF3D7_0115000|intergenic_region|Gene_PF3D7_0114900-PF3D7_0115000|||n.573133T>C||||||;DP=32;ExcessHet=3.0103;FS=0;MLEAC=2;MLEAF=1;MQ=56;QD=29.71;RegionType=Core;SOR=1.609;VQSLOD=3.29;culprit=FS	GT:AD:DP:GQ:PGT:PID:PL:PS	1|1:0,8:13:24:1|1:573087_CATATAT_C:250,24,0:573087	./.:19,0:19:.:.:.:0,0,0
Pf3D7_01_v3	573644	.	C	T	2254.13	PASS	AC=4;AF=1;AN=4;ANN=T|intergenic_region|MODIFIER|Gene_PF3D7_0114900-SURF1.3|Gene_PF3D7_0114900-PF3D7_0115000|intergenic_region|Gene_PF3D7_0114900-PF3D7_0115000|||n.573644C>T||||||;DP=65;ExcessHet=3.0103;FS=0;MLEAC=4;MLEAF=1;MQ=58.5;POSITIVE_TRAIN_SITE;QD=29.03;RegionType=Core;SOR=1;VQSLOD=5.78;culprit=SOR	GT:AD:DP:GQ:PGT:PID:PL:PS	1|1:0,30:38:90:1|1:573644_C_T:1280,90,0:573644	1|1:0,23:27:69:1|1:573644_C_T:990,69,0:573644
Pf3D7_01_v3	573645	.	A	G	2254.13	PASS	AC=4;AF=1;AN=4;ANN=G|intergenic_region|MODIFIER|Gene_PF3D7_0114900-SURF1.3|Gene_PF3D7_0114900-PF3D7_0115000|intergenic_region|Gene_PF3D7_0114900-PF3D7_0115000|||n.573645A>G||||||;DP=65;ExcessHet=3.0103;FS=0;MLEAC=4;MLEAF=1;MQ=58.5;POSITIVE_TRAIN_SITE;QD=25.94;RegionType=Core;SOR=1;VQSLOD=5.92;culprit=FS	GT:AD:DP:GQ:PGT:PID:PL:PS	1|1:0,30:38:90:1|1:573644_C_T:1280,90,0:573644	1|1:0,23:27:69:1|1:573644_C_T:990,69,0:573644
Pf3D7_01_v3	573649	.	G	T	2294.13	PASS	AC=4;AF=1;AN=4;ANN=T|intergenic_region|MODIFIER|Gene_PF3D7_0114900-SURF1.3|Gene_PF3D7_0114900-PF3D7_0115000|intergenic_region|Gene_PF3D7_0114900-PF3D7_0115000|||n.573649G>T||||||;DP=76;ExcessHet=3.0103;FS=0;MLEAC=4;MLEAF=1;MQ=58.51;POSITIVE_TRAIN_SITE;QD=32.21;RegionType=Core;SOR=1.131;VQSLOD=4.9;culprit=FS	GT:AD:DP:GQ:PGT:PID:PL:PS	1|1:0,31:42:93:1|1:573644_C_T:1305,93,0:573644	1|1:0,24:27:72:1|1:573644_C_T:1005,72,0:573644
Pf3D7_02_v3	106106	.	T	C	900.12	PASS	AC=4;AF=1;AN=4;ANN=C|intergenic_region|MODIFIER|KAHRP-LSAP2|PF3D7_0202000-PF3D7_0202100|intergenic_region|PF3D7_0202000-PF3D7_0202100|||n.106106T>C||||||;DP=47;ExcessHet=3.0103;FS=0;MLEAC=4;MLEAF=1;MQ=59.48;QD=23.69;RegionType=Core;SOR=0.823;VQSLOD=4.6;culprit=FS	GT:AD:DP:GQ:PL	1/1:0,12:19:36:293,36,0	1/1:0,26:28:76:623,76,0
Pf3D7_02_v3	106230	.	T	G	2988.13	PASS	AC=4;AF=1;AN=4;ANN=G|intergenic_region|MODIFIER|KAHRP-LSAP2|PF3D7_0202000-PF3D7_0202100|intergenic_region|PF3D7_0202000-PF3D7_0202100|||n.106230T>G||||||;BaseQRankSum=-2.026;DP=131;ExcessHet=3.0103;FS=3.668;MLEAC=4;MLEAF=1;MQ=60;MQRankSum=0;POSITIVE_TRAIN_SITE;QD=23.72;ReadPosRankSum=-0.14;RegionType=Core;SOR=0.723;VQSLOD=3.34;culprit=FS	GT:AD:DP:GQ:PL	1/1:0,29:29:86:674,86,0	1/1:1,96:99:99:2330,277,0
Pf3D7_02_v3	109073	.	G	C	2459.13	PASS	AC=4;AF=1;AN=4;ANN=C|intergenic_region|MODIFIER|KAHRP-LSAP2|PF3D7_0202000-PF3D7_0202100|intergenic_region|PF3D7_0202000-PF3D7_0202100|||n.109073G>C||||||;DP=109;ExcessHet=3.0103;FS=0;MLEAC=4;MLEAF=1;MQ=60;POSITIVE_TRAIN_SITE;QD=24.35;RegionType=Core;SOR=0.732;VQSLOD=6.64;culprit=FS	GT:AD:DP:GQ:PL	1/1:0,29:32:87:727,87,0	1/1:0,72:72:99:1748,214,0
Pf3D7_02_v3	109248	.	C	G	4664.13	PASS	AC=4;AF=1;AN=4;ANN=G|intergenic_region|MODIFIER|KAHRP-LSAP2|PF3D7_0202000-PF3D7_0202100|intergenic_region|PF3D7_0202000-PF3D7_0202100|||n.109248C>G||||||;DP=205;ExcessHet=3.0103;FS=0;MLEAC=4;MLEAF=1;MQ=60;POSITIVE_TRAIN_SITE;QD=23.32;RegionType=Core;SOR=0.723;VQSLOD=6.67;culprit=FS	GT:AD:DP:GQ:PL	1/1:0,91:93:99:2180,270,0	1/1:0,109:110:99:2500,320,0
Pf3D7_02_v3	109634	.	G	C	5008.13	PASS	AC=4;AF=1;AN=4;ANN=C|missense_variant|MODERATE|LSAP2|PF3D7_0202100|transcript|PF3D7_0202100.1|Coding|2/2|c.839C>G|p.Thr280Arg|839/909|839/909|280/302||;DP=132;ExcessHet=3.0103;FS=0;MLEAC=4;MLEAF=1;MQ=60;POSITIVE_TRAIN_SITE;QD=26.44;RegionType=Core;SOR=1.592;VQSLOD=4.65;culprit=FS	GT:AD:DP:GQ:PGT:PID:PL:PS	1|1:0,60:61:99:1|1:109634_G_C:2333,180,0:109634	1|1:0,70:71:99:1|1:109634_G_C:2691,210,0:109634
Pf3D7_02_v3	109659	.	T	C	5089.13	PASS	AC=4;AF=1;AN=4;ANN=C|missense_variant|MODERATE|LSAP2|PF3D7_0202100|transcript|PF3D7_0202100.1|Coding|2/2|c.814A>G|p.Asn272Asp|814/909|814/909|272/302||;DP=141;ExcessHet=3.0103;FS=0;MLEAC=4;MLEAF=1;MQ=60;POSITIVE_TRAIN_SITE;QD=35.91;RegionType=Core;SOR=2.235;VQSLOD=2.07;culprit=FS	GT:AD:DP:GQ:PGT:PID:PL:PS	1|1:0,59:60:99:1|1:109634_G_C:2266,176,0:109634	1|1:0,77:78:99:1|1:109634_G_C:2839,230,0:109634
Pf3D7_02_v3	109764	.	G	T	6062.13	PASS	AC=4;AF=1;AN=4;ANN=T|missense_variant|MODERATE|LSAP2|PF3D7_0202100|transcript|PF3D7_0202100.1|Coding|2/2|c.709C>A|p.His237Asn|709/909|709/909|237/302||;DP=248;ExcessHet=3.0103;FS=0;MLEAC=4;MLEAF=1;MQ=60;POSITIVE_TRAIN_SITE;QD=25.58;RegionType=Core;SOR=0.77;VQSLOD=7.02;culprit=FS	GT:AD:DP:GQ:PL	1/1:0,114:116:99:2953,339,0	1/1:0,123:125:99:3125,365,0
Pf3D7_02_v3	109917	.	C	T	6333.13	PASS	AC=4;AF=1;AN=4;ANN=T|missense_variant|MODERATE|LSAP2|PF3D7_0202100|transcript|PF3D7_0202100.1|Coding|2/2|c.556G>A|p.Asp186Asn|556/909|556/909|186/302||;DP=264;ExcessHet=3.0103;FS=0;MLEAC=4;MLEAF=1;MQ=60;POSITIVE_TRAIN_SITE;QD=24.74;RegionType=Core;SOR=0.798;VQSLOD=6.72;culprit=FS	GT:AD:DP:GQ:PL	1/1:0,123:125:99:3085,364,0	1/1:0,133:134:99:3264,392,0
Pf3D7_02_v3	109931	.	T	G	5990.13	PASS	AC=4;AF=1;AN=4;ANN=G|missense_variant|MODERATE|LSAP2|PF3D7_0202100|transcript|PF3D7_0202100.1|Coding|2/2|c.542A>C|p.Lys181Thr|542/909|542/909|181/302||;DP=250;ExcessHet=3.0103;FS=0;MLEAC=4;MLEAF=1;MQ=60;POSITIVE_TRAIN_SITE;QD=24.45;RegionType=Core;SOR=0.726;VQSLOD=7.65;culprit=FS	GT:AD:DP:GQ:PL	1/1:0,118:120:99:2887,351,0	1/1:0,127:128:99:3119,379,0
Pf3D7_02_v3	110045	.	G	T	6087.13	PASS	AC=4;AF=1;AN=4;ANN=T|missense_variant|MODERATE|LSAP2|PF3D7_0202100|transcript|PF3D7_0202100.1|Coding|2/2|c.428C>A|p.Ala143Glu|428/909|428/909|143/302||;DP=259;ExcessHet=3.0103;FS=0;MLEAC=4;MLEAF=1;MQ=60;POSITIVE_TRAIN_SITE;QD=24.35;RegionType=Core;SOR=0.709;VQSLOD=7.36;culprit=SOR	GT:AD:DP:GQ:PL	1/1:0,125:126:99:3031,370,0	1/1:0,125:126:99:3072,371,0
Pf3D7_02_v3	111659	.	T	C	641.12	PASS	AC=4;AF=1;AN=4;ANN=C|intergenic_region|MODIFIER|LSAP2-PTP1|PF3D7_0202100-PF3D7_0202200|intergenic_region|PF3D7_0202100-PF3D7_0202200|||n.111659T>C||||||;DP=30;ExcessHet=3.0103;FS=0;MLEAC=4;MLEAF=1;MQ=51.41;QD=22.11;RegionType=Core;SOR=1.071;VQSLOD=3.56;culprit=FS	GT:AD:DP:GQ:PL	1/1:0,10:10:29:206,29,0	1/1:0,19:19:56:451,56,0
Pf3D7_02_v3	115985	.	T	A	2802.13	PASS	AC=4;AF=1;AN=4;ANN=A|intergenic_region|MODIFIER|PTP1-PF3D7_0202300|PF3D7_0202200-PF3D7_0202300|intergenic_region|PF3D7_0202200-PF3D7_0202300|||n.115985T>A||||||;DP=116;ExcessHet=3.0103;FS=0;MLEAC=4;MLEAF=1;MQ=60;POSITIVE_TRAIN_SITE;QD=24.8;RegionType=Core;SOR=0.841;VQSLOD=6.73;culprit=FS	GT:AD:DP:GQ:PL	1/1:0,42:43:99:1025,123,0	1/1:0,71:71:99:1793,210,0
Pf3D7_02_v3	116724	.	T	C	1743.13	PASS	AC=4;AF=1;AN=4;ANN=C|intergenic_region|MODIFIER|PTP1-PF3D7_0202300|PF3D7_0202200-PF3D7_0202300|intergenic_region|PF3D7_0202200-PF3D7_0202300|||n.116724T>C||||||;DP=78;ExcessHet=3.0103;FS=0;MLEAC=4;MLEAF=1;MQ=60;POSITIVE_TRAIN_SITE;QD=22.94;RegionType=Core;SOR=0.828;VQSLOD=6.12;culprit=FS	GT:AD:DP:GQ:PL	1/1:0,16:16:47:377,47,0	1/1:0,60:61:99:1382,176,0
Pf3D7_02_v3	117211	.	A	T	2615.13	PASS	AC=4;AF=1;AN=4;ANN=T|intergenic_region|MODIFIER|PTP1-PF3D7_0202300|PF3D7_0202200-PF3D7_0202300|intergenic_region|PF3D7_0202200-PF3D7_0202300|||n.117211A>T||||||;DP=120;ExcessHet=3.0103;FS=0;MLEAC=4;MLEAF=1;MQ=60;POSITIVE_TRAIN_SITE;QD=24.44;RegionType=Core;SOR=0.786;VQSLOD=7.22;culprit=DP	GT:AD:DP:GQ:PL	1/1:0,42:42:99:988,123,0	1/1:0,65:69:99:1643,192,0
Pf3D7_02_v3	118508	.	A	T	1587.13	PASS	AC=4;AF=1;AN=4;ANN=T|intergenic_region|MODIFIER|PF3D7_0202300-PF3D7_0202400|PF3D7_0202300-PF3D7_0202400|intergenic_region|PF3D7_0202300-PF3D7_0202400|||n.118508A>T||||||;DP=43;ExcessHet=3.0103;FS=0;MLEAC=4;MLEAF=1;MQ=60;QD=34.98;RegionType=Core;SOR=1.721;VQSLOD=3.07;culprit=FS	GT:AD:DP:GQ:PGT:PID:PL:PS	1|1:0,16:17:48:1|1:118489_TA_T:658,48,0:118489	1|1:0,22:25:66:1|1:118489_TA_T:945,66,0:118489
Pf3D7_02_v3	119335	.	A	C	2578.13	PASS	AC=4;AF=1;AN=4;ANN=C|intergenic_region|MODIFIER|PF3D7_0202300-PF3D7_0202400|PF3D7_0202300-PF3D7_0202400|intergenic_region|PF3D7_0202300-PF3D7_0202400|||n.119335A>C||||||;BaseQRankSum=1.7;DP=120;ExcessHet=3.0103;FS=0;MLEAC=4;MLEAF=1;MQ=60;MQRankSum=0;POSITIVE_TRAIN_SITE;QD=23.02;ReadPosRankSum=1.51;RegionType=Core;SOR=0.237;VQSLOD=5.19;culprit=FS	GT:AD:DP:GQ:PL	1/1:1,21:23:53:435,53,0	1/1:0,90:92:99:2159,266,0
Pf3D7_02_v3	120086	.	A	T	1811.13	PASS	AC=4;AF=1;AN=4;ANN=T|intergenic_region|MODIFIER|PF3D7_0202300-PF3D7_0202400|PF3D7_0202300-PF3D7_0202400|intergenic_region|PF3D7_0202300-PF3D7_0202400|||n.120086A>T||||||;DP=85;ExcessHet=3.0103;FS=0;MLEAC=4;MLEAF=1;MQ=59.81;POSITIVE_TRAIN_SITE;QD=25.15;RegionType=Core;SOR=0.979;VQSLOD=6.03;culprit=FS	GT:AD:DP:GQ:PL	1/1:0,25:30:73:606,73,0	1/1:0,47:55:99:1221,140,0
Pf3D7_02_v3	120514	.	T	G	2189.13	PASS	AC=4;AF=1;AN=4;ANN=G|intergenic_region|MODIFIER|PF3D7_0202300-PF3D7_0202400|PF3D7_0202300-PF3D7_0202400|intergenic_region|PF3D7_0202300-PF3D7_0202400|||n.120514T>G||||||;DP=93;ExcessHet=3.0103;FS=0;MLEAC=4;MLEAF=1;MQ=60;POSITIVE_TRAIN_SITE;QD=25.16;RegionType=Core;SOR=0.997;VQSLOD=6;culprit=FS	GT:AD:DP:GQ:PL	1/1:0,30:31:89:745,89,0	1/1:0,57:57:99:1460,170,0
Pf3D7_02_v3	121226	.	A	T	7167.13	PASS	AC=4;AF=1;AN=4;ANN=T|missense_variant|MODERATE|PF3D7_0202400|PF3D7_0202400|transcript|PF3D7_0202400.1|Coding|1/1|c.703A>T|p.Ser235Cys|703/3579|703/3579|235/1192||;DP=294;ExcessHet=3.0103;FS=0;MLEAC=4;MLEAF=1;MQ=60;POSITIVE_TRAIN_SITE;QD=25.24;RegionType=Core;SOR=0.749;VQSLOD=6.36;culprit=FS	GT:AD:DP:GQ:PL	1/1:0,116:120:99:3001,347,0	1/1:0,168:170:99:4182,497,0
Pf3D7_02_v3	123281	.	G	T	4487.13	PASS	AC=4;AF=1;AN=4;ANN=T|stop_gained|HIGH|PF3D7_0202400|PF3D7_0202400|transcript|PF3D7_0202400.1|Coding|1/1|c.2758G>T|p.Glu920*|2758/3579|2758/3579|920/1192||;DP=194;ExcessHet=3.0103;FS=0;MLEAC=4;MLEAF=1;MQ=50.57;POSITIVE_TRAIN_SITE;QD=24.79;RegionType=Core;SOR=0.693;VQSLOD=7.2;culprit=FS	GT:AD:DP:GQ:PL	1/1:0,82:82:99:2018,243,0	1/1:0,99:100:99:2485,293,0
Pf3D7_02_v3	126212	.	A	G	2528.13	PASS	AC=4;AF=1;AN=4;ANN=G|intergenic_region|MODIFIER|PF3D7_0202400-ETRAMP2|PF3D7_0202400-PF3D7_0202500|intergenic_region|PF3D7_0202400-PF3D7_0202500|||n.126212A>G||||||;DP=111;ExcessHet=3.0103;FS=0;MLEAC=4;MLEAF=1;MQ=59.91;POSITIVE_TRAIN_SITE;QD=23.85;RegionType=Core;SOR=0.711;VQSLOD=6.37;culprit=FS	GT:AD:DP:GQ:PL	1/1:0,46:47:99:1112,137,0	1/1:0,60:62:99:1432,178,0
Pf3D7_02_v3	131505	.	T	A	5465.13	PASS	AC=4;AF=1;AN=4;ANN=A|missense_variant|MODERATE|PF3D7_0202600|PF3D7_0202600|transcript|PF3D7_0202600.1|Coding|1/3|c.2059A>T|p.Ile687Phe|2059/4026|2059/4026|687/1341||,A|missense_variant|MODERATE|PF3D7_0202600|PF3D7_0202600|transcript|PF3D7_0202600.2|Coding|1/3|c.2059A>T|p.Ile687Phe|2059/4023|2059/4023|687/1340||;BaseQRankSum=2.09;DP=226;ExcessHet=3.0103;FS=0;MLEAC=4;MLEAF=1;MQ=59.11;MQRankSum=-0.1…	GT:AD:DP:GQ:PL	1/1:0,112:114:99:2892,335,0	1/1:1,101:108:99:2589,294,0
Pf3D7_02_v3	131844	.	A	T	4230.13	PASS	AC=4;AF=1;AN=4;ANN=T|missense_variant|MODERATE|PF3D7_0202600|PF3D7_0202600|transcript|PF3D7_0202600.1|Coding|1/3|c.1720T>A|p.Phe574Ile|1720/4026|1720/4026|574/1341||,T|missense_variant|MODERATE|PF3D7_0202600|PF3D7_0202600|transcript|PF3D7_0202600.2|Coding|1/3|c.1720T>A|p.Phe574Ile|1720/4023|1720/4023|574/1340||;DP=169;ExcessHet=3.0103;FS=0;MLEAC=4;MLEAF=1;MQ=59;POSITIVE_TRAIN_SITE;QD=25.03;Region…	GT:AD:DP:GQ:PL	1/1:0,60:60:99:1437,177,0	1/1:0,109:109:99:2809,325,0
Pf3D7_02_v3	134554	.	T	G	2931.13	PASS	AC=4;AF=1;AN=4;ANN=G|intergenic_region|MODIFIER|PF3D7_0202600-OPP|PF3D7_0202600-PF3D7_0202700|intergenic_region|PF3D7_0202600-PF3D7_0202700|||n.134554T>G||||||;BaseQRankSum=2.15;DP=133;ExcessHet=3.0103;FS=3.464;MLEAC=4;MLEAF=1;MQ=60;MQRankSum=0;POSITIVE_TRAIN_SITE;QD=22.55;ReadPosRankSum=0.321;RegionType=Core;SOR=0.577;VQSLOD=3.83;culprit=FS	GT:AD:DP:GQ:PL	1/1:0,50:50:99:1139,147,0	1/1:1,79:81:99:1808,225,0
Pf3D7_02_v3	134671	.	A	T	1831.13	PASS	AC=4;AF=1;AN=4;ANN=T|intergenic_region|MODIFIER|PF3D7_0202600-OPP|PF3D7_0202600-PF3D7_0202700|intergenic_region|PF3D7_0202600-PF3D7_0202700|||n.134671A>T||||||;DP=79;ExcessHet=3.0103;FS=0;MLEAC=4;MLEAF=1;MQ=60;POSITIVE_TRAIN_SITE;QD=24.74;RegionType=Core;SOR=0.828;VQSLOD=6.79;culprit=FS	GT:AD:DP:GQ:PL	1/1:0,30:31:89:755,89,0	1/1:0,44:46:99:1092,130,0
Pf3D7_02_v3	136245	.	A	G	4537.13	PASS	AC=4;AF=1;AN=4;ANN=G|synonymous_variant|LOW|OPP|PF3D7_0202700|transcript|PF3D7_0202700.1|Coding|1/1|c.723A>G|p.Ser241Ser|723/1617|723/1617|241/538||;DP=196;ExcessHet=3.0103;FS=0;MLEAC=4;MLEAF=1;MQ=60;POSITIVE_TRAIN_SITE;QD=23.39;RegionType=Core;SOR=0.823;VQSLOD=6.16;culprit=FS	GT:AD:DP:GQ:PL	1/1:0,78:78:99:1778,230,0	1/1:0,116:116:99:2775,344,0
Pf3D7_02_v3	141395	.	T	A	1903.08	PASS	AC=4;AF=1;AN=4;ANN=A|intergenic_region|MODIFIER|DHHC12-ROPE|PF3D7_0202900-PF3D7_0203000|intergenic_region|PF3D7_0202900-PF3D7_0203000|||n.141395T>A||||||;DP=108;ExcessHet=3.0103;FS=0;MLEAC=4;MLEAF=1;MQ=57.96;POSITIVE_TRAIN_SITE;QD=26.07;RegionType=Core;SOR=0.872;VQSLOD=6.18;culprit=FS	GT:AD:DP:GQ:PL	1/1:0,26:49:83:728,83,0	1/1:0,47:58:99:1223,140,0
Pf3D7_02_v3	150801	.	C	G	426.06	PASS	AC=2;AF=1;AN=2;ANN=G|missense_variant|MODERATE|PF3D7_0203100|PF3D7_0203100|transcript|PF3D7_0203100.1|Coding|1/1|c.6181G>C|p.Gly2061Arg|6181/7458|6181/7458|2061/2485||;DP=86;ExcessHet=3.0103;FS=0;MLEAC=2;MLEAF=1;MQ=54.86;QD=30.12;RegionType=Core;SOR=1.765;VQSLOD=3.48;culprit=FS	GT:AD:DP:GQ:PGT:PID:PL:PS	./.:0,0	1|1:0,12:14:32:1|1:150801_C_G:440,32,0:150801
Pf3D7_02_v3	150805	.	A	G	429.06	PASS	AC=2;AF=1;AN=2;ANN=G|synonymous_variant|LOW|PF3D7_0203100|PF3D7_0203100|transcript|PF3D7_0203100.1|Coding|1/1|c.6177T>C|p.Asn2059Asn|6177/7458|6177/7458|2059/2485||;DP=74;ExcessHet=3.0103;FS=0;MLEAC=2;MLEAF=1;MQ=53.86;QD=29.92;RegionType=Core;SOR=1.609;VQSLOD=3.17;culprit=FS	GT:AD:DP:GQ:PGT:PID:PL:PS	./.:0,0	1|1:0,12:13:34:1|1:150801_C_G:443,34,0:150801
Pf3D7_02_v3	150829	.	T	C	440.06	PASS	AC=2;AF=1;AN=2;ANN=C|synonymous_variant|LOW|PF3D7_0203100|PF3D7_0203100|transcript|PF3D7_0203100.1|Coding|1/1|c.6153A>G|p.Glu2051Glu|6153/7458|6153/7458|2051/2485||;DP=76;ExcessHet=3.0103;FS=0;MLEAC=2;MLEAF=1;MQ=53.85;QD=32.33;RegionType=Core;SOR=1.329;VQSLOD=3.56;culprit=FS	GT:AD:DP:GQ:PGT:PID:PL:PS	./.:0,0	1|1:0,12:14:39:1|1:150801_C_G:454,39,0:150801
Pf3D7_02_v3	150856	.	C	T	2330.06	PASS	AC=2;AF=1;AN=2;ANN=T|synonymous_variant|LOW|PF3D7_0203100|PF3D7_0203100|transcript|PF3D7_0203100.1|Coding|1/1|c.6126G>A|p.Glu2042Glu|6126/7458|6126/7458|2042/2485||;DP=71;ExcessHet=3.0103;FS=0;MLEAC=2;MLEAF=1;MQ=56.97;QD=32.79;RegionType=Core;SOR=1.27;VQSLOD=3.4;culprit=FS	GT:AD:DP:GQ:PL	./.:0,0	1/1:0,8:11:99:2344,185,0
Pf3D7_02_v3	150938	.	C	T	4373.13	PASS	AC=4;AF=1;AN=4;ANN=T|missense_variant|MODERATE|PF3D7_0203100|PF3D7_0203100|transcript|PF3D7_0203100.1|Coding|1/1|c.6044G>A|p.Gly2015Glu|6044/7458|6044/7458|2015/2485||;DP=185;ExcessHet=3.0103;FS=0;MLEAC=4;MLEAF=1;MQ=59.62;POSITIVE_TRAIN_SITE;QD=24.71;RegionType=Core;SOR=0.786;VQSLOD=7.41;culprit=FS	GT:AD:DP:GQ:PL	1/1:0,81:82:99:2018,239,0	1/1:0,96:96:99:2371,284,0
Pf3D7_02_v3	151004	.	C	A	4740.13	PASS	AC=4;AF=1;AN=4;ANN=A|missense_variant|MODERATE|PF3D7_0203100|PF3D7_0203100|transcript|PF3D7_0203100.1|Coding|1/1|c.5978G>T|p.Gly1993Val|5978/7458|5978/7458|1993/2485||;DP=214;ExcessHet=3.0103;FS=0;MLEAC=4;MLEAF=1;MQ=60;POSITIVE_TRAIN_SITE;QD=22.68;RegionType=Core;SOR=0.91;VQSLOD=5.44;culprit=FS	GT:AD:DP:GQ:PL	1/1:0,93:93:99:2098,270,0	1/1:0,116:118:99:2658,339,0
Pf3D7_02_v3	157033	.	A	C	1873.13	PASS	AC=4;AF=1;AN=4;ANN=C|intergenic_region|MODIFIER|PF3D7_0203100-PF3D7_0203200|PF3D7_0203100-PF3D7_0203200|intergenic_region|PF3D7_0203100-PF3D7_0203200|||n.157033A>C||||||;DP=82;ExcessHet=3.0103;FS=0;MLEAC=4;MLEAF=1;MQ=60;POSITIVE_TRAIN_SITE;QD=24.01;RegionType=Core;SOR=0.743;VQSLOD=6.79;culprit=FS	GT:AD:DP:GQ:PL	1/1:0,42:43:99:1023,124,0	1/1:0,36:37:99:866,107,0
Pf3D7_02_v3	157560	.	A	G	1064.11	PASS	AC=4;AF=1;AN=4;ANN=G|intergenic_region|MODIFIER|PF3D7_0203100-PF3D7_0203200|PF3D7_0203100-PF3D7_0203200|intergenic_region|PF3D7_0203100-PF3D7_0203200|||n.157560A>G||||||;DP=57;ExcessHet=3.0103;FS=0;MLEAC=4;MLEAF=1;MQ=60;QD=25.34;RegionType=Core;SOR=0.78;VQSLOD=4.72;culprit=FS	GT:AD:DP:GQ:PL	1/1:0,23:23:68:564,68,0	1/1:0,19:23:87:723,87,0
Pf3D7_02_v3	158568	.	C	T	5822.13	PASS	AC=4;AF=1;AN=4;ANN=T|missense_variant|MODERATE|PF3D7_0203200|PF3D7_0203200|transcript|PF3D7_0203200.1|Coding|1/1|c.1093G>A|p.Asp365Asn|1093/1524|1093/1524|365/507||;DP=236;ExcessHet=3.0103;FS=0;MLEAC=4;MLEAF=1;MQ=60;POSITIVE_TRAIN_SITE;QD=25.31;RegionType=Core;SOR=0.728;VQSLOD=7.1;culprit=FS	GT:AD:DP:GQ:PL	1/1:0,86:86:99:2180,256,0	1/1:0,144:144:99:3658,430,0
Pf3D7_02_v3	159052	.	T	A	5030.13	PASS	AC=4;AF=1;AN=4;ANN=A|synonymous_variant|LOW|PF3D7_0203200|PF3D7_0203200|transcript|PF3D7_0203200.1|Coding|1/1|c.609A>T|p.Ser203Ser|609/1524|609/1524|203/507||;DP=211;ExcessHet=3.0103;FS=0;MLEAC=4;MLEAF=1;MQ=60;POSITIVE_TRAIN_SITE;QD=25.15;RegionType=Core;SOR=0.713;VQSLOD=7.54;culprit=FS	GT:AD:DP:GQ:PL	1/1:0,98:100:99:2426,291,0	1/1:0,102:104:99:2620,304,0
Pf3D7_02_v3	159841	.	T	C	1711.13	PASS	AC=4;AF=1;AN=4;ANN=C|intergenic_region|MODIFIER|PF3D7_0203200-ERCC1|PF3D7_0203200-PF3D7_0203300|intergenic_region|PF3D7_0203200-PF3D7_0203300|||n.159841T>C||||||;DP=76;ExcessHet=3.0103;FS=0;MLEAC=4;MLEAF=1;MQ=59.99;POSITIVE_TRAIN_SITE;QD=24.1;RegionType=Core;SOR=0.801;VQSLOD=6.75;culprit=FS	GT:AD:DP:GQ:PL	1/1:0,25:27:74:595,74,0	1/1:0,46:49:99:1132,137,0
Pf3D7_02_v3	161537	.	A	C	1590.13	PASS	AC=4;AF=1;AN=4;ANN=C|intergenic_region|MODIFIER|ERCC1-PF3D7_0203400|PF3D7_0203300-PF3D7_0203400|intergenic_region|PF3D7_0203300-PF3D7_0203400|||n.161537A>C||||||;DP=69;ExcessHet=3.0103;FS=0;MLEAC=4;MLEAF=1;MQ=59.97;POSITIVE_TRAIN_SITE;QD=24.09;RegionType=Core;SOR=0.849;VQSLOD=6.63;culprit=FS	GT:AD:DP:GQ:PL	1/1:0,29:29:86:698,86,0	1/1:0,37:38:99:908,110,0
Pf3D7_02_v3	161881	.	C	T	853.11	PASS	AC=4;AF=1;AN=4;ANN=T|intergenic_region|MODIFIER|ERCC1-PF3D7_0203400|PF3D7_0203300-PF3D7_0203400|intergenic_region|PF3D7_0203300-PF3D7_0203400|||n.161881C>T||||||;DP=50;ExcessHet=3.0103;FS=0;MLEAC=4;MLEAF=1;MQ=59.49;QD=25.85;RegionType=Core;SOR=0.823;VQSLOD=3.76;culprit=FS	GT:AD:DP:GQ:PL	1/1:0,9:18:27:234,27,0	1/1:0,24:29:71:635,71,0
Pf3D7_02_v3	162656	.	T	A	6076.13	PASS	AC=4;AF=1;AN=4;ANN=A|intron_variant|MODIFIER|PF3D7_0203400|PF3D7_0203400|transcript|PF3D7_0203400.1|Coding|2/3|c.94+41A>T||||||;DP=150;ExcessHet=3.0103;FS=0;MLEAC=4;MLEAF=1;MQ=59.88;POSITIVE_TRAIN_SITE;QD=27.61;RegionType=Core;SOR=0.992;VQSLOD=5.41;culprit=SOR	GT:AD:DP:GQ:PGT:PID:PL:PS	1|1:0,57:61:99:1|1:162656_T_A:2455,172,0:162656	1|1:0,86:89:99:1|1:162656_T_A:3637,259,0:162656
Pf3D7_02_v3	162659	.	G	A	6052.13	PASS	AC=4;AF=1;AN=4;ANN=A|intron_variant|MODIFIER|PF3D7_0203400|PF3D7_0203400|transcript|PF3D7_0203400.1|Coding|2/3|c.94+38C>T||||||;DP=155;ExcessHet=3.0103;FS=0;MLEAC=4;MLEAF=1;MQ=59.78;POSITIVE_TRAIN_SITE;QD=30.52;RegionType=Core;SOR=0.974;VQSLOD=5.59;culprit=FS	GT:AD:DP:GQ:PGT:PID:PL:PS	1|1:0,55:60:99:1|1:162656_T_A:2406,166,0:162656	1|1:0,87:91:99:1|1:162656_T_A:3662,262,0:162656
Pf3D7_02_v3	163113	.	G	A	425.06	PASS	AC=2;AF=1;AN=2;ANN=A|intergenic_region|MODIFIER|PF3D7_0203400-PF3D7_0203500|PF3D7_0203400-PF3D7_0203500|intergenic_region|PF3D7_0203400-PF3D7_0203500|||n.163113G>A||||||;DP=21;ExcessHet=3.0103;FS=0;MLEAC=2;MLEAF=1;MQ=60;POSITIVE_TRAIN_SITE;QD=23.61;RegionType=Core;SOR=0.99;VQSLOD=5.63;culprit=FS	GT:AD:DP:GQ:PL	./.:0,0	1/1:0,18:21:53:439,53,0
Pf3D7_02_v3	164788	.	T	A	3338.13	PASS	AC=4;AF=1;AN=4;ANN=A|intergenic_region|MODIFIER|PF3D7_0203500-PF3D7_0203600|PF3D7_0203500-PF3D7_0203600|intergenic_region|PF3D7_0203500-PF3D7_0203600|||n.164788T>A||||||;DP=147;ExcessHet=3.0103;FS=0;MLEAC=4;MLEAF=1;MQ=60;POSITIVE_TRAIN_SITE;QD=24.73;RegionType=Core;SOR=1.362;VQSLOD=5.3;culprit=FS	GT:AD:DP:GQ:PL	1/1:0,54:62:99:1352,160,0	1/1:0,81:82:99:2002,239,0
Pf3D7_02_v3	165520	.	T	G	3200.13	PASS	AC=4;AF=1;AN=4;ANN=G|intergenic_region|MODIFIER|PF3D7_0203500-PF3D7_0203600|PF3D7_0203500-PF3D7_0203600|intergenic_region|PF3D7_0203500-PF3D7_0203600|||n.165520T>G||||||;DP=154;ExcessHet=3.0103;FS=0;MLEAC=4;MLEAF=1;MQ=60;POSITIVE_TRAIN_SITE;QD=23.36;RegionType=Core;SOR=1.061;VQSLOD=4.6;culprit=FS	GT:AD:DP:GQ:PL	1/1:0,56:62:99:1255,164,0	1/1:0,81:88:99:1961,239,0
Pf3D7_02_v3	165830	.	A	T	2763.13	PASS	AC=4;AF=1;AN=4;ANN=T|intergenic_region|MODIFIER|PF3D7_0203500-PF3D7_0203600|PF3D7_0203500-PF3D7_0203600|intergenic_region|PF3D7_0203500-PF3D7_0203600|||n.165830A>T||||||;DP=114;ExcessHet=3.0103;FS=0;MLEAC=4;MLEAF=1;MQ=58.14;POSITIVE_TRAIN_SITE;QD=28.03;RegionType=Core;SOR=1.695;VQSLOD=4.72;culprit=FS	GT:AD:DP:GQ:PGT:PID:PL:PS	1|1:0,30:56:90:1|1:165830_A_T:1261,90,0:165830	1|1:0,40:57:99:1|1:165830_A_T:1518,120,0:165830
Pf3D7_02_v3	165847	.	C	T	2359.13	PASS	AC=4;AF=1;AN=4;ANN=T|intergenic_region|MODIFIER|PF3D7_0203500-PF3D7_0203600|PF3D7_0203500-PF3D7_0203600|intergenic_region|PF3D7_0203500-PF3D7_0203600|||n.165847C>T||||||;DP=92;ExcessHet=3.0103;FS=0;MLEAC=4;MLEAF=1;MQ=58.51;POSITIVE_TRAIN_SITE;QD=30.13;RegionType=Core;SOR=1.691;VQSLOD=5.04;culprit=FS	GT:AD:DP:GQ:PGT:PID:PL:PS	1|1:0,28:44:82:1|1:165830_A_T:1194,82,0:165830	1|1:0,27:44:81:1|1:165830_A_T:1181,81,0:165830
Pf3D7_02_v3	166372	.	T	C	5566.13	PASS	AC=4;AF=1;AN=4;ANN=C|synonymous_variant|LOW|PF3D7_0203600|PF3D7_0203600|transcript|PF3D7_0203600.1|Coding|1/1|c.229T>C|p.Leu77Leu|229/1908|229/1908|77/635||;DP=251;ExcessHet=3.0103;FS=0;GlobalBarcode=1;MLEAC=4;MLEAF=1;MQ=60;POSITIVE_TRAIN_SITE;QD=24.41;RegionType=Core;SOR=0.744;VQSLOD=7.24;culprit=FS	GT:AD:DP:GQ:PL	1/1:0,74:79:99:1787,220,0	1/1:0,154:159:99:3795,457,0
Pf3D7_02_v3	167317	.	A	G	3636.13	PASS	AC=4;AF=1;AN=4;ANN=G|missense_variant|MODERATE|PF3D7_0203600|PF3D7_0203600|transcript|PF3D7_0203600.1|Coding|1/1|c.1174A>G|p.Ile392Val|1174/1908|1174/1908|392/635||;DP=157;ExcessHet=3.0103;FS=0;MLEAC=4;MLEAF=1;MQ=60;POSITIVE_TRAIN_SITE;QD=24.4;RegionType=Core;SOR=0.762;VQSLOD=7.31;culprit=FS	GT:AD:DP:GQ:PL	1/1:0,53:53:99:1303,158,0	1/1:0,96:96:99:2349,286,0
Pf3D7_02_v3	175112	.	C	T	1708.13	PASS	AC=4;AF=1;AN=4;ANN=T|intergenic_region|MODIFIER|PF3D7_0203800-PF3D7_0203900|PF3D7_0203800-PF3D7_0203900|intergenic_region|PF3D7_0203800-PF3D7_0203900|||n.175112C>T||||||;DP=92;ExcessHet=3.0103;FS=0;MLEAC=4;MLEAF=1;MQ=60;POSITIVE_TRAIN_SITE;QD=26.69;RegionType=Core;SOR=1.13;VQSLOD=5.5;culprit=FS	GT:AD:DP:GQ:PL	1/1:0,24:39:71:635,71,0	1/1:0,40:52:99:1089,120,0
Pf3D7_02_v3	178803	.	A	T	622.83	PASS	AC=4;AF=1;AN=4;ANN=T|intergenic_region|MODIFIER|PF3D7_0203900-PF3D7_0204000|PF3D7_0203900-PF3D7_0204000|intergenic_region|PF3D7_0203900-PF3D7_0204000|||n.178803A>T||||||;DP=37;ExcessHet=3.0103;FS=0;MLEAC=4;MLEAF=1;MQ=52.58;QD=32.52;RegionType=Core;SOR=2.517;VQSLOD=2.55;culprit=FS	GT:AD:DP:GQ:PGT:PID:PL:PS	1|1:0,4:12:12:1|1:178803_A_T:166,12,0:178803	1|1:0,13:21:39:1|1:178803_A_T:473,39,0:178803
Pf3D7_02_v3	181583	.	A	T	43.79	PASS	AC=1;AF=0.5;AN=2;ANN=T|intergenic_region|MODIFIER|PF3D7_0204000-PF3D7_0204100|PF3D7_0204000-PF3D7_0204100|intergenic_region|PF3D7_0204000-PF3D7_0204100|||n.181583A>T||||||;DP=22;ExcessHet=3.0103;FS=0;MLEAC=1;MLEAF=0.5;MQ=56.84;QD=30.11;RegionType=Core;SOR=1.244;VQSLOD=3.3;culprit=FS	GT:AD:DP:GQ:PL	0/1:0,1:16:5:51,0,5	./.:0,0
Pf3D7_02_v3	185169	.	C	G	5019.13	PASS	AC=4;AF=1;AN=4;ANN=G|missense_variant|MODERATE|PF3D7_0204100|PF3D7_0204100|transcript|PF3D7_0204100.1|Coding|1/1|c.3947G>C|p.Arg1316Pro|3947/6888|3947/6888|1316/2295||;DP=213;ExcessHet=3.0103;FS=0;MLEAC=4;MLEAF=1;MQ=60;POSITIVE_TRAIN_SITE;QD=24.36;RegionType=Core;SOR=0.753;VQSLOD=7.78;culprit=SOR	GT:AD:DP:GQ:PL	1/1:0,92:92:99:2212,273,0	1/1:0,114:114:99:2823,339,0
Pf3D7_02_v3	185349	.	A	G	7650.13	PASS	AC=4;AF=1;AN=4;ANN=G|missense_variant|MODERATE|PF3D7_0204100|PF3D7_0204100|transcript|PF3D7_0204100.1|Coding|1/1|c.3767T>C|p.Val1256Ala|3767/6888|3767/6888|1256/2295||;DP=179;ExcessHet=3.0103;FS=0;MLEAC=4;MLEAF=1;MQ=58.45;POSITIVE_TRAIN_SITE;QD=32.72;RegionType=Core;SOR=0.727;VQSLOD=5.74;culprit=FS	GT:AD:DP:GQ:PL	1/1:0,77:77:99:3357,232,0	1/1:0,100:100:99:4309,300,0
Pf3D7_02_v3	187455	.	C	A	302.64	PASS	AC=1;AF=0.5;AN=2;ANN=A|missense_variant|MODERATE|PF3D7_0204100|PF3D7_0204100|transcript|PF3D7_0204100.1|Coding|1/1|c.1661G>T|p.Gly554Val|1661/6888|1661/6888|554/2295||;BaseQRankSum=-0.421;DP=24;ExcessHet=3.0103;FS=0;MLEAC=1;MLEAF=0.5;MQ=57.45;MQRankSum=1.22;QD=13.76;ReadPosRankSum=-0.628;RegionType=Core;SOR=1.058;VQSLOD=2.28;culprit=FS	GT:AD:DP:GQ:PGT:PID:PL:PS	./.:0,0	0|1:7,15:24:99:0|1:187455_C_A:310,0,251:187455
Pf3D7_02_v3	188507	.	C	T	4739.13	PASS	AC=4;AF=1;AN=4;ANN=T|synonymous_variant|LOW|PF3D7_0204100|PF3D7_0204100|transcript|PF3D7_0204100.1|Coding|1/1|c.609G>A|p.Leu203Leu|609/6888|609/6888|203/2295||;DP=198;ExcessHet=3.0103;FS=0;MLEAC=4;MLEAF=1;MQ=60;POSITIVE_TRAIN_SITE;QD=24.94;RegionType=Core;SOR=0.825;VQSLOD=6.9;culprit=FS	GT:AD:DP:GQ:PL	1/1:0,71:73:99:1788,211,0	1/1:0,119:119:99:2967,353,0
Pf3D7_02_v3	189008	.	G	A	4444.13	PASS	AC=4;AF=1;AN=4;ANN=A|synonymous_variant|LOW|PF3D7_0204100|PF3D7_0204100|transcript|PF3D7_0204100.1|Coding|1/1|c.108C>T|p.Asp36Asp|108/6888|108/6888|36/2295||;DP=189;ExcessHet=3.0103;FS=0;MLEAC=4;MLEAF=1;MQ=60;POSITIVE_TRAIN_SITE;QD=24.55;RegionType=Core;SOR=0.906;VQSLOD=6.39;culprit=FS	GT:AD:DP:GQ:PL	1/1:0,81:83:99:2017,240,0	1/1:0,100:101:99:2443,295,0
Pf3D7_02_v3	192571	.	T	A	785.06	PASS	AC=2;AF=1;AN=2;ANN=A|intergenic_region|MODIFIER|PF3D7_0204100-PF3D7_0204200|PF3D7_0204100-PF3D7_0204200|intergenic_region|PF3D7_0204100-PF3D7_0204200|||n.192571T>A||||||;DP=32;ExcessHet=3.0103;FS=0;MLEAC=2;MLEAF=1;MQ=59.85;POSITIVE_TRAIN_SITE;QD=27.07;RegionType=Core;SOR=1.214;VQSLOD=5.07;culprit=FS	GT:AD:DP:GQ:PL	./.:0,0	1/1:0,29:31:85:799,85,0
Pf3D7_02_v3	194635	.	C	A	1153.12	PASS	AC=4;AF=1;AN=4;ANN=A|intergenic_region|MODIFIER|PF3D7_0204200-PF3D7_0204300|PF3D7_0204200-PF3D7_0204300|intergenic_region|PF3D7_0204200-PF3D7_0204300|||n.194635C>A||||||;DP=46;ExcessHet=3.0103;FS=0;MLEAC=4;MLEAF=1;MQ=60;POSITIVE_TRAIN_SITE;QD=26.21;RegionType=Core;SOR=1.038;VQSLOD=5.71;culprit=SOR	GT:AD:DP:GQ:PL	1/1:0,10:10:30:295,30,0	1/1:0,34:35:99:874,101,0
Pf3D7_02_v3	194835	.	A	G	3412.13	PASS	AC=4;AF=1;AN=4;ANN=G|synonymous_variant|LOW|PF3D7_0204300|PF3D7_0204300|transcript|PF3D7_0204300.1|Coding|1/1|c.2082T>C|p.Asn694Asn|2082/2091|2082/2091|694/696||;DP=148;ExcessHet=3.0103;FS=0;MLEAC=4;MLEAF=1;MQ=60;POSITIVE_TRAIN_SITE;QD=24.03;RegionType=Core;SOR=1.094;VQSLOD=5.39;culprit=FS	GT:AD:DP:GQ:PL	1/1:0,58:59:99:1392,172,0	1/1:0,84:86:99:2036,249,0
Pf3D7_02_v3	197199	.	C	A	2912.13	PASS	AC=4;AF=1;AN=4;ANN=A|intergenic_region|MODIFIER|PF3D7_0204300-PF3D7_0204400|PF3D7_0204300-PF3D7_0204400|intergenic_region|PF3D7_0204300-PF3D7_0204400|||n.197199C>A||||||;DP=124;ExcessHet=3.0103;FS=0;MLEAC=4;MLEAF=1;MQ=60;POSITIVE_TRAIN_SITE;QD=24.47;RegionType=Core;SOR=0.795;VQSLOD=7.21;culprit=FS	GT:AD:DP:GQ:PL	1/1:0,56:58:99:1370,165,0	1/1:0,63:64:99:1558,188,0
Pf3D7_02_v3	198776	.	A	G	7999.13	PASS	AC=4;AF=1;AN=4;ANN=G|synonymous_variant|LOW|AspAT|PF3D7_0204500|transcript|PF3D7_0204500.1|Coding|1/1|c.795T>C|p.Cys265Cys|795/1218|795/1218|265/405||;DP=194;ExcessHet=3.0103;FS=0;MLEAC=4;MLEAF=1;MQ=60;POSITIVE_TRAIN_SITE;QD=31.01;RegionType=Core;SOR=0.769;VQSLOD=6.39;culprit=FS	GT:AD:DP:GQ:PGT:PID:PL:PS	1|1:0,77:78:99:1|1:198776_A_G:3209,232,0:198776	1|1:0,110:111:99:1|1:198776_A_G:4806,331,0:198776
Pf3D7_02_v3	198788	.	A	C	8071.13	PASS	AC=4;AF=1;AN=4;ANN=C|synonymous_variant|LOW|AspAT|PF3D7_0204500|transcript|PF3D7_0204500.1|Coding|1/1|c.783T>G|p.Leu261Leu|783/1218|783/1218|261/405||;DP=195;ExcessHet=3.0103;FS=0;MLEAC=4;MLEAF=1;MQ=60;POSITIVE_TRAIN_SITE;QD=27.51;RegionType=Core;SOR=0.802;VQSLOD=6.18;culprit=FS	GT:AD:DP:GQ:PGT:PID:PL:PS	1|1:0,73:74:99:1|1:198776_A_G:3095,219,0:198776	1|1:0,117:118:99:1|1:198776_A_G:4992,351,0:198776
Pf3D7_02_v3	198839	.	A	G	4801.13	PASS	AC=4;AF=1;AN=4;ANN=G|synonymous_variant|LOW|AspAT|PF3D7_0204500|transcript|PF3D7_0204500.1|Coding|1/1|c.732T>C|p.Cys244Cys|732/1218|732/1218|244/405||;DP=205;ExcessHet=3.0103;FS=0;MLEAC=4;MLEAF=1;MQ=60;POSITIVE_TRAIN_SITE;QD=24.5;RegionType=Core;SOR=0.724;VQSLOD=7.78;culprit=FS	GT:AD:DP:GQ:PL	1/1:0,68:68:99:1663,202,0	1/1:0,128:129:99:3154,380,0
Pf3D7_02_v3	199252	.	T	A	4527.13	PASS	AC=4;AF=1;AN=4;ANN=A|missense_variant|MODERATE|AspAT|PF3D7_0204500|transcript|PF3D7_0204500.1|Coding|1/1|c.319A>T|p.Thr107Ser|319/1218|319/1218|107/405||;DP=214;ExcessHet=3.0103;FS=0;MLEAC=4;MLEAF=1;MQ=60;POSITIVE_TRAIN_SITE;QD=22.08;RegionType=Core;SOR=0.753;VQSLOD=5.24;culprit=FS	GT:AD:DP:GQ:PL	1/1:0,103:104:99:2322,300,0	1/1:0,102:102:99:2221,294,0
Pf3D7_02_v3	199406	.	G	T	5285.13	PASS	AC=4;AF=1;AN=4;ANN=T|synonymous_variant|LOW|AspAT|PF3D7_0204500|transcript|PF3D7_0204500.1|Coding|1/1|c.165C>A|p.Ala55Ala|165/1218|165/1218|55/405||;DP=221;ExcessHet=3.0103;FS=0;MLEAC=4;MLEAF=1;MQ=60;POSITIVE_TRAIN_SITE;QD=24.47;RegionType=Core;SOR=0.712;VQSLOD=7.03;culprit=FS	GT:AD:DP:GQ:PL	1/1:0,86:86:99:2161,257,0	1/1:0,130:130:99:3140,385,0
Pf3D7_02_v3	199588	.	G	A	2058.13	PASS	AC=4;AF=1;AN=4;ANN=A|intergenic_region|MODIFIER|AspAT-PF3D7_0204600|PF3D7_0204500-PF3D7_0204600|intergenic_region|PF3D7_0204500-PF3D7_0204600|||n.199588G>A||||||;DP=78;ExcessHet=3.0103;FS=0;MLEAC=4;MLEAF=1;MQ=58.79;POSITIVE_TRAIN_SITE;QD=33.2;RegionType=Core;SOR=1.675;VQSLOD=4.98;culprit=FS	GT:AD:DP:GQ:PGT:PID:PL:PS	1|1:0,27:33:80:1|1:199588_G_A:886,80,0:199588	1|1:0,35:39:99:1|1:199588_G_A:1188,104,0:199588
Pf3D7_02_v3	199599	.	T	G	1749.13	PASS	AC=4;AF=1;AN=4;ANN=G|intergenic_region|MODIFIER|AspAT-PF3D7_0204600|PF3D7_0204500-PF3D7_0204600|intergenic_region|PF3D7_0204500-PF3D7_0204600|||n.199599T>G||||||;DP=57;ExcessHet=3.0103;FS=0;MLEAC=4;MLEAF=1;MQ=58.34;QD=27.16;RegionType=Core;SOR=2.066;VQSLOD=3.3;culprit=FS	GT:AD:DP:GQ:PGT:PID:PL:PS	1|1:0,22:27:66:1|1:199588_G_A:787,66,0:199588	1|1:0,26:29:78:1|1:199588_G_A:978,78,0:199588
Pf3D7_02_v3	200285	.	G	T	2602.13	PASS	AC=4;AF=1;AN=4;ANN=T|intergenic_region|MODIFIER|AspAT-PF3D7_0204600|PF3D7_0204500-PF3D7_0204600|intergenic_region|PF3D7_0204500-PF3D7_0204600|||n.200285G>T||||||;DP=111;ExcessHet=3.0103;FS=0;MLEAC=4;MLEAF=1;MQ=59.99;POSITIVE_TRAIN_SITE;QD=24.78;RegionType=Core;SOR=1.069;VQSLOD=6.03;culprit=FS	GT:AD:DP:GQ:PL	1/1:0,40:42:99:985,117,0	1/1:0,65:68:99:1633,193,0
Pf3D7_02_v3	201764	.	A	G	3186.13	PASS	AC=4;AF=1;AN=4;ANN=G|missense_variant|MODERATE|PF3D7_0204600|PF3D7_0204600|transcript|PF3D7_0204600.1|Coding|1/1|c.2285T>C|p.Val762Ala|2285/3567|2285/3567|762/1188||;DP=159;ExcessHet=3.0103;FS=0;MLEAC=4;MLEAF=1;MQ=59.97;POSITIVE_TRAIN_SITE;QD=23.09;RegionType=Core;SOR=0.987;VQSLOD=5.58;culprit=FS	GT:AD:DP:GQ:PL	1/1:0,69:75:99:1618,204,0	1/1:0,69:70:99:1584,202,0
Pf3D7_02_v3	206291	.	A	G	5532.13	PASS	AC=4;AF=1;AN=4;ANN=G|synonymous_variant|LOW|HT|PF3D7_0204700|transcript|PF3D7_0204700.1|Coding|1/1|c.1113T>C|p.Ala371Ala|1113/1515|1113/1515|371/504||;DP=232;ExcessHet=3.0103;FS=0;MLEAC=4;MLEAF=1;MQ=60;POSITIVE_TRAIN_SITE;QD=24.26;RegionType=Core;SOR=0.792;VQSLOD=6.58;culprit=FS	GT:AD:DP:GQ:PL	1/1:0,108:110:99:2638,321,0	1/1:0,120:121:99:2910,357,0
Pf3D7_02_v3	206630	.	T	C	4523.13	PASS	AC=4;AF=1;AN=4;ANN=C|synonymous_variant|LOW|HT|PF3D7_0204700|transcript|PF3D7_0204700.1|Coding|1/1|c.774A>G|p.Val258Val|774/1515|774/1515|258/504||;DP=196;ExcessHet=3.0103;FS=0;MLEAC=4;MLEAF=1;MQ=60;POSITIVE_TRAIN_SITE;QD=24.06;RegionType=Core;SOR=0.758;VQSLOD=7.47;culprit=FS	GT:AD:DP:GQ:PL	1/1:0,87:88:99:2153,260,0	1/1:0,101:102:99:2386,298,0
Pf3D7_02_v3	207266	.	C	T	5551.13	PASS	AC=4;AF=1;AN=4;ANN=T|synonymous_variant|LOW|HT|PF3D7_0204700|transcript|PF3D7_0204700.1|Coding|1/1|c.138G>A|p.Val46Val|138/1515|138/1515|46/504||;DP=229;ExcessHet=3.0103;FS=0;MLEAC=4;MLEAF=1;MQ=60;POSITIVE_TRAIN_SITE;QD=25.12;RegionType=Core;SOR=0.91;VQSLOD=6.26;culprit=FS	GT:AD:DP:GQ:PL	1/1:0,114:114:99:2852,339,0	1/1:0,107:108:99:2715,319,0
Pf3D7_02_v3	207619	.	C	T	53.25	PASS	AC=2;AF=1;AN=2;ANN=T|intergenic_region|MODIFIER|HT-PF3D7_0204800|PF3D7_0204700-PF3D7_0204800|intergenic_region|PF3D7_0204700-PF3D7_0204800|||n.207619C>T||||||;DP=23;ExcessHet=3.0103;FS=0;MLEAC=1;MLEAF=0.5;MQ=55.37;QD=26.63;RegionType=Core;SOR=1.981;VQSLOD=2.45;culprit=FS	GT:AD:DP:GQ:PL	./.:11,0:11:.:0,0,0	1/1:0,2:12:6:64,6,0
Pf3D7_02_v3	208781	.	C	A	932.09	PASS	AC=4;AF=1;AN=4;ANN=A|intergenic_region|MODIFIER|HT-PF3D7_0204800|PF3D7_0204700-PF3D7_0204800|intergenic_region|PF3D7_0204700-PF3D7_0204800|||n.208781C>A||||||;DP=48;ExcessHet=3.0103;FS=0;MLEAC=4;MLEAF=1;MQ=59.96;QD=31.07;RegionType=Core;SOR=2.985;VQSLOD=2.3;culprit=FS	GT:AD:DP:GQ:PGT:PID:PL:PS	1|1:0,8:17:24:1|1:208731_TTATATATATATATATATA_T:234,24,0:208731	1|1:0,22:29:65:1|1:208731_TTATATATATATATATATA_T:714,65,0:208731
Pf3D7_02_v3	210015	.	G	A	5947.13	PASS	AC=4;AF=1;AN=4;ANN=A|synonymous_variant|LOW|PF3D7_0204800|PF3D7_0204800|transcript|PF3D7_0204800.1|Coding|1/1|c.819C>T|p.Asn273Asn|819/1251|819/1251|273/416||;DP=245;ExcessHet=3.0103;FS=0;MLEAC=4;MLEAF=1;MQ=60;POSITIVE_TRAIN_SITE;QD=25.2;RegionType=Core;SOR=0.816;VQSLOD=5.99;culprit=FS	GT:AD:DP:GQ:PL	1/1:0,97:101:99:2395,288,0	1/1:0,139:139:99:3568,414,0
Pf3D7_02_v3	210089	.	G	C	5560.13	PASS	AC=4;AF=1;AN=4;ANN=C|missense_variant|MODERATE|PF3D7_0204800|PF3D7_0204800|transcript|PF3D7_0204800.1|Coding|1/1|c.745C>G|p.Gln249Glu|745/1251|745/1251|249/416||;BaseQRankSum=1.81;DP=240;ExcessHet=3.0103;FS=0;MLEAC=4;MLEAF=1;MQ=60;MQRankSum=0;POSITIVE_TRAIN_SITE;QD=24.39;ReadPosRankSum=0.475;RegionType=Core;SOR=0.728;VQSLOD=7.65;culprit=FS	GT:AD:DP:GQ:PL	1/1:2,93:101:99:2281,235,0	1/1:0,133:133:99:3295,395,0
Pf3D7_02_v3	210681	.	A	C	6855.13	PASS	AC=4;AF=1;AN=4;ANN=C|missense_variant|MODERATE|PF3D7_0204800|PF3D7_0204800|transcript|PF3D7_0204800.1|Coding|1/1|c.153T>G|p.Cys51Trp|153/1251|153/1251|51/416||;DP=296;ExcessHet=3.0103;FS=0;MLEAC=4;MLEAF=1;MQ=60;POSITIVE_TRAIN_SITE;QD=24.31;RegionType=Core;SOR=0.714;VQSLOD=6.57;culprit=FS	GT:AD:DP:GQ:PL	1/1:0,132:133:99:3204,392,0	1/1:0,150:150:99:3667,446,0
Pf3D7_02_v3	215450	.	C	T	6865.13	PASS	AC=4;AF=1;AN=4;ANN=T|synonymous_variant|LOW|PF3D7_0205100|PF3D7_0205100|transcript|PF3D7_0205100.1|Coding|4/4|c.1506G>A|p.Glu502Glu|1506/2118|1506/2118|502/705||;DP=173;ExcessHet=3.0103;FS=0;MLEAC=4;MLEAF=1;MQ=59.51;POSITIVE_TRAIN_SITE;QD=31.8;RegionType=Core;SOR=0.841;VQSLOD=6.31;culprit=FS	GT:AD:DP:GQ:PGT:PID:PL:PS	1|1:0,74:76:99:1|1:215450_C_T:3068,222,0:215450	1|1:0,92:96:99:1|1:215450_C_T:3813,277,0:215450
Pf3D7_02_v3	215458	.	A	G	6803.13	PASS	AC=4;AF=1;AN=4;ANN=G|missense_variant|MODERATE|PF3D7_0205100|PF3D7_0205100|transcript|PF3D7_0205100.1|Coding|4/4|c.1498T>C|p.Tyr500His|1498/2118|1498/2118|500/705||;DP=183;ExcessHet=3.0103;FS=0;MLEAC=4;MLEAF=1;MQ=59.46;POSITIVE_TRAIN_SITE;QD=32.22;RegionType=Core;SOR=0.873;VQSLOD=5.79;culprit=FS	GT:AD:DP:GQ:PGT:PID:PL:PS	1|1:0,81:83:99:1|1:215450_C_T:3092,232,0:215450	1|1:0,93:96:99:1|1:215450_C_T:3727,271,0:215450
Pf3D7_02_v3	220404	.	T	G	3524.13	PASS	AC=4;AF=1;AN=4;ANN=G|missense_variant|MODERATE|PF3D7_0205300|PF3D7_0205300|transcript|PF3D7_0205300.1|Coding|1/6|c.715T>G|p.Tyr239Asp|715/1851|715/1851|239/616||;BaseQRankSum=-0.994;DP=167;ExcessHet=3.0103;FS=1.746;MLEAC=4;MLEAF=1;MQ=59.47;MQRankSum=-0.416;POSITIVE_TRAIN_SITE;QD=23.49;ReadPosRankSum=2.78;RegionType=Core;SOR=0.599;VQSLOD=1.22;culprit=FS	GT:AD:DP:GQ:PL	1/1:0,45:48:99:1160,135,0	1/1:5,100:112:99:2380,286,0
Pf3D7_02_v3	224845	.	A	T	4996.13	PASS	AC=4;AF=1;AN=4;ANN=T|synonymous_variant|LOW|PF3D7_0205400|PF3D7_0205400|transcript|PF3D7_0205400.1|Coding|1/1|c.1368A>T|p.Pro456Pro|1368/1374|1368/1374|456/457||;DP=212;ExcessHet=3.0103;FS=0;MLEAC=4;MLEAF=1;MQ=60;POSITIVE_TRAIN_SITE;QD=23.68;RegionType=Core;SOR=0.751;VQSLOD=7.23;culprit=FS	GT:AD:DP:GQ:PL	1/1:0,105:106:99:2490,309,0	1/1:0,106:106:99:2522,311,0
Pf3D7_02_v3	225512	.	A	T	4106.13	PASS	AC=4;AF=1;AN=4;ANN=T|intergenic_region|MODIFIER|PF3D7_0205400-PF3D7_0205500|PF3D7_0205400-PF3D7_0205500|intergenic_region|PF3D7_0205400-PF3D7_0205500|||n.225512A>T||||||;DP=168;ExcessHet=3.0103;FS=0;MLEAC=4;MLEAF=1;MQ=60;POSITIVE_TRAIN_SITE;QD=25.35;RegionType=Core;SOR=0.756;VQSLOD=6.58;culprit=FS	GT:AD:DP:GQ:PL	1/1:0,75:75:99:1859,223,0	1/1:0,87:88:99:2263,260,0
Pf3D7_02_v3	225538	.	T	C	4433.13	PASS	AC=4;AF=1;AN=4;ANN=C|intergenic_region|MODIFIER|PF3D7_0205400-PF3D7_0205500|PF3D7_0205400-PF3D7_0205500|intergenic_region|PF3D7_0205400-PF3D7_0205500|||n.225538T>C||||||;DP=200;ExcessHet=3.0103;FS=0;MLEAC=4;MLEAF=1;MQ=60;POSITIVE_TRAIN_SITE;QD=23.33;RegionType=Core;SOR=0.724;VQSLOD=6.35;culprit=FS	GT:AD:DP:GQ:PL	1/1:0,94:98:99:2137,275,0	1/1:0,96:97:99:2312,284,0
Pf3D7_02_v3	226265	.	C	T	1827.13	PASS	AC=4;AF=1;AN=4;ANN=T|intergenic_region|MODIFIER|PF3D7_0205500-PF3D7_0205600|PF3D7_0205500-PF3D7_0205600|intergenic_region|PF3D7_0205500-PF3D7_0205600|||n.226265C>T||||||;DP=78;ExcessHet=3.0103;FS=0;MLEAC=4;MLEAF=1;MQ=60;POSITIVE_TRAIN_SITE;QD=25.03;RegionType=Core;SOR=1.55;VQSLOD=5.36;culprit=FS	GT:AD:DP:GQ:PL	1/1:0,36:38:99:900,106,0	1/1:0,37:39:99:943,109,0
Pf3D7_02_v3	227086	.	G	A	3076.13	PASS	AC=4;AF=1;AN=4;ANN=A|intergenic_region|MODIFIER|PF3D7_0205500-PF3D7_0205600|PF3D7_0205500-PF3D7_0205600|intergenic_region|PF3D7_0205500-PF3D7_0205600|||n.227086G>A||||||;DP=121;ExcessHet=3.0103;FS=0;MLEAC=4;MLEAF=1;MQ=60;POSITIVE_TRAIN_SITE;QD=25.63;RegionType=Core;SOR=0.814;VQSLOD=6.78;culprit=FS	GT:AD:DP:GQ:PL	1/1:0,52:52:99:1308,155,0	1/1:0,68:69:99:1784,203,0
Pf3D7_02_v3	230788	.	T	C	2110.13	PASS	AC=4;AF=1;AN=4;ANN=C|intergenic_region|MODIFIER|PF3D7_0205600-PF3D7_0205700|PF3D7_0205600-PF3D7_0205700|intergenic_region|PF3D7_0205600-PF3D7_0205700|||n.230788T>C||||||;DP=99;ExcessHet=3.0103;FS=0;MLEAC=4;MLEAF=1;MQ=60;POSITIVE_TRAIN_SITE;QD=23.19;RegionType=Core;SOR=0.799;VQSLOD=6.31;culprit=FS	GT:AD:DP:GQ:PL	1/1:0,27:31:79:615,79,0	1/1:0,64:66:99:1511,189,0
Pf3D7_02_v3	234268	.	G	C	1578.13	PASS	AC=4;AF=1;AN=4;ANN=C|intergenic_region|MODIFIER|PF3D7_0205800-RPN1|PF3D7_0205800-PF3D7_0205900|intergenic_region|PF3D7_0205800-PF3D7_0205900|||n.234268G>C||||||;DP=69;ExcessHet=3.0103;FS=0;MLEAC=4;MLEAF=1;MQ=60;POSITIVE_TRAIN_SITE;QD=24.28;RegionType=Core;SOR=0.88;VQSLOD=6.38;culprit=FS	GT:AD:DP:GQ:PL	1/1:0,21:22:62:509,62,0	1/1:0,44:46:99:1085,130,0
Pf3D7_02_v3	241417	.	T	G	5249.13	PASS	AC=4;AF=1;AN=4;ANN=G|missense_variant|MODERATE|RAD2|PF3D7_0206000|transcript|PF3D7_0206000.1|Coding|1/1|c.2380A>C|p.Asn794His|2380/4551|2380/4551|794/1516||;BaseQRankSum=0.307;DP=226;ExcessHet=3.0103;FS=3.171;MLEAC=4;MLEAF=1;MQ=60;MQRankSum=0;POSITIVE_TRAIN_SITE;QD=24.3;ReadPosRankSum=-0.408;RegionType=Core;SOR=0.356;VQSLOD=4.08;culprit=FS	GT:AD:DP:GQ:PL	1/1:1,99:102:99:2452,272,0	1/1:0,116:118:99:2813,344,0
Pf3D7_02_v3	242618	.	A	G	5066.13	PASS	AC=4;AF=1;AN=4;ANN=G|synonymous_variant|LOW|RAD2|PF3D7_0206000|transcript|PF3D7_0206000.1|Coding|1/1|c.1179T>C|p.Ile393Ile|1179/4551|1179/4551|393/1516||;DP=226;ExcessHet=3.0103;FS=0;MLEAC=4;MLEAF=1;MQ=60;POSITIVE_TRAIN_SITE;QD=24.12;RegionType=Core;SOR=0.878;VQSLOD=6.41;culprit=FS	GT:AD:DP:GQ:PL	1/1:0,99:99:99:2382,294,0	1/1:0,111:111:99:2700,329,0
Pf3D7_02_v3	245174	.	T	C	2951.13	PASS	AC=4;AF=1;AN=4;ANN=C|intergenic_region|MODIFIER|RAD2-SufE|PF3D7_0206000-PF3D7_0206100|intergenic_region|PF3D7_0206000-PF3D7_0206100|||n.245174T>C||||||;DP=137;ExcessHet=3.0103;FS=0;MLEAC=4;MLEAF=1;MQ=60;POSITIVE_TRAIN_SITE;QD=24.19;RegionType=Core;SOR=0.693;VQSLOD=6.09;culprit=FS	GT:AD:DP:GQ:PL	1/1:0,54:58:99:1302,160,0	1/1:0,68:70:99:1665,202,0
Pf3D7_02_v3	248590	.	G	T	785.11	PASS	AC=4;AF=1;AN=4;ANN=T|intergenic_region|MODIFIER|SufE-PAT|PF3D7_0206100-PF3D7_0206200|intergenic_region|PF3D7_0206100-PF3D7_0206200|||n.248590G>T||||||;DP=32;ExcessHet=3.0103;FS=0;MLEAC=4;MLEAF=1;MQ=59.74;POSITIVE_TRAIN_SITE;QD=27.07;RegionType=Core;SOR=1.284;VQSLOD=4.75;culprit=FS	GT:AD:DP:GQ:PGT:PID:PL:PS	1|1:0,9:11:27:1|1:248590_G_T:307,27,0:248590	1/1:0,20:21:58:.:.:494,58,0
Pf3D7_02_v3	249611	.	G	A	5347.13	PASS	AC=4;AF=1;AN=4;ANN=A|synonymous_variant|LOW|PAT|PF3D7_0206200|transcript|PF3D7_0206200.1|Coding|1/1|c.582G>A|p.Leu194Leu|582/1698|582/1698|194/565||;DP=230;ExcessHet=3.0103;FS=0;MLEAC=4;MLEAF=1;MQ=60;POSITIVE_TRAIN_SITE;QD=24.31;RegionType=Core;SOR=0.693;VQSLOD=7.28;culprit=FS	GT:AD:DP:GQ:PL	1/1:0,110:110:99:2659,324,0	1/1:0,110:110:99:2704,326,0
Pf3D7_02_v3	254846	.	C	T	4850.13	PASS	AC=4;AF=1;AN=4;ANN=T|intragenic_variant|MODIFIER|Gene_PF3D7_0206300|Gene_PF3D7_0206300|gene_variant|Gene_PF3D7_0206300|||n.254846C>T||||||;DP=204;ExcessHet=3.0103;FS=0;MLEAC=4;MLEAF=1;MQ=60;POSITIVE_TRAIN_SITE;QD=25.26;RegionType=Core;SOR=0.777;VQSLOD=7.2;culprit=FS	GT:AD:DP:GQ:PL	1/1:0,104:108:99:2536,308,0	1/1:0,88:88:99:2330,263,0
Pf3D7_02_v3	259954	.	G	A	10866.1	PASS	AC=4;AF=1;AN=4;ANN=A|intragenic_variant|MODIFIER|Gene_PF3D7_0206300|Gene_PF3D7_0206300|gene_variant|Gene_PF3D7_0206300|||n.259954G>A||||||;DP=263;ExcessHet=3.0103;FS=0;MLEAC=4;MLEAF=1;MQ=60;POSITIVE_TRAIN_SITE;QD=29.67;RegionType=Core;SOR=0.716;VQSLOD=4.45;culprit=FS	GT:AD:DP:GQ:PGT:PID:PL:PS	1|1:0,109:113:99:1|1:259954_G_A:4650,328,0:259954	1|1:0,144:148:99:1|1:259954_G_A:6232,433,0:259954
Pf3D7_02_v3	259957	.	G	A	10788.1	PASS	AC=4;AF=1;AN=4;ANN=A|intragenic_variant|MODIFIER|Gene_PF3D7_0206300|Gene_PF3D7_0206300|gene_variant|Gene_PF3D7_0206300|||n.259957G>A||||||;DP=265;ExcessHet=3.0103;FS=0;MLEAC=4;MLEAF=1;MQ=60;POSITIVE_TRAIN_SITE;QD=27.43;RegionType=Core;SOR=0.725;VQSLOD=5.37;culprit=FS	GT:AD:DP:GQ:PGT:PID:PL:PS	1|1:0,106:108:99:1|1:259954_G_A:4573,319,0:259954	1|1:0,144:148:99:1|1:259954_G_A:6231,433,0:259954
Pf3D7_02_v3	260682	.	C	T	5333.13	PASS	AC=4;AF=1;AN=4;ANN=T|intragenic_variant|MODIFIER|Gene_PF3D7_0206300|Gene_PF3D7_0206300|gene_variant|Gene_PF3D7_0206300|||n.260682C>T||||||;DP=231;ExcessHet=3.0103;FS=0;MLEAC=4;MLEAF=1;MQ=60;POSITIVE_TRAIN_SITE;QD=24.13;RegionType=Core;SOR=0.747;VQSLOD=7.4;culprit=FS	GT:AD:DP:GQ:PL	1/1:0,96:101:99:2371,286,0	1/1:0,125:127:99:2978,368,0
Pf3D7_02_v3	262059	.	C	T	4370.13	PASS	AC=4;AF=1;AN=4;ANN=T|intragenic_variant|MODIFIER|Gene_PF3D7_0206300|Gene_PF3D7_0206300|gene_variant|Gene_PF3D7_0206300|||n.262059C>T||||||;DP=178;ExcessHet=3.0103;FS=0;MLEAC=4;MLEAF=1;MQ=60;POSITIVE_TRAIN_SITE;QD=25.12;RegionType=Core;SOR=0.904;VQSLOD=6.4;culprit=FS	GT:AD:DP:GQ:PL	1/1:0,81:81:99:2004,240,0	1/1:0,93:94:99:2382,277,0
Pf3D7_02_v3	262559	.	G	A	3513.13	PASS	AC=4;AF=1;AN=4;ANN=A|intergenic_region|MODIFIER|Gene_PF3D7_0206300-PF3D7_0206500|Gene_PF3D7_0206300-PF3D7_0206500|intergenic_region|Gene_PF3D7_0206300-PF3D7_0206500|||n.262559G>A||||||;DP=148;ExcessHet=3.0103;FS=0;MLEAC=4;MLEAF=1;MQ=60;POSITIVE_TRAIN_SITE;QD=24.57;RegionType=Core;SOR=0.749;VQSLOD=7.2;culprit=FS	GT:AD:DP:GQ:PL	1/1:0,47:47:99:1191,139,0	1/1:0,96:97:99:2338,283,0
Pf3D7_02_v3	264204	.	A	G	6147.13	PASS	AC=4;AF=1;AN=4;ANN=G|synonymous_variant|LOW|PF3D7_0206500|PF3D7_0206500|transcript|PF3D7_0206500.1|Coding|1/1|c.3144T>C|p.Asn1048Asn|3144/4311|3144/4311|1048/1436||;DP=164;ExcessHet=3.0103;FS=0;MLEAC=4;MLEAF=1;MQ=59.1;POSITIVE_TRAIN_SITE;QD=24.34;RegionType=Core;SOR=1.022;VQSLOD=5.86;culprit=FS	GT:AD:DP:GQ:PGT:PID:PL:PS	1|1:0,56:56:99:1|1:264204_A_G:2377,170,0:264204	1|1:0,87:89:99:1|1:264204_A_G:3786,264,0:264204
Pf3D7_02_v3	264247	.	T	C	5904.13	PASS	AC=4;AF=1;AN=4;ANN=C|missense_variant|MODERATE|PF3D7_0206500|PF3D7_0206500|transcript|PF3D7_0206500.1|Coding|1/1|c.3101A>G|p.Asn1034Ser|3101/4311|3101/4311|1034/1436||;DP=139;ExcessHet=3.0103;FS=0;MLEAC=4;MLEAF=1;MQ=57.43;QD=29.33;RegionType=Core;SOR=0.953;VQSLOD=4.13;culprit=FS	GT:AD:DP:GQ:PGT:PID:PL:PS	1|1:0,49:49:99:1|1:264204_A_G:2181,148,0:264204	1|1:0,85:87:99:1|1:264204_A_G:3739,256,0:264204
Pf3D7_02_v3	264254	.	T	C	5903.13	PASS	AC=4;AF=1;AN=4;ANN=C|missense_variant|MODERATE|PF3D7_0206500|PF3D7_0206500|transcript|PF3D7_0206500.1|Coding|1/1|c.3094A>G|p.Met1032Val|3094/4311|3094/4311|1032/1436||;DP=144;ExcessHet=3.0103;FS=0;MLEAC=4;MLEAF=1;MQ=57.67;QD=36.99;RegionType=Core;SOR=0.883;VQSLOD=3.59;culprit=FS	GT:AD:DP:GQ:PGT:PID:PL:PS	1|1:0,48:48:99:1|1:264204_A_G:2098,146,0:264204	1|1:0,88:88:99:1|1:264204_A_G:3821,265,0:264204
Pf3D7_02_v3	264293	.	A	T	4743.13	PASS	AC=4;AF=1;AN=4;ANN=T|missense_variant|MODERATE|PF3D7_0206500|PF3D7_0206500|transcript|PF3D7_0206500.1|Coding|1/1|c.3055T>A|p.Tyr1019Asn|3055/4311|3055/4311|1019/1436||;DP=141;ExcessHet=3.0103;FS=0;MLEAC=4;MLEAF=1;MQ=57.88;POSITIVE_TRAIN_SITE;QD=34.37;RegionType=Core;SOR=0.783;VQSLOD=6.11;culprit=FS	GT:AD:DP:GQ:PGT:PID:PL:PS	1|1:0,50:50:99:1|1:264204_A_G:1802,145,0:264204	1|1:0,88:88:99:1|1:264204_A_G:2957,242,0:264204
Pf3D7_02_v3	265860	.	C	T	4668.13	PASS	AC=4;AF=1;AN=4;ANN=T|synonymous_variant|LOW|PF3D7_0206500|PF3D7_0206500|transcript|PF3D7_0206500.1|Coding|1/1|c.1488G>A|p.Val496Val|1488/4311|1488/4311|496/1436||;DP=199;ExcessHet=3.0103;FS=0;MLEAC=4;MLEAF=1;MQ=59.76;POSITIVE_TRAIN_SITE;QD=25.23;RegionType=Core;SOR=0.736;VQSLOD=7.59;culprit=FS	GT:AD:DP:GQ:PL	1/1:0,69:72:99:1759,206,0	1/1:0,116:116:99:2925,343,0
Pf3D7_02_v3	266212	.	A	G	4391.13	PASS	AC=4;AF=1;AN=4;ANN=G|missense_variant|MODERATE|PF3D7_0206500|PF3D7_0206500|transcript|PF3D7_0206500.1|Coding|1/1|c.1136T>C|p.Leu379Pro|1136/4311|1136/4311|379/1436||;DP=195;ExcessHet=3.0103;FS=0;MLEAC=4;MLEAF=1;MQ=60;POSITIVE_TRAIN_SITE;QD=23.36;RegionType=Core;SOR=0.78;VQSLOD=6.61;culprit=FS	GT:AD:DP:GQ:PL	1/1:0,78:78:99:1836,231,0	1/1:0,110:112:99:2571,324,0
Pf3D7_02_v3	269421	.	C	T	2637.13	PASS	AC=4;AF=1;AN=4;ANN=T|intergenic_region|MODIFIER|PF3D7_0206500-PF3D7_0206600|PF3D7_0206500-PF3D7_0206600|intergenic_region|PF3D7_0206500-PF3D7_0206600|||n.269421C>T||||||;DP=114;ExcessHet=3.0103;FS=0;MLEAC=4;MLEAF=1;MQ=59.99;POSITIVE_TRAIN_SITE;QD=25.6;RegionType=Core;SOR=0.888;VQSLOD=6.49;culprit=FS	GT:AD:DP:GQ:PL	1/1:0,24:26:72:636,72,0	1/1:0,79:84:99:2017,236,0
Pf3D7_02_v3	272601	.	G	A	6202.13	PASS	AC=4;AF=1;AN=4;ANN=A|synonymous_variant|LOW|ASL|PF3D7_0206700|transcript|PF3D7_0206700.1|Coding|1/1|c.1008G>A|p.Leu336Leu|1008/1416|1008/1416|336/471||;DP=252;ExcessHet=3.0103;FS=0;MLEAC=4;MLEAF=1;MQ=60;POSITIVE_TRAIN_SITE;QD=25.42;RegionType=Core;SOR=0.726;VQSLOD=7.23;culprit=FS	GT:AD:DP:GQ:PL	1/1:0,129:129:99:3344,386,0	1/1:0,115:115:99:2874,342,0
Pf3D7_02_v3	274967	.	A	G	1832.13	PASS	AC=4;AF=1;AN=4;ANN=G|intergenic_region|MODIFIER|MSP2-MSP5|PF3D7_0206800-PF3D7_0206900|intergenic_region|PF3D7_0206800-PF3D7_0206900|||n.274967A>G||||||;DP=67;ExcessHet=3.0103;FS=0;MLEAC=4;MLEAF=1;MQ=59.86;POSITIVE_TRAIN_SITE;QD=30.03;RegionType=Core;SOR=0.917;VQSLOD=5.63;culprit=FS	GT:AD:DP:GQ:PL	1/1:0,26:28:78:993,78,0	1/1:0,35:39:99:855,104,0
Pf3D7_02_v3	277249	.	T	A	1190.12	PASS	AC=4;AF=1;AN=4;ANN=A|intergenic_region|MODIFIER|MSP5-MSP4|PF3D7_0206900-PF3D7_0207000|intergenic_region|PF3D7_0206900-PF3D7_0207000|||n.277249T>A||||||;DP=59;ExcessHet=3.0103;FS=0;MLEAC=4;MLEAF=1;MQ=59.97;POSITIVE_TRAIN_SITE;QD=23.8;RegionType=Core;SOR=0.931;VQSLOD=6.18;culprit=FS	GT:AD:DP:GQ:PL	1/1:0,11:13:33:308,33,0	1/1:0,39:41:99:898,112,0
Pf3D7_02_v3	277675	.	C	T	7103.13	PASS	AC=4;AF=1;AN=4;ANN=T|missense_variant|MODERATE|MSP4|PF3D7_0207000|transcript|PF3D7_0207000.1|Coding|2/2|c.638G>A|p.Gly213Asp|638/819|638/819|213/272||;DP=285;ExcessHet=3.0103;FS=0;MLEAC=4;MLEAF=1;MQ=60;POSITIVE_TRAIN_SITE;QD=25.37;RegionType=Core;SOR=0.707;VQSLOD=6.1;culprit=FS	GT:AD:DP:GQ:PL	1/1:0,123:123:99:3146,365,0	1/1:0,157:157:99:3973,467,0
Pf3D7_02_v3	277744	.	T	A	5165.13	PASS	AC=4;AF=1;AN=4;ANN=A|missense_variant|MODERATE|MSP4|PF3D7_0207000|transcript|PF3D7_0207000.1|Coding|2/2|c.569A>T|p.Asp190Val|569/819|569/819|190/272||;DP=234;ExcessHet=3.0103;FS=0;MLEAC=4;MLEAF=1;MQ=60;POSITIVE_TRAIN_SITE;QD=23.8;RegionType=Core;SOR=0.838;VQSLOD=6.44;culprit=FS	GT:AD:DP:GQ:PL	1/1:0,95:97:99:2296,278,0	1/1:0,122:122:99:2885,357,0
Pf3D7_02_v3	278285	.	T	C	5310.13	PASS	AC=4;AF=1;AN=4;ANN=C|missense_variant|MODERATE|MSP4|PF3D7_0207000|transcript|PF3D7_0207000.1|Coding|1/2|c.172A>G|p.Asn58Asp|172/819|172/819|58/272||;DP=231;ExcessHet=3.0103;FS=0;MLEAC=4;MLEAF=1;MQ=60;POSITIVE_TRAIN_SITE;QD=24.14;RegionType=Core;SOR=0.777;VQSLOD=7.33;culprit=FS	GT:AD:DP:GQ:PL	1/1:0,108:108:99:2679,322,0	1/1:0,112:113:99:2647,330,0
Pf3D7_02_v3	278320	.	T	C	5213.13	PASS	AC=4;AF=1;AN=4;ANN=C|missense_variant|MODERATE|MSP4|PF3D7_0207000|transcript|PF3D7_0207000.1|Coding|1/2|c.137A>G|p.Glu46Gly|137/819|137/819|46/272||;DP=223;ExcessHet=3.0103;FS=0;MLEAC=4;MLEAF=1;MQ=60;POSITIVE_TRAIN_SITE;QD=24.36;RegionType=Core;SOR=0.78;VQSLOD=6.91;culprit=FS	GT:AD:DP:GQ:PL	1/1:0,99:99:99:2403,294,0	1/1:0,115:116:99:2826,342,0
Pf3D7_02_v3	278862	.	C	G	2771.13	PASS	AC=4;AF=1;AN=4;ANN=G|intergenic_region|MODIFIER|MSP4-PF3D7_0207100|PF3D7_0207000-PF3D7_0207100|intergenic_region|PF3D7_0207000-PF3D7_0207100|||n.278862C>G||||||;DP=78;ExcessHet=3.0103;FS=0;MLEAC=4;MLEAF=1;MQ=59.24;POSITIVE_TRAIN_SITE;QD=25.9;RegionType=Core;SOR=1.58;VQSLOD=5.49;culprit=FS	GT:AD:DP:GQ:PGT:PID:PL:PS	1|1:0,26:34:78:1|1:278862_C_G:1086,78,0:278862	1|1:0,40:44:99:1|1:278862_C_G:1701,120,0:278862
Pf3D7_02_v3	278864	.	C	A	2771.13	PASS	AC=4;AF=1;AN=4;ANN=A|intergenic_region|MODIFIER|MSP4-PF3D7_0207100|PF3D7_0207000-PF3D7_0207100|intergenic_region|PF3D7_0207000-PF3D7_0207100|||n.278864C>A||||||;DP=80;ExcessHet=3.0103;FS=0;MLEAC=4;MLEAF=1;MQ=59.25;POSITIVE_TRAIN_SITE;QD=26.64;RegionType=Core;SOR=1.58;VQSLOD=5.15;culprit=FS	GT:AD:DP:GQ:PGT:PID:PL:PS	1|1:0,26:34:78:1|1:278862_C_G:1086,78,0:278862	1|1:0,40:44:99:1|1:278862_C_G:1701,120,0:278862
Pf3D7_02_v3	282070	.	C	A	4786.13	PASS	AC=4;AF=1;AN=4;ANN=A|missense_variant|MODERATE|PF3D7_0207100|PF3D7_0207100|transcript|PF3D7_0207100.1|Coding|1/3|c.164C>A|p.Pro55Gln|164/5238|164/5238|55/1745||;DP=208;ExcessHet=3.0103;FS=0;MLEAC=4;MLEAF=1;MQ=60;POSITIVE_TRAIN_SITE;QD=24.05;RegionType=Core;SOR=0.693;VQSLOD=7.26;culprit=FS	GT:AD:DP:GQ:PL	1/1:0,89:93:99:2105,262,0	1/1:0,110:111:99:2697,324,0
Pf3D7_02_v3	285924	.	G	A	4867.13	PASS	AC=4;AF=1;AN=4;ANN=A|missense_variant|MODERATE|PF3D7_0207100|PF3D7_0207100|transcript|PF3D7_0207100.1|Coding|1/3|c.4018G>A|p.Val1340Met|4018/5238|4018/5238|1340/1745||;DP=197;ExcessHet=3.0103;FS=0;MLEAC=4;MLEAF=1;MQ=60;POSITIVE_TRAIN_SITE;QD=25.22;RegionType=Core;SOR=0.735;VQSLOD=7.64;culprit=FS	GT:AD:DP:GQ:PL	1/1:0,89:89:99:2195,264,0	1/1:0,104:105:99:2688,310,0
Pf3D7_02_v3	287111	.	A	T	4088.13	PASS	AC=4;AF=1;AN=4;ANN=T|intron_variant|MODIFIER|PF3D7_0207100|PF3D7_0207100|transcript|PF3D7_0207100.1|Coding|1/2|c.5111-16A>T||||||;DP=173;ExcessHet=3.0103;FS=0;MLEAC=4;MLEAF=1;MQ=60;POSITIVE_TRAIN_SITE;QD=24.93;RegionType=Core;SOR=0.845;VQSLOD=7.04;culprit=FS	GT:AD:DP:GQ:PL	1/1:0,76:78:99:1937,225,0	1/1:0,88:90:99:2167,261,0
Pf3D7_02_v3	287400	.	A	C	4288.13	PASS	AC=4;AF=1;AN=4;ANN=C|intergenic_region|MODIFIER|PF3D7_0207100-IscA1|PF3D7_0207100-PF3D7_0207200|intergenic_region|PF3D7_0207100-PF3D7_0207200|||n.287400A>C||||||;DP=185;ExcessHet=3.0103;FS=0;MLEAC=4;MLEAF=1;MQ=60;POSITIVE_TRAIN_SITE;QD=23.96;RegionType=Core;SOR=0.88;VQSLOD=6.73;culprit=SOR	GT:AD:DP:GQ:PL	1/1:0,72:75:99:1683,213,0	1/1:0,107:109:99:2621,318,0
Pf3D7_02_v3	288157	.	T	A	5459.13	PASS	AC=4;AF=1;AN=4;ANN=A|intergenic_region|MODIFIER|PF3D7_0207100-IscA1|PF3D7_0207100-PF3D7_0207200|intergenic_region|PF3D7_0207100-PF3D7_0207200|||n.288157T>A||||||;BaseQRankSum=0.475;DP=174;ExcessHet=3.0103;FS=0;MLEAC=4;MLEAF=1;MQ=60;MQRankSum=0;QD=32.49;ReadPosRankSum=0.719;RegionType=Core;SOR=0.461;VQSLOD=2.6;culprit=FS	GT:AD:DP:GQ:PGT:PID:PL:PS	1|1:0,65:65:99:1|1:288152_ATT_A:2751,195,0:288152	1|1:3,100:103:99:1|1:288152_ATT_A:2724,241,0:288152
Pf3D7_02_v3	288160	.	T	C	5340.13	PASS	AC=4;AF=1;AN=4;ANN=C|intergenic_region|MODIFIER|PF3D7_0207100-IscA1|PF3D7_0207100-PF3D7_0207200|intergenic_region|PF3D7_0207100-PF3D7_0207200|||n.288160T>C||||||;BaseQRankSum=0.654;DP=177;ExcessHet=3.0103;FS=0;MLEAC=4;MLEAF=1;MQ=60;MQRankSum=0;QD=32.96;ReadPosRankSum=0.361;RegionType=Core;SOR=0.552;VQSLOD=3.14;culprit=FS	GT:AD:DP:GQ:PL	1/1:0,61:63:99:2713,189,0	1/1:5,96:103:99:2643,182,0
Pf3D7_02_v3	290569	.	T	A	9813.13	PASS	AC=4;AF=1;AN=4;ANN=A|missense_variant|MODERATE|SERA8|PF3D7_0207300|transcript|PF3D7_0207300.1|Coding|4/5|c.1734A>T|p.Lys578Asn|1734/2040|1734/2040|578/679||;DP=228;ExcessHet=3.0103;FS=0;MLEAC=4;MLEAF=1;MQ=60;POSITIVE_TRAIN_SITE;QD=31.68;RegionType=Core;SOR=0.757;VQSLOD=6.03;culprit=FS	GT:AD:DP:GQ:PGT:PID:PL:PS	1|1:0,85:85:99:1|1:290569_T_A:3752,256,0:290569	1|1:0,139:140:99:1|1:290569_T_A:6077,417,0:290569
Pf3D7_02_v3	290572	.	T	A	9854.13	PASS	AC=4;AF=1;AN=4;ANN=A|missense_variant|MODERATE|SERA8|PF3D7_0207300|transcript|PF3D7_0207300.1|Coding|4/5|c.1731A>T|p.Glu577Asp|1731/2040|1731/2040|577/679||;DP=227;ExcessHet=3.0103;FS=0;MLEAC=4;MLEAF=1;MQ=60;POSITIVE_TRAIN_SITE;QD=23.53;RegionType=Core;SOR=0.749;VQSLOD=7.09;culprit=FS	GT:AD:DP:GQ:PGT:PID:PL:PS	1|1:0,87:87:99:1|1:290569_T_A:3842,262,0:290569	1/1:0,130:133:99:.:.:6028,417,0
Pf3D7_02_v3	290574	.	C	T	9643.13	PASS	AC=4;AF=1;AN=4;ANN=T|missense_variant|MODERATE|SERA8|PF3D7_0207300|transcript|PF3D7_0207300.1|Coding|4/5|c.1729G>A|p.Glu577Lys|1729/2040|1729/2040|577/679||;DP=225;ExcessHet=3.0103;FS=0;MLEAC=4;MLEAF=1;MQ=60;POSITIVE_TRAIN_SITE;QD=27;RegionType=Core;SOR=0.731;VQSLOD=5.74;culprit=FS	GT:AD:DP:GQ:PGT:PID:PL:PS	1|1:0,83:83:99:1|1:290569_T_A:3731,250,0:290569	1|1:0,132:133:99:1|1:290569_T_A:5928,397,0:290569
Pf3D7_02_v3	290673	.	T	A	5882.13	PASS	AC=4;AF=1;AN=4;ANN=A|missense_variant|MODERATE|SERA8|PF3D7_0207300|transcript|PF3D7_0207300.1|Coding|4/5|c.1630A>T|p.Asn544Tyr|1630/2040|1630/2040|544/679||;DP=239;ExcessHet=3.0103;FS=0;MLEAC=4;MLEAF=1;MQ=60;POSITIVE_TRAIN_SITE;QD=25.69;RegionType=Core;SOR=0.719;VQSLOD=6.6;culprit=FS	GT:AD:DP:GQ:PL	1/1:0,105:106:99:2705,314,0	1/1:0,124:125:99:3193,370,0
Pf3D7_02_v3	292894	.	C	T	3310.13	PASS	AC=4;AF=1;AN=4;ANN=T|intergenic_region|MODIFIER|SERA8-SERA7|PF3D7_0207300-PF3D7_0207400|intergenic_region|PF3D7_0207300-PF3D7_0207400|||n.292894C>T||||||;DP=134;ExcessHet=3.0103;FS=0;MLEAC=4;MLEAF=1;MQ=60;POSITIVE_TRAIN_SITE;QD=25.08;RegionType=Core;SOR=0.82;VQSLOD=6.9;culprit=FS	GT:AD:DP:GQ:PL	1/1:0,51:51:99:1246,151,0	1/1:0,81:81:99:2080,241,0
Pf3D7_02_v3	294544	.	G	T	6114.13	PASS	AC=4;AF=1;AN=4;ANN=T|missense_variant|MODERATE|SERA7|PF3D7_0207400|transcript|PF3D7_0207400.1|Coding|4/4|c.2570C>A|p.Ala857Glu|2570/2841|2570/2841|857/946||;DP=261;ExcessHet=3.0103;FS=0;MLEAC=4;MLEAF=1;MQ=60;POSITIVE_TRAIN_SITE;QD=24.65;RegionType=Core;SOR=0.766;VQSLOD=6.96;culprit=FS	GT:AD:DP:GQ:PL	1/1:0,92:96:99:2326,274,0	1/1:0,156:157:99:3804,460,0
Pf3D7_02_v3	297021	.	A	G	5866.13	PASS	AC=4;AF=1;AN=4;ANN=G|missense_variant|MODERATE|SERA7|PF3D7_0207400|transcript|PF3D7_0207400.1|Coding|2/4|c.365T>C|p.Ile122Thr|365/2841|365/2841|122/946||;DP=259;ExcessHet=3.0103;FS=0;MLEAC=4;MLEAF=1;MQ=60;POSITIVE_TRAIN_SITE;QD=24.34;RegionType=Core;SOR=0.726;VQSLOD=7.35;culprit=FS	GT:AD:DP:GQ:PL	1/1:0,123:124:99:2988,366,0	1/1:0,118:118:99:2894,351,0
Pf3D7_02_v3	297633	.	C	G	1163.13	PASS	AC=4;AF=1;AN=4;ANN=G|intergenic_region|MODIFIER|SERA7-SERA6|PF3D7_0207400-PF3D7_0207500|intergenic_region|PF3D7_0207400-PF3D7_0207500|||n.297633C>G||||||;DP=73;ExcessHet=3.0103;FS=0;MLEAC=4;MLEAF=1;MQ=59.8;POSITIVE_TRAIN_SITE;QD=20.05;RegionType=Core;SOR=0.898;VQSLOD=4.96;culprit=FS	GT:AD:DP:GQ:PL	1/1:0,30:36:87:637,87,0	1/1:0,28:37:79:542,79,0
Pf3D7_02_v3	298211	.	T	G	2991.13	PASS	AC=4;AF=1;AN=4;ANN=G|intergenic_region|MODIFIER|SERA7-SERA6|PF3D7_0207400-PF3D7_0207500|intergenic_region|PF3D7_0207400-PF3D7_0207500|||n.298211T>G||||||;BaseQRankSum=2.18;DP=136;ExcessHet=3.0103;FS=3.996;MLEAC=4;MLEAF=1;MQ=60;MQRankSum=0;POSITIVE_TRAIN_SITE;QD=23.19;ReadPosRankSum=0.743;RegionType=Core;SOR=0.95;VQSLOD=1.68;culprit=FS	GT:AD:DP:GQ:PL	1/1:1,54:57:99:1259,153,0	1/1:0,74:76:99:1748,219,0
Pf3D7_02_v3	298776	.	C	A	109.37	PASS	AC=2;AF=1;AN=2;ANN=A|intergenic_region|MODIFIER|SERA7-SERA6|PF3D7_0207400-PF3D7_0207500|intergenic_region|PF3D7_0207400-PF3D7_0207500|||n.298776C>A||||||;DP=74;ExcessHet=3.0103;FS=0;MLEAC=2;MLEAF=1;MQ=59.88;QD=21.87;RegionType=Core;SOR=1.329;VQSLOD=3.58;culprit=FS	GT:AD:DP:GQ:PL	1/1:0,5:14:15:122,15,0	./.:57,0:57:.:0,0,0
Pf3D7_02_v3	299208	.	T	C	9714.13	PASS	AC=4;AF=1;AN=4;ANN=C|missense_variant|MODERATE|SERA6|PF3D7_0207500|transcript|PF3D7_0207500.1|Coding|4/4|c.2785A>G|p.Asn929Asp|2785/3096|2785/3096|929/1031||;DP=237;ExcessHet=3.0103;FS=0;MLEAC=4;MLEAF=1;MQ=60;POSITIVE_TRAIN_SITE;QD=30.08;RegionType=Core;SOR=0.736;VQSLOD=6.09;culprit=FS	GT:AD:DP:GQ:PGT:PID:PL:PS	1|1:0,103:105:99:1|1:299208_T_C:4362,310,0:299208	1|1:0,127:130:99:1|1:299208_T_C:5368,382,0:299208
Pf3D7_02_v3	299210	.	C	T	9714.13	PASS	AC=4;AF=1;AN=4;ANN=T|missense_variant|MODERATE|SERA6|PF3D7_0207500|transcript|PF3D7_0207500.1|Coding|4/4|c.2783G>A|p.Ser928Asn|2783/3096|2783/3096|928/1031||;DP=238;ExcessHet=3.0103;FS=0;MLEAC=4;MLEAF=1;MQ=60;POSITIVE_TRAIN_SITE;QD=28.77;RegionType=Core;SOR=0.736;VQSLOD=5.78;culprit=FS	GT:AD:DP:GQ:PGT:PID:PL:PS	1|1:0,103:105:99:1|1:299208_T_C:4362,310,0:299208	1|1:0,127:130:99:1|1:299208_T_C:5368,382,0:299208
Pf3D7_02_v3	305718	.	T	A	4871.13	PASS	AC=4;AF=1;AN=4;ANN=A|missense_variant|MODERATE|SERA5|PF3D7_0207600|transcript|PF3D7_0207600.1|Coding|3/4|c.988A>T|p.Ile330Leu|988/2994|988/2994|330/997||;DP=122;ExcessHet=3.0103;FS=0;MLEAC=4;MLEAF=1;MQ=60;POSITIVE_TRAIN_SITE;QD=29.07;RegionType=Core;SOR=0.778;VQSLOD=6.43;culprit=FS	GT:AD:DP:GQ:PGT:PID:PL:PS	1|1:0,44:47:99:1|1:305718_T_A:1805,132,0:305718	1|1:0,72:74:99:1|1:305718_T_A:3082,217,0:305718
Pf3D7_02_v3	305721	.	C	A	4822.13	PASS	AC=4;AF=1;AN=4;ANN=A|missense_variant|MODERATE|SERA5|PF3D7_0207600|transcript|PF3D7_0207600.1|Coding|3/4|c.985G>T|p.Ala329Ser|985/2994|985/2994|329/997||;DP=123;ExcessHet=3.0103;FS=0;MLEAC=4;MLEAF=1;MQ=60;POSITIVE_TRAIN_SITE;QD=29.9;RegionType=Core;SOR=0.798;VQSLOD=6.49;culprit=FS	GT:AD:DP:GQ:PGT:PID:PL:PS	1|1:0,42:44:99:1|1:305718_T_A:1756,126,0:305718	1|1:0,72:74:99:1|1:305718_T_A:3082,217,0:305718
Pf3D7_02_v3	306058	.	G	T	6059.13	PASS	AC=4;AF=1;AN=4;ANN=T|missense_variant|MODERATE|SERA5|PF3D7_0207600|transcript|PF3D7_0207600.1|Coding|2/4|c.823C>A|p.Leu275Ile|823/2994|823/2994|275/997||;DP=252;ExcessHet=3.0103;FS=0;MLEAC=4;MLEAF=1;MQ=59.97;POSITIVE_TRAIN_SITE;QD=24.83;RegionType=Core;SOR=0.726;VQSLOD=7.55;culprit=FS	GT:AD:DP:GQ:PL	1/1:0,106:110:99:2612,315,0	1/1:0,138:138:99:3463,411,0
Pf3D7_02_v3	306135	.	G	T	4754.13	PASS	AC=4;AF=1;AN=4;ANN=T|missense_variant|MODERATE|SERA5|PF3D7_0207600|transcript|PF3D7_0207600.1|Coding|2/4|c.746C>A|p.Pro249Gln|746/2994|746/2994|249/997||;DP=106;ExcessHet=3.0103;FS=0;MLEAC=4;MLEAF=1;MQ=59.86;POSITIVE_TRAIN_SITE;QD=25.9;RegionType=Core;SOR=2.215;VQSLOD=4.6;culprit=FS	GT:AD:DP:GQ:PGT:PID:PL:PS	1|1:0,49:49:99:1|1:306128_A_ATTTTT:2205,147,0:306128	1|1:0,57:57:99:1|1:306128_A_ATTTTT:2565,172,0:306128
Pf3D7_02_v3	306156	.	T	C	4574.13	PASS	AC=4;AF=1;AN=4;ANN=C|missense_variant|MODERATE|SERA5|PF3D7_0207600|transcript|PF3D7_0207600.1|Coding|2/4|c.725A>G|p.Asp242Gly|725/2994|725/2994|242/997||;DP=102;ExcessHet=3.0103;FS=0;MLEAC=4;MLEAF=1;MQ=60;POSITIVE_TRAIN_SITE;QD=29.41;RegionType=Core;SOR=1.454;VQSLOD=5.18;culprit=FS	GT:AD:DP:GQ:PGT:PID:PL:PS	1|1:0,46:46:99:1|1:306128_A_ATTTTT:2070,138,0:306128	1|1:0,56:56:99:1|1:306128_A_ATTTTT:2520,169,0:306128
Pf3D7_02_v3	306160	.	G	C	4574.13	PASS	AC=4;AF=1;AN=4;ANN=C|missense_variant|MODERATE|SERA5|PF3D7_0207600|transcript|PF3D7_0207600.1|Coding|2/4|c.721C>G|p.Pro241Ala|721/2994|721/2994|241/997||;DP=102;ExcessHet=3.0103;FS=0;MLEAC=4;MLEAF=1;MQ=60;POSITIVE_TRAIN_SITE;QD=28.29;RegionType=Core;SOR=1.212;VQSLOD=5.24;culprit=FS	GT:AD:DP:GQ:PGT:PID:PL:PS	1|1:0,48:48:99:1|1:306128_A_ATTTTT:2160,144,0:306128	1|1:0,54:54:99:1|1:306128_A_ATTTTT:2430,163,0:306128
Pf3D7_02_v3	306173	.	A	G	4214.13	PASS	AC=4;AF=1;AN=4;ANN=G|synonymous_variant|LOW|SERA5|PF3D7_0207600|transcript|PF3D7_0207600.1|Coding|2/4|c.708T>C|p.Leu236Leu|708/2994|708/2994|236/997||;DP=94;ExcessHet=3.0103;FS=0;MLEAC=4;MLEAF=1;MQ=60;POSITIVE_TRAIN_SITE;QD=25.15;RegionType=Core;SOR=0.78;VQSLOD=6.53;culprit=FS	GT:AD:DP:GQ:PGT:PID:PL:PS	1|1:0,46:46:99:1|1:306128_A_ATTTTT:2070,138,0:306128	1|1:0,48:48:99:1|1:306128_A_ATTTTT:2160,144,0:306128
Pf3D7_02_v3	306174	.	A	G	4169.13	PASS	AC=4;AF=1;AN=4;ANN=G|missense_variant|MODERATE|SERA5|PF3D7_0207600|transcript|PF3D7_0207600.1|Coding|2/4|c.707T>C|p.Leu236Pro|707/2994|707/2994|236/997||;DP=93;ExcessHet=3.0103;FS=0;MLEAC=4;MLEAF=1;MQ=60;POSITIVE_TRAIN_SITE;QD=30.96;RegionType=Core;SOR=0.804;VQSLOD=6.34;culprit=FS	GT:AD:DP:GQ:PGT:PID:PL:PS	1|1:0,45:45:99:1|1:306128_A_ATTTTT:2025,135,0:306128	1|1:0,48:48:99:1|1:306128_A_ATTTTT:2160,144,0:306128
Pf3D7_02_v3	306177	.	C	T	4079.13	PASS	AC=4;AF=1;AN=4;ANN=T|missense_variant|MODERATE|SERA5|PF3D7_0207600|transcript|PF3D7_0207600.1|Coding|2/4|c.704G>A|p.Ser235Asn|704/2994|704/2994|235/997||;DP=91;ExcessHet=3.0103;FS=0;MLEAC=4;MLEAF=1;MQ=60;POSITIVE_TRAIN_SITE;QD=33.7;RegionType=Core;SOR=0.855;VQSLOD=6.09;culprit=FS	GT:AD:DP:GQ:PGT:PID:PL:PS	1|1:0,45:45:99:1|1:306128_A_ATTTTT:2025,135,0:306128	1|1:0,46:46:99:1|1:306128_A_ATTTTT:2070,138,0:306128
Pf3D7_02_v3	306180	.	T	A	3989.13	PASS	AC=4;AF=1;AN=4;ANN=A|missense_variant|MODERATE|SERA5|PF3D7_0207600|transcript|PF3D7_0207600.1|Coding|2/4|c.701A>T|p.Glu234Val|701/2994|701/2994|234/997||;DP=89;ExcessHet=3.0103;FS=0;MLEAC=4;MLEAF=1;MQ=60;POSITIVE_TRAIN_SITE;QD=34.33;RegionType=Core;SOR=0.809;VQSLOD=5.49;culprit=FS	GT:AD:DP:GQ:PGT:PID:PL:PS	1|1:0,43:43:99:1|1:306128_A_ATTTTT:1935,129,0:306128	1|1:0,46:46:99:1|1:306128_A_ATTTTT:2070,138,0:306128
Pf3D7_02_v3	306185	.	A	G	3809.13	PASS	AC=4;AF=1;AN=4;ANN=G|synonymous_variant|LOW|SERA5|PF3D7_0207600|transcript|PF3D7_0207600.1|Coding|2/4|c.696T>C|p.Ser232Ser|696/2994|696/2994|232/997||;DP=85;ExcessHet=3.0103;FS=0;MLEAC=4;MLEAF=1;MQ=60;POSITIVE_TRAIN_SITE;QD=29.7;RegionType=Core;SOR=0.979;VQSLOD=5.12;culprit=FS	GT:AD:DP:GQ:PGT:PID:PL:PS	1|1:0,39:39:99:1|1:306128_A_ATTTTT:1755,117,0:306128	1|1:0,46:46:99:1|1:306128_A_ATTTTT:2070,138,0:306128
Pf3D7_02_v3	306274	.	G	A	3613.13	PASS	AC=4;AF=1;AN=4;ANN=A|missense_variant|MODERATE|SERA5|PF3D7_0207600|transcript|PF3D7_0207600.1|Coding|2/4|c.607C>T|p.Pro203Ser|607/2994|607/2994|203/997||;DP=156;ExcessHet=3.0103;FS=0;MLEAC=4;MLEAF=1;MQ=60;POSITIVE_TRAIN_SITE;QD=23.62;RegionType=Core;SOR=1.003;VQSLOD=5.84;culprit=FS	GT:AD:DP:GQ:PL	1/1:0,66:66:99:1529,192,0	1/1:0,87:87:99:2100,254,0
Pf3D7_02_v3	306406	.	T	C	4327.13	PASS	AC=4;AF=1;AN=4;ANN=C|missense_variant|MODERATE|SERA5|PF3D7_0207600|transcript|PF3D7_0207600.1|Coding|2/4|c.475A>G|p.Lys159Glu|475/2994|475/2994|159/997||;DP=201;ExcessHet=3.0103;FS=0;MLEAC=4;MLEAF=1;MQ=60;POSITIVE_TRAIN_SITE;QD=22.77;RegionType=Core;SOR=0.921;VQSLOD=5.53;culprit=FS	GT:AD:DP:GQ:PL	1/1:0,83:83:99:1870,242,0	1/1:0,107:109:99:2473,313,0
Pf3D7_02_v3	306687	.	G	C	5423.13	PASS	AC=4;AF=1;AN=4;ANN=C|missense_variant|MODERATE|SERA5|PF3D7_0207600|transcript|PF3D7_0207600.1|Coding|2/4|c.194C>G|p.Ala65Gly|194/2994|194/2994|65/997||;DP=132;ExcessHet=3.0103;FS=0;MLEAC=4;MLEAF=1;MQ=59.37;POSITIVE_TRAIN_SITE;QD=33.4;RegionType=Core;SOR=1.143;VQSLOD=4.62;culprit=FS	GT:AD:DP:GQ:PGT:PID:PL:PS	1|1:0,73:73:99:1|1:306687_G_C:3171,220,0:306687	1|1:0,55:55:99:1|1:306687_G_C:2268,166,0:306687
Pf3D7_02_v3	306692	.	C	T	5422.13	PASS	AC=4;AF=1;AN=4;ANN=T|synonymous_variant|LOW|SERA5|PF3D7_0207600|transcript|PF3D7_0207600.1|Coding|2/4|c.189G>A|p.Thr63Thr|189/2994|189/2994|63/997||;DP=128;ExcessHet=3.0103;FS=0;MLEAC=4;MLEAF=1;MQ=59.35;POSITIVE_TRAIN_SITE;QD=25.48;RegionType=Core;SOR=1.143;VQSLOD=4.91;culprit=FS	GT:AD:DP:GQ:PGT:PID:PL:PS	1|1:0,73:73:99:1|1:306687_G_C:3171,220,0:306687	1|1:0,55:55:99:1|1:306687_G_C:2267,165,0:306687
Pf3D7_02_v3	306712	.	C	A	1927.13	PASS	AC=4;AF=1;AN=4;ANN=A|missense_variant|MODERATE|SERA5|PF3D7_0207600|transcript|PF3D7_0207600.1|Coding|2/4|c.169G>T|p.Ala57Ser|169/2994|169/2994|57/997||;DP=143;ExcessHet=3.0103;FS=0;MLEAC=4;MLEAF=1;MQ=59.04;QD=31.08;RegionType=Core;SOR=1.143;VQSLOD=2.72;culprit=FS	GT:AD:DP:GQ:PGT:PID:PL:PS	1|1:0,34:34:95:1|1:306687_G_C:1050,95,0:306687	1|1:0,28:28:80:1|1:306687_G_C:893,80,0:306687
Pf3D7_02_v3	306738	.	C	A	1949.13	PASS	AC=4;AF=1;AN=4;ANN=A|missense_variant|MODERATE|SERA5|PF3D7_0207600|transcript|PF3D7_0207600.1|Coding|2/4|c.143G>T|p.Gly48Val|143/2994|143/2994|48/997||;DP=174;ExcessHet=3.0103;FS=0;MLEAC=4;MLEAF=1;MQ=59.1;QD=31.44;RegionType=Core;SOR=1.143;VQSLOD=2.97;culprit=FS	GT:AD:DP:GQ:PGT:PID:PL:PS	1|1:0,34:34:99:1|1:306687_G_C:1060,100,0:306687	1|1:0,28:28:86:1|1:306687_G_C:905,86,0:306687
Pf3D7_02_v3	306744	.	C	T	1743.13	PASS	AC=4;AF=1;AN=4;ANN=T|missense_variant|MODERATE|SERA5|PF3D7_0207600|transcript|PF3D7_0207600.1|Coding|2/4|c.137G>A|p.Ser46Asn|137/2994|137/2994|46/997||;DP=160;ExcessHet=3.0103;FS=0;MLEAC=4;MLEAF=1;MQ=58.7;QD=31.69;RegionType=Core;SOR=0.97;VQSLOD=3.7;culprit=FS	GT:AD:DP:GQ:PGT:PID:PL:PS	1|1:0,31:31:92:1|1:306687_G_C:963,92,0:306687	1|1:0,24:24:76:1|1:306687_G_C:796,76,0:306687
Pf3D7_02_v3	306756	.	T	C	5845.13	PASS	AC=4;AF=1;AN=4;ANN=C|missense_variant|MODERATE|SERA5|PF3D7_0207600|transcript|PF3D7_0207600.1|Coding|2/4|c.125A>G|p.Asp42Gly|125/2994|125/2994|42/997||;DP=168;ExcessHet=3.0103;FS=0;MLEAC=4;MLEAF=1;MQ=59.2;QD=32.18;RegionType=Core;SOR=0.693;VQSLOD=4.33;culprit=FS	GT:AD:DP:GQ:PL	1/1:0,22:22:99:2936,241,0	1/1:0,20:20:99:2925,224,0
Pf3D7_02_v3	307967	.	C	A	3444.13	PASS	AC=4;AF=1;AN=4;ANN=A|intergenic_region|MODIFIER|SERA5-SERA4|PF3D7_0207600-PF3D7_0207700|intergenic_region|PF3D7_0207600-PF3D7_0207700|||n.307967C>A||||||;DP=158;ExcessHet=3.0103;FS=0;MLEAC=4;MLEAF=1;MQ=60;POSITIVE_TRAIN_SITE;QD=25.7;RegionType=Core;SOR=0.771;VQSLOD=7.02;culprit=FS	GT:AD:DP:GQ:PL	1/1:0,58:62:99:1422,186,0	1/1:0,76:79:99:2038,260,0
Pf3D7_02_v3	309319	.	T	C	5893.13	PASS	AC=4;AF=1;AN=4;ANN=C|missense_variant|MODERATE|SERA4|PF3D7_0207700|transcript|PF3D7_0207700.1|Coding|4/4|c.2417A>G|p.Glu806Gly|2417/2889|2417/2889|806/962||;DP=256;ExcessHet=3.0103;FS=0;MLEAC=4;MLEAF=1;MQ=60;POSITIVE_TRAIN_SITE;QD=23.86;RegionType=Core;SOR=0.767;VQSLOD=5.75;culprit=FS	GT:AD:DP:GQ:PL	1/1:0,109:109:99:2546,322,0	1/1:0,138:140:99:3363,410,0
Pf3D7_02_v3	309386	.	T	C	10360.1	PASS	AC=4;AF=1;AN=4;ANN=C|missense_variant|MODERATE|SERA4|PF3D7_0207700|transcript|PF3D7_0207700.1|Coding|4/4|c.2350A>G|p.Arg784Gly|2350/2889|2350/2889|784/962||;DP=252;ExcessHet=3.0103;FS=0;MLEAC=4;MLEAF=1;MQ=60;POSITIVE_TRAIN_SITE;QD=27.35;RegionType=Core;SOR=0.786;VQSLOD=5.7;culprit=FS	GT:AD:DP:GQ:PGT:PID:PL:PS	1|1:0,123:123:99:1|1:309386_T_C:5310,370,0:309386	1|1:0,121:122:99:1|1:309386_T_C:5066,364,0:309386
Pf3D7_02_v3	309388	.	G	T	10360.1	PASS	AC=4;AF=1;AN=4;ANN=T|missense_variant|MODERATE|SERA4|PF3D7_0207700|transcript|PF3D7_0207700.1|Coding|4/4|c.2348C>A|p.Pro783Gln|2348/2889|2348/2889|783/962||;DP=252;ExcessHet=3.0103;FS=0;MLEAC=4;MLEAF=1;MQ=60;POSITIVE_TRAIN_SITE;QD=33.47;RegionType=Core;SOR=0.786;VQSLOD=5.8;culprit=FS	GT:AD:DP:GQ:PGT:PID:PL:PS	1|1:0,123:123:99:1|1:309386_T_C:5310,370,0:309386	1|1:0,121:122:99:1|1:309386_T_C:5066,364,0:309386
Pf3D7_02_v3	311390	.	C	T	3793.13	PASS	AC=4;AF=1;AN=4;ANN=T|missense_variant|MODERATE|SERA4|PF3D7_0207700|transcript|PF3D7_0207700.1|Coding|2/4|c.601G>A|p.Glu201Lys|601/2889|601/2889|201/962||;DP=149;ExcessHet=3.0103;FS=0;MLEAC=4;MLEAF=1;MQ=60;POSITIVE_TRAIN_SITE;QD=25.8;RegionType=Core;SOR=0.734;VQSLOD=6.87;culprit=FS	GT:AD:DP:GQ:PL	1/1:0,74:74:99:1845,219,0	1/1:0,73:73:99:1964,219,0
Pf3D7_02_v3	311475	.	T	A	6346.13	PASS	AC=4;AF=1;AN=4;ANN=A|missense_variant|MODERATE|SERA4|PF3D7_0207700|transcript|PF3D7_0207700.1|Coding|2/4|c.516A>T|p.Lys172Asn|516/2889|516/2889|172/962||;BaseQRankSum=2.41;DP=262;ExcessHet=3.0103;FS=3.271;MLEAC=4;MLEAF=1;MQ=60;MQRankSum=0;POSITIVE_TRAIN_SITE;QD=24.69;ReadPosRankSum=0.721;RegionType=Core;SOR=0.427;VQSLOD=3.72;culprit=SOR	GT:AD:DP:GQ:PL	1/1:0,132:132:99:3225,391,0	1/1:1,124:125:99:3137,362,0
Pf3D7_02_v3	311870	.	G	T	7856.13	PASS	AC=4;AF=1;AN=4;ANN=T|missense_variant|MODERATE|SERA4|PF3D7_0207700|transcript|PF3D7_0207700.1|Coding|2/4|c.121C>A|p.Pro41Thr|121/2889|121/2889|41/962||;DP=189;ExcessHet=3.0103;FS=0;MLEAC=4;MLEAF=1;MQ=60;POSITIVE_TRAIN_SITE;QD=33.27;RegionType=Core;SOR=0.704;VQSLOD=5.97;culprit=FS	GT:AD:DP:GQ:PGT:PID:PL:PS	1|1:0,84:84:99:1|1:311870_G_T:3574,253,0:311870	1|1:0,103:105:99:1|1:311870_G_T:4298,309,0:311870
Pf3D7_02_v3	311881	.	G	T	7887.13	PASS	AC=4;AF=1;AN=4;ANN=T|missense_variant|MODERATE|SERA4|PF3D7_0207700|transcript|PF3D7_0207700.1|Coding|2/4|c.110C>A|p.Pro37Gln|110/2889|110/2889|37/962||;DP=195;ExcessHet=3.0103;FS=0;MLEAC=4;MLEAF=1;MQ=60;POSITIVE_TRAIN_SITE;QD=32.92;RegionType=Core;SOR=0.704;VQSLOD=6.04;culprit=FS	GT:AD:DP:GQ:PGT:PID:PL:PS	1|1:0,82:82:99:1|1:311870_G_T:3517,247,0:311870	1|1:0,107:109:99:1|1:311870_G_T:4386,321,0:311870
Pf3D7_02_v3	312443	.	A	T	913.06	PASS	AC=2;AF=1;AN=2;ANN=T|intergenic_region|MODIFIER|SERA4-SERA3|PF3D7_0207700-PF3D7_0207800|intergenic_region|PF3D7_0207700-PF3D7_0207800|||n.312443A>T||||||;DP=35;ExcessHet=3.0103;FS=0;MLEAC=2;MLEAF=1;MQ=60;POSITIVE_TRAIN_SITE;QD=26.09;RegionType=Core;SOR=1.675;VQSLOD=5.14;culprit=FS	GT:AD:DP:GQ:PL	./.:0,0	1/1:0,35:35:99:927,104,0
Pf3D7_02_v3	313031	.	A	T	1050.13	PASS	AC=4;AF=1;AN=4;ANN=T|intergenic_region|MODIFIER|SERA4-SERA3|PF3D7_0207700-PF3D7_0207800|intergenic_region|PF3D7_0207700-PF3D7_0207800|||n.313031A>T||||||;DP=53;ExcessHet=3.0103;FS=0;MLEAC=4;MLEAF=1;MQ=60;POSITIVE_TRAIN_SITE;QD=26.25;RegionType=Core;SOR=0.853;VQSLOD=6.3;culprit=FS	GT:AD:DP:GQ:PL	1/1:0,16:27:48:432,48,0	1/1:0,24:25:72:634,72,0
Pf3D7_02_v3	314746	.	G	A	5213.13	PASS	AC=4;AF=1;AN=4;ANN=A|missense_variant|MODERATE|SERA3|PF3D7_0207800|transcript|PF3D7_0207800.1|Coding|4/4|c.1496C>T|p.Ser499Leu|1496/2793|1496/2793|499/930||;DP=224;ExcessHet=3.0103;FS=0;MLEAC=4;MLEAF=1;MQ=60;POSITIVE_TRAIN_SITE;QD=24.94;RegionType=Core;SOR=0.771;VQSLOD=7.56;culprit=FS	GT:AD:DP:GQ:PL	1/1:0,81:83:99:1970,239,0	1/1:0,128:129:99:3259,380,0
Pf3D7_02_v3	315716	.	T	G	4404.13	PASS	AC=4;AF=1;AN=4;ANN=G|missense_variant|MODERATE|SERA3|PF3D7_0207800|transcript|PF3D7_0207800.1|Coding|3/4|c.700A>C|p.Thr234Pro|700/2793|700/2793|234/930||;BaseQRankSum=2.22;DP=188;ExcessHet=3.0103;FS=3.024;MLEAC=4;MLEAF=1;MQ=60;MQRankSum=0;POSITIVE_TRAIN_SITE;QD=24.33;ReadPosRankSum=1.26;RegionType=Core;SOR=0.122;VQSLOD=3.19;culprit=FS	GT:AD:DP:GQ:PL	1/1:1,84:85:99:2032,242,0	1/1:1,95:96:99:2388,276,0
Pf3D7_02_v3	317203	.	T	G	1407.13	PASS	AC=4;AF=1;AN=4;ANN=G|intergenic_region|MODIFIER|SERA3-SERA2|PF3D7_0207800-PF3D7_0207900|intergenic_region|PF3D7_0207800-PF3D7_0207900|||n.317203T>G||||||;DP=61;ExcessHet=3.0103;FS=0;MLEAC=4;MLEAF=1;MQ=59.6;QD=24.26;RegionType=Core;SOR=1.022;VQSLOD=4.38;culprit=SOR	GT:AD:DP:GQ:PL	1/1:0,16:17:48:403,48,0	1/1:0,42:44:99:1020,123,0
Pf3D7_02_v3	318449	.	C	G	6101.13	PASS	AC=4;AF=1;AN=4;ANN=G|missense_variant|MODERATE|SERA2|PF3D7_0207900|transcript|PF3D7_0207900.1|Coding|4/4|c.2465G>C|p.Ser822Thr|2465/3318|2465/3318|822/1105||;DP=256;ExcessHet=3.0103;FS=0;MLEAC=4;MLEAF=1;MQ=58.79;POSITIVE_TRAIN_SITE;QD=24.31;RegionType=Core;SOR=0.701;VQSLOD=7.18;culprit=FS	GT:AD:DP:GQ:PL	1/1:0,100:100:99:2447,298,0	1/1:0,151:151:99:3670,449,0
Pf3D7_02_v3	318508	.	A	T	9613.13	PASS	AC=4;AF=1;AN=4;ANN=T|missense_variant|MODERATE|SERA2|PF3D7_0207900|transcript|PF3D7_0207900.1|Coding|4/4|c.2406T>A|p.Asp802Glu|2406/3318|2406/3318|802/1105||;DP=227;ExcessHet=3.0103;FS=0;MLEAC=4;MLEAF=1;MQ=57.79;POSITIVE_TRAIN_SITE;QD=26.84;RegionType=Core;SOR=0.776;VQSLOD=6;culprit=FS	GT:AD:DP:GQ:PGT:PID:PL:PS	1|1:0,94:94:99:1|1:318508_A_T:3944,283,0:318508	1|1:0,131:131:99:1|1:318508_A_T:5685,394,0:318508
Pf3D7_02_v3	318511	.	G	A	9613.13	PASS	AC=4;AF=1;AN=4;ANN=A|synonymous_variant|LOW|SERA2|PF3D7_0207900|transcript|PF3D7_0207900.1|Coding|4/4|c.2403C>T|p.Asp801Asp|2403/3318|2403/3318|801/1105||;DP=227;ExcessHet=3.0103;FS=0;MLEAC=4;MLEAF=1;MQ=57.66;POSITIVE_TRAIN_SITE;QD=38.92;RegionType=Core;SOR=0.766;VQSLOD=5.19;culprit=FS	GT:AD:DP:GQ:PGT:PID:PL:PS	1|1:0,94:95:99:1|1:318508_A_T:3944,283,0:318508	1|1:0,131:131:99:1|1:318508_A_T:5685,394,0:318508
Pf3D7_02_v3	319250	.	T	G	5625.13	PASS	AC=4;AF=1;AN=4;ANN=G|missense_variant|MODERATE|SERA2|PF3D7_0207900|transcript|PF3D7_0207900.1|Coding|4/4|c.1664A>C|p.Lys555Thr|1664/3318|1664/3318|555/1105||;BaseQRankSum=2.04;DP=244;ExcessHet=3.0103;FS=0;MLEAC=4;MLEAF=1;MQ=60;MQRankSum=0;POSITIVE_TRAIN_SITE;QD=23.63;ReadPosRankSum=0.483;RegionType=Core;SOR=0.226;VQSLOD=4.93;culprit=FS	GT:AD:DP:GQ:PL	1/1:0,109:111:99:2634,324,0	1/1:1,128:129:99:3007,370,0
Pf3D7_02_v3	319674	.	G	A	5055.13	PASS	AC=4;AF=1;AN=4;ANN=A|missense_variant|MODERATE|SERA2|PF3D7_0207900|transcript|PF3D7_0207900.1|Coding|4/4|c.1240C>T|p.Pro414Ser|1240/3318|1240/3318|414/1105||;DP=223;ExcessHet=3.0103;FS=0;MLEAC=4;MLEAF=1;MQ=60;POSITIVE_TRAIN_SITE;QD=23.3;RegionType=Core;SOR=0.711;VQSLOD=6.6;culprit=FS	GT:AD:DP:GQ:PL	1/1:0,94:95:99:2227,277,0	1/1:0,123:123:99:2844,359,0
Pf3D7_02_v3	320846	.	G	A	9145.13	PASS	AC=4;AF=1;AN=4;ANN=A|missense_variant|MODERATE|SERA2|PF3D7_0207900|transcript|PF3D7_0207900.1|Coding|2/4|c.272C>T|p.Ala91Val|272/3318|272/3318|91/1105||;DP=223;ExcessHet=3.0103;FS=0;MLEAC=4;MLEAF=1;MQ=60;POSITIVE_TRAIN_SITE;QD=29.15;RegionType=Core;SOR=0.739;VQSLOD=5.72;culprit=FS	GT:AD:DP:GQ:PGT:PID:PL:PS	1|1:0,103:103:99:1|1:320846_G_A:4330,310,0:320846	1|1:0,115:116:99:1|1:320846_G_A:4831,346,0:320846
Pf3D7_02_v3	320855	.	C	T	9551.13	PASS	AC=4;AF=1;AN=4;ANN=T|missense_variant|MODERATE|SERA2|PF3D7_0207900|transcript|PF3D7_0207900.1|Coding|2/4|c.263G>A|p.Arg88Lys|263/3318|263/3318|88/1105||;DP=239;ExcessHet=3.0103;FS=0;MLEAC=4;MLEAF=1;MQ=60;POSITIVE_TRAIN_SITE;QD=27.57;RegionType=Core;SOR=0.736;VQSLOD=4.7;culprit=FS	GT:AD:DP:GQ:PGT:PID:PL:PS	1|1:0,112:112:99:1|1:320846_G_A:4533,336,0:320846	1|1:0,124:125:99:1|1:320846_G_A:5034,372,0:320846
Pf3D7_02_v3	320955	.	T	C	5862.13	PASS	AC=4;AF=1;AN=4;ANN=C|missense_variant|MODERATE|SERA2|PF3D7_0207900|transcript|PF3D7_0207900.1|Coding|2/4|c.163A>G|p.Thr55Ala|163/3318|163/3318|55/1105||;DP=248;ExcessHet=3.0103;FS=0;MLEAC=4;MLEAF=1;MQ=60;POSITIVE_TRAIN_SITE;QD=24.43;RegionType=Core;SOR=0.701;VQSLOD=7.38;culprit=FS	GT:AD:DP:GQ:PL	1/1:0,110:110:99:2621,325,0	1/1:0,130:131:99:3257,388,0
Pf3D7_02_v3	321293	.	G	C	2097.13	PASS	AC=4;AF=1;AN=4;ANN=C|synonymous_variant|LOW|SERA2|PF3D7_0207900|transcript|PF3D7_0207900.1|Coding|1/4|c.18C>G|p.Ser6Ser|18/3318|18/3318|6/1105||;DP=101;ExcessHet=3.0103;FS=0;MLEAC=4;MLEAF=1;MQ=60;POSITIVE_TRAIN_SITE;QD=23.05;RegionType=Core;SOR=0.715;VQSLOD=6;culprit=FS	GT:AD:DP:GQ:PL	1/1:0,30:30:88:670,88,0	1/1:0,61:61:99:1443,180,0
Pf3D7_02_v3	324765	.	G	A	2048.13	PASS	AC=4;AF=1;AN=4;ANN=A|intron_variant|MODIFIER|SERA1|PF3D7_0208000|transcript|PF3D7_0208000.1|Coding|2/3|c.704-43C>T||||||;DP=108;ExcessHet=3.0103;FS=0;MLEAC=4;MLEAF=1;MQ=59.92;POSITIVE_TRAIN_SITE;QD=24.68;RegionType=Core;SOR=0.732;VQSLOD=6.68;culprit=FS	GT:AD:DP:GQ:PL	1/1:0,30:42:89:737,89,0	1/1:0,53:62:99:1327,157,0
Pf3D7_02_v3	325407	.	G	A	4112.13	PASS	AC=4;AF=1;AN=4;ANN=A|missense_variant|MODERATE|SERA1|PF3D7_0208000|transcript|PF3D7_0208000.1|Coding|2/4|c.188C>T|p.Ala63Val|188/2985|188/2985|63/994||;DP=186;ExcessHet=3.0103;FS=0;MLEAC=4;MLEAF=1;MQ=60;POSITIVE_TRAIN_SITE;QD=22.97;RegionType=Core;SOR=0.95;VQSLOD=5.46;culprit=FS	GT:AD:DP:GQ:PL	1/1:0,87:89:99:2119,257,0	1/1:0,92:92:99:2009,267,0
Pf3D7_02_v3	326554	.	C	T	1458.13	PASS	AC=4;AF=1;AN=4;ANN=T|intergenic_region|MODIFIER|SERA1-PF3D7_0208100|PF3D7_0208000-PF3D7_0208100|intergenic_region|PF3D7_0208000-PF3D7_0208100|||n.326554C>T||||||;DP=64;ExcessHet=3.0103;FS=0;MLEAC=4;MLEAF=1;MQ=59.7;POSITIVE_TRAIN_SITE;QD=25.58;RegionType=Core;SOR=0.906;VQSLOD=6.23;culprit=FS	GT:AD:DP:GQ:PL	1/1:0,14:15:41:344,41,0	1/1:0,43:45:99:1130,128,0
Pf3D7_02_v3	331916	.	A	G	3301.13	PASS	AC=4;AF=1;AN=4;ANN=G|missense_variant|MODERATE|PF3D7_0208100|PF3D7_0208100|transcript|PF3D7_0208100.1|Coding|16/16|c.2083A>G|p.Asn695Asp|2083/5370|2083/5370|695/1789||;BaseQRankSum=0.316;DP=154;ExcessHet=3.0103;FS=0;MLEAC=4;MLEAF=1;MQ=59.74;MQRankSum=-0.085;POSITIVE_TRAIN_SITE;QD=23.25;ReadPosRankSum=-0.722;RegionType=Core;SOR=0.53;VQSLOD=5.48;culprit=FS	GT:AD:DP:GQ:PL	1/1:0,72:74:99:1690,212,0	1/1:1,69:72:99:1627,182,0
Pf3D7_02_v3	335198	.	T	G	2795.13	PASS	AC=4;AF=1;AN=4;ANN=G|missense_variant|MODERATE|PF3D7_0208100|PF3D7_0208100|transcript|PF3D7_0208100.1|Coding|16/16|c.5365T>G|p.Phe1789Val|5365/5370|5365/5370|1789/1789||;DP=118;ExcessHet=3.0103;FS=0;MLEAC=4;MLEAF=1;MQ=60;POSITIVE_TRAIN_SITE;QD=24.52;RegionType=Core;SOR=0.8;VQSLOD=6.46;culprit=FS	GT:AD:DP:GQ:PL	1/1:0,49:50:99:1253,146,0	1/1:0,65:66:99:1558,192,0
Pf3D7_02_v3	336882	.	A	G	1314.13	PASS	AC=4;AF=1;AN=4;ANN=G|intergenic_region|MODIFIER|KRR1-PF3D7_0208300|PF3D7_0208200-PF3D7_0208300|intergenic_region|PF3D7_0208200-PF3D7_0208300|||n.336882A>G||||||;DP=72;ExcessHet=3.0103;FS=0;MLEAC=4;MLEAF=1;MQ=59.45;QD=23.47;RegionType=Core;SOR=0.724;VQSLOD=4.61;culprit=FS	GT:AD:DP:GQ:PL	1/1:0,14:17:41:323,41,0	1/1:0,42:46:99:1007,124,0
Pf3D7_02_v3	339959	.	C	T	3443.13	PASS	AC=4;AF=1;AN=4;ANN=T|missense_variant|MODERATE|PF3D7_0208300|PF3D7_0208300|transcript|PF3D7_0208300.1|Coding|1/1|c.2402C>T|p.Thr801Ile|2402/5409|2402/5409|801/1802||;DP=141;ExcessHet=3.0103;FS=0;MLEAC=4;MLEAF=1;MQ=60;POSITIVE_TRAIN_SITE;QD=25.32;RegionType=Core;SOR=0.849;VQSLOD=6.7;culprit=FS	GT:AD:DP:GQ:PL	1/1:0,39:39:99:992,116,0	1/1:0,97:97:99:2467,288,0
Pf3D7_02_v3	346073	.	T	G	4455.13	PASS	AC=4;AF=1;AN=4;ANN=G|missense_variant|MODERATE|PF3D7_0208400|PF3D7_0208400|transcript|PF3D7_0208400.1|Coding|1/1|c.3268A>C|p.Lys1090Gln|3268/6033|3268/6033|1090/2010||;DP=185;ExcessHet=3.0103;FS=0;MLEAC=4;MLEAF=1;MQ=60;POSITIVE_TRAIN_SITE;QD=24.61;RegionType=Core;SOR=0.832;VQSLOD=7.01;culprit=FS	GT:AD:DP:GQ:PL	1/1:0,67:67:99:1633,199,0	1/1:0,114:115:99:2838,340,0
Pf3D7_02_v3	353202	.	C	T	5389.13	PASS	AC=4;AF=1;AN=4;ANN=T|missense_variant|MODERATE|ACP|PF3D7_0208500|transcript|PF3D7_0208500.1|Coding|2/3|c.163C>T|p.Pro55Ser|163/414|163/414|55/137||;DP=230;ExcessHet=3.0103;FS=0;MLEAC=4;MLEAF=1;MQ=59.9;POSITIVE_TRAIN_SITE;QD=24.95;RegionType=Core;SOR=0.721;VQSLOD=7.18;culprit=FS	GT:AD:DP:GQ:PL	1/1:0,83:85:99:2111,247,0	1/1:0,133:134:99:3294,395,0
Pf3D7_02_v3	354060	.	A	T	261.94	PASS	AC=4;AF=1;AN=4;ANN=T|intergenic_region|MODIFIER|ACP-RRF1|PF3D7_0208500-PF3D7_0208600|intergenic_region|PF3D7_0208500-PF3D7_0208600|||n.354060A>T||||||;BaseQRankSum=1.08;DP=62;ExcessHet=3.0103;FS=0;MLEAC=4;MLEAF=1;MQ=52.19;MQRankSum=-0.755;QD=16.37;ReadPosRankSum=1.48;RegionType=Core;SOR=0.593;VQSLOD=2.84;culprit=FS	GT:AD:DP:GQ:PGT:PID:PL:PS	1/1:0,10:27:29:.:.:212,29,0	1|1:1,5:28:8:1|1:354060_A_T:66,8,0:354060
Pf3D7_02_v3	360517	.	A	C	3044.12	PASS	AC=4;AF=1;AN=4;ANN=C|intergenic_region|MODIFIER|PF3D7_0208800-P230p|PF3D7_0208800-PF3D7_0208900|intergenic_region|PF3D7_0208800-PF3D7_0208900|||n.360517A>C||||||;BaseQRankSum=0.138;DP=136;ExcessHet=3.0103;FS=0;MLEAC=4;MLEAF=1;MQ=59.97;MQRankSum=0;POSITIVE_TRAIN_SITE;QD=28.45;ReadPosRankSum=1.06;RegionType=Core;SOR=0.724;VQSLOD=6.23;culprit=FS	GT:AD:DP:GQ:PL	1/1:3,37:44:33:827,33,0	1/1:2,65:68:99:2233,131,0
Pf3D7_02_v3	366771	.	G	A	5792.13	PASS	AC=4;AF=1;AN=4;ANN=A|missense_variant|MODERATE|P230p|PF3D7_0208900|transcript|PF3D7_0208900.1|Coding|1/1|c.5944G>A|p.Val1982Ile|5944/7527|5944/7527|1982/2508||;DP=241;ExcessHet=3.0103;FS=0;MLEAC=4;MLEAF=1;MQ=60;POSITIVE_TRAIN_SITE;QD=24.97;RegionType=Core;SOR=0.702;VQSLOD=7.58;culprit=FS	GT:AD:DP:GQ:PL	1/1:0,107:107:99:2699,318,0	1/1:0,125:126:99:3109,370,0
Pf3D7_02_v3	368712	.	G	A	429.08	PASS	AC=4;AF=1;AN=4;ANN=A|intergenic_region|MODIFIER|P230p-P230|PF3D7_0208900-PF3D7_0209000|intergenic_region|PF3D7_0208900-PF3D7_0209000|||n.368712G>A||||||;DP=27;ExcessHet=3.0103;FS=0;MLEAC=4;MLEAF=1;MQ=58.72;QD=25.24;RegionType=Core;SOR=1.22;VQSLOD=4.02;culprit=FS	GT:AD:DP:GQ:PL	1/1:0,8:15:24:223,24,0	1/1:0,9:11:27:222,27,0
Pf3D7_02_v3	371009	.	C	A	5942.13	PASS	AC=4;AF=1;AN=4;ANN=A|missense_variant|MODERATE|P230|PF3D7_0209000|transcript|PF3D7_0209000.1|Coding|1/1|c.572C>A|p.Thr191Lys|572/9408|572/9408|191/3135||;DP=256;ExcessHet=3.0103;FS=0;MLEAC=4;MLEAF=1;MQ=60;POSITIVE_TRAIN_SITE;QD=24.25;RegionType=Core;SOR=0.726;VQSLOD=7.42;culprit=FS	GT:AD:DP:GQ:PL	1/1:0,106:107:99:2563,312,0	1/1:0,139:141:99:3395,411,0
Pf3D7_02_v3	371577	.	G	T	2434.73	PASS	AC=2;AF=1;AN=2;ANN=T|missense_variant|MODERATE|P230|PF3D7_0209000|transcript|PF3D7_0209000.1|Coding|1/1|c.1140G>T|p.Glu380Asp|1140/9408|1140/9408|380/3135||;DP=148;ExcessHet=3.0103;FS=0;MLEAC=2;MLEAF=1;MQ=59.52;QD=25.03;RegionType=Core;SOR=0.693;VQSLOD=4.62;culprit=FS	GT:AD:DP:GQ:PGT:PID:PL:PS	1|1:0,56:56:99:1|1:371577_G_T:2447,169,0:371577	./.:88,0:88:.:.:.:0,0,0
Pf3D7_02_v3	371579	.	T	C	2434.73	PASS	AC=2;AF=1;AN=2;ANN=C|missense_variant|MODERATE|P230|PF3D7_0209000|transcript|PF3D7_0209000.1|Coding|1/1|c.1142T>C|p.Val381Ala|1142/9408|1142/9408|381/3135||;DP=144;ExcessHet=3.0103;FS=0;MLEAC=2;MLEAF=1;MQ=59.49;QD=36.48;RegionType=Core;SOR=0.693;VQSLOD=3.39;culprit=FS	GT:AD:DP:GQ:PGT:PID:PL:PS	1|1:0,56:56:99:1|1:371577_G_T:2447,169,0:371577	./.:88,0:88:.:.:.:0,0,0
Pf3D7_02_v3	371582	.	G	A	2325.73	PASS	AC=2;AF=1;AN=2;ANN=A|missense_variant|MODERATE|P230|PF3D7_0209000|transcript|PF3D7_0209000.1|Coding|1/1|c.1145G>A|p.Gly382Asp|1145/9408|1145/9408|382/3135||;DP=135;ExcessHet=3.0103;FS=0;MLEAC=2;MLEAF=1;MQ=59.45;QD=26.59;RegionType=Core;SOR=0.77;VQSLOD=4.57;culprit=FS	GT:AD:DP:GQ:PGT:PID:PL:PS	1|1:0,52:52:99:1|1:371577_G_T:2338,157,0:371577	./.:83,0:83:.:.:.:0,0,0
Pf3D7_02_v3	372250	.	G	A	6977.13	PASS	AC=4;AF=1;AN=4;ANN=A|missense_variant|MODERATE|P230|PF3D7_0209000|transcript|PF3D7_0209000.1|Coding|1/1|c.1813G>A|p.Gly605Ser|1813/9408|1813/9408|605/3135||;DP=284;ExcessHet=3.0103;FS=0;MLEAC=4;MLEAF=1;MQ=60;POSITIVE_TRAIN_SITE;QD=25.01;RegionType=Core;SOR=0.744;VQSLOD=6.95;culprit=DP	GT:AD:DP:GQ:PL	1/1:0,137:139:99:3383,407,0	1/1:0,142:142:99:3610,424,0
Pf3D7_02_v3	373325	.	C	T	6218.13	PASS	AC=4;AF=1;AN=4;ANN=T|missense_variant|MODERATE|P230|PF3D7_0209000|transcript|PF3D7_0209000.1|Coding|1/1|c.2888C>T|p.Thr963Ile|2888/9408|2888/9408|963/3135||;DP=255;ExcessHet=3.0103;FS=0;MLEAC=4;MLEAF=1;MQ=60;POSITIVE_TRAIN_SITE;QD=25.69;RegionType=Core;SOR=0.734;VQSLOD=6.8;culprit=FS	GT:AD:DP:GQ:PL	1/1:0,97:98:99:2492,289,0	1/1:0,145:147:99:3742,433,0
Pf3D7_02_v3	373564	.	C	A	6087.13	PASS	AC=4;AF=1;AN=4;ANN=A|missense_variant|MODERATE|P230|PF3D7_0209000|transcript|PF3D7_0209000.1|Coding|1/1|c.3127C>A|p.Gln1043Lys|3127/9408|3127/9408|1043/3135||;DP=257;ExcessHet=3.0103;FS=0;MLEAC=4;MLEAF=1;MQ=60;POSITIVE_TRAIN_SITE;QD=24.85;RegionType=Core;SOR=0.725;VQSLOD=7.16;culprit=FS	GT:AD:DP:GQ:PL	1/1:0,119:121:99:2874,352,0	1/1:0,126:129:99:3229,376,0
Pf3D7_02_v3	373683	.	C	G	5519.13	PASS	AC=4;AF=1;AN=4;ANN=G|missense_variant|MODERATE|P230|PF3D7_0209000|transcript|PF3D7_0209000.1|Coding|1/1|c.3246C>G|p.Ile1082Met|3246/9408|3246/9408|1082/3135||;DP=232;ExcessHet=3.0103;FS=0;MLEAC=4;MLEAF=1;MQ=60;POSITIVE_TRAIN_SITE;QD=24.53;RegionType=Core;SOR=0.702;VQSLOD=7.65;culprit=FS	GT:AD:DP:GQ:PL	1/1:0,103:103:99:2520,306,0	1/1:0,122:122:99:3015,363,0
Pf3D7_02_v3	373891	.	G	A	5617.13	PASS	AC=4;AF=1;AN=4;ANN=A|missense_variant|MODERATE|P230|PF3D7_0209000|transcript|PF3D7_0209000.1|Coding|1/1|c.3454G>A|p.Glu1152Lys|3454/9408|3454/9408|1152/3135||;BaseQRankSum=0.218;DP=232;ExcessHet=3.0103;FS=0;MLEAC=4;MLEAF=1;MQ=60;MQRankSum=0;POSITIVE_TRAIN_SITE;QD=24.97;ReadPosRankSum=-0.733;RegionType=Core;SOR=0.261;VQSLOD=4.56;culprit=FS	GT:AD:DP:GQ:PL	1/1:1,103:104:99:2554,285,0	1/1:0,121:121:99:3079,361,0
Pf3D7_02_v3	373912	.	C	G	5707.13	PASS	AC=4;AF=1;AN=4;ANN=G|missense_variant|MODERATE|P230|PF3D7_0209000|transcript|PF3D7_0209000.1|Coding|1/1|c.3475C>G|p.His1159Asp|3475/9408|3475/9408|1159/3135||;DP=240;ExcessHet=3.0103;FS=0;MLEAC=4;MLEAF=1;MQ=60;POSITIVE_TRAIN_SITE;QD=24.6;RegionType=Core;SOR=0.746;VQSLOD=7.81;culprit=FS	GT:AD:DP:GQ:PL	1/1:0,114:114:99:2794,339,0	1/1:0,118:118:99:2929,351,0
Pf3D7_02_v3	373975	.	C	T	5553.13	PASS	AC=4;AF=1;AN=4;ANN=T|missense_variant|MODERATE|P230|PF3D7_0209000|transcript|PF3D7_0209000.1|Coding|1/1|c.3538C>T|p.His1180Tyr|3538/9408|3538/9408|1180/3135||;DP=223;ExcessHet=3.0103;FS=0;MLEAC=4;MLEAF=1;MQ=60;POSITIVE_TRAIN_SITE;QD=25.36;RegionType=Core;SOR=0.786;VQSLOD=6.65;culprit=FS	GT:AD:DP:GQ:PL	1/1:0,110:110:99:2747,327,0	1/1:0,109:112:99:2822,325,0
Pf3D7_02_v3	374185	.	C	A	11003.1	PASS	AC=4;AF=1;AN=4;ANN=A|missense_variant|MODERATE|P230|PF3D7_0209000|transcript|PF3D7_0209000.1|Coding|1/1|c.3748C>A|p.Gln1250Lys|3748/9408|3748/9408|1250/3135||;DP=261;ExcessHet=3.0103;FS=0;MLEAC=4;MLEAF=1;MQ=60;POSITIVE_TRAIN_SITE;QD=34.22;RegionType=Core;SOR=0.709;VQSLOD=5.76;culprit=FS	GT:AD:DP:GQ:PGT:PID:PL:PS	1|1:0,109:109:99:1|1:374185_C_A:4689,328,0:374185	1|1:0,149:149:99:1|1:374185_C_A:6330,448,0:374185
Pf3D7_02_v3	374197	.	A	G	11265.1	PASS	AC=4;AF=1;AN=4;ANN=G|missense_variant|MODERATE|P230|PF3D7_0209000|transcript|PF3D7_0209000.1|Coding|1/1|c.3760A>G|p.Lys1254Glu|3760/9408|3760/9408|1254/3135||;DP=279;ExcessHet=3.0103;FS=0;MLEAC=4;MLEAF=1;MQ=60;POSITIVE_TRAIN_SITE;QD=33.54;RegionType=Core;SOR=0.693;VQSLOD=5.38;culprit=FS	GT:AD:DP:GQ:PGT:PID:PL:PS	1|1:0,112:112:99:1|1:374185_C_A:4755,337,0:374185	1|1:0,158:158:99:1|1:374185_C_A:6526,474,0:374185
Pf3D7_02_v3	375134	.	A	C	9548.13	PASS	AC=4;AF=1;AN=4;ANN=C|missense_variant|MODERATE|P230|PF3D7_0209000|transcript|PF3D7_0209000.1|Coding|1/1|c.4697A>C|p.Asn1566Thr|4697/9408|4697/9408|1566/3135||;DP=230;ExcessHet=3.0103;FS=0;MLEAC=4;MLEAF=1;MQ=60;POSITIVE_TRAIN_SITE;QD=36.32;RegionType=Core;SOR=0.846;VQSLOD=5.54;culprit=FS	GT:AD:DP:GQ:PGT:PID:PL:PS	1|1:0,103:106:99:1|1:375134_A_C:4524,310,0:375134	1|1:0,115:116:99:1|1:375134_A_C:5040,346,0:375134
Pf3D7_02_v3	375135	.	T	A	9548.13	PASS	AC=4;AF=1;AN=4;ANN=A|missense_variant|MODERATE|P230|PF3D7_0209000|transcript|PF3D7_0209000.1|Coding|1/1|c.4698T>A|p.Asn1566Lys|4698/9408|4698/9408|1566/3135||;DP=230;ExcessHet=3.0103;FS=0;MLEAC=4;MLEAF=1;MQ=60;POSITIVE_TRAIN_SITE;QD=33.46;RegionType=Core;SOR=0.846;VQSLOD=5.74;culprit=FS	GT:AD:DP:GQ:PGT:PID:PL:PS	1|1:0,103:106:99:1|1:375134_A_C:4524,310,0:375134	1|1:0,115:116:99:1|1:375134_A_C:5040,346,0:375134
Pf3D7_02_v3	375922	.	T	A	5413.13	PASS	AC=4;AF=1;AN=4;ANN=A|missense_variant|MODERATE|P230|PF3D7_0209000|transcript|PF3D7_0209000.1|Coding|1/1|c.5485T>A|p.Tyr1829Asn|5485/9408|5485/9408|1829/3135||;BaseQRankSum=2.23;DP=235;ExcessHet=3.0103;FS=3.089;MLEAC=4;MLEAF=1;MQ=60;MQRankSum=0;POSITIVE_TRAIN_SITE;QD=24.38;ReadPosRankSum=1.5;RegionType=Core;SOR=0.296;VQSLOD=4.02;culprit=FS	GT:AD:DP:GQ:PL	1/1:0,104:104:99:2529,306,0	1/1:1,117:118:99:2900,340,0
Pf3D7_02_v3	379046	.	C	T	5474.13	PASS	AC=4;AF=1;AN=4;ANN=T|missense_variant|MODERATE|P230|PF3D7_0209000|transcript|PF3D7_0209000.1|Coding|1/1|c.8609C>T|p.Ser2870Leu|8609/9408|8609/9408|2870/3135||;DP=230;ExcessHet=3.0103;FS=0;MLEAC=4;MLEAF=1;MQ=60;POSITIVE_TRAIN_SITE;QD=25.23;RegionType=Core;SOR=0.73;VQSLOD=7.58;culprit=FS	GT:AD:DP:GQ:PL	1/1:0,81:84:99:2096,242,0	1/1:0,136:138:99:3394,404,0
Pf3D7_02_v3	389315	.	C	T	2834.13	PASS	AC=4;AF=1;AN=4;ANN=T|missense_variant|MODERATE|PF3D7_0209400|PF3D7_0209400|transcript|PF3D7_0209400.1|Coding|4/7|c.985G>A|p.Ala329Thr|985/1353|985/1353|329/450||;DP=138;ExcessHet=3.0103;FS=0;MLEAC=4;MLEAF=1;MQ=60;POSITIVE_TRAIN_SITE;QD=22.67;RegionType=Core;SOR=0.973;VQSLOD=5.21;culprit=FS	GT:AD:DP:GQ:PL	1/1:0,48:51:99:1100,139,0	1/1:0,77:84:99:1750,223,0
Pf3D7_02_v3	390434	.	A	T	8347.13	PASS	AC=4;AF=1;AN=4;ANN=T|intron_variant|MODIFIER|PF3D7_0209400|PF3D7_0209400|transcript|PF3D7_0209400.1|Coding|1/6|c.109-30T>A||||||;DP=204;ExcessHet=3.0103;FS=0;MLEAC=4;MLEAF=1;MQ=60;POSITIVE_TRAIN_SITE;QD=29.06;RegionType=Core;SOR=0.854;VQSLOD=5.94;culprit=FS	GT:AD:DP:GQ:PGT:PID:PL:PS	1|1:0,69:69:99:1|1:390434_A_T:2940,208,0:390434	1|1:0,129:130:99:1|1:390434_A_T:5423,387,0:390434
Pf3D7_02_v3	390443	.	C	T	8581.13	PASS	AC=4;AF=1;AN=4;ANN=T|intron_variant|MODIFIER|PF3D7_0209400|PF3D7_0209400|transcript|PF3D7_0209400.1|Coding|1/6|c.109-39G>A||||||;DP=211;ExcessHet=3.0103;FS=0;MLEAC=4;MLEAF=1;MQ=60;POSITIVE_TRAIN_SITE;QD=30.24;RegionType=Core;SOR=0.868;VQSLOD=4.84;culprit=FS	GT:AD:DP:GQ:PGT:PID:PL:PS	1|1:0,72:72:99:1|1:390434_A_T:2998,217,0:390434	1|1:0,136:137:99:1|1:390434_A_T:5599,408,0:390434
Pf3D7_02_v3	390651	.	A	T	697.62	PASS	AC=4;AF=1;AN=4;ANN=T|intergenic_region|MODIFIER|PF3D7_0209400-PF3D7_0209500|PF3D7_0209400-PF3D7_0209500|intergenic_region|PF3D7_0209400-PF3D7_0209500|||n.390651A>T||||||;BaseQRankSum=-1.666;DP=54;ExcessHet=3.0103;FS=0;MLEAC=3;MLEAF=0.75;MQ=59.2;MQRankSum=-0.162;POSITIVE_TRAIN_SITE;QD=24.92;ReadPosRankSum=0.126;RegionType=Core;SOR=0.88;VQSLOD=6.5;culprit=SOR	GT:AD:DP:GQ:PL	1/1:0,11:14:27:249,27,0	1/1:2,15:21:5:464,5,0
Pf3D7_02_v3	391448	.	G	A	5273.13	PASS	AC=4;AF=1;AN=4;ANN=A|missense_variant|MODERATE|PF3D7_0209500|PF3D7_0209500|transcript|PF3D7_0209500.1|Coding|1/1|c.1342C>T|p.Pro448Ser|1342/1515|1342/1515|448/504||;DP=211;ExcessHet=3.0103;FS=0;MLEAC=4;MLEAF=1;MQ=60;POSITIVE_TRAIN_SITE;QD=25.72;RegionType=Core;SOR=0.773;VQSLOD=7.1;culprit=FS	GT:AD:DP:GQ:PL	1/1:0,77:77:99:2026,229,0	1/1:0,128:129:99:3263,379,0
Pf3D7_02_v3	392589	.	A	G	6325.13	PASS	AC=4;AF=1;AN=4;ANN=G|synonymous_variant|LOW|PF3D7_0209500|PF3D7_0209500|transcript|PF3D7_0209500.1|Coding|1/1|c.201T>C|p.Asn67Asn|201/1515|201/1515|67/504||;DP=270;ExcessHet=3.0103;FS=0;MLEAC=4;MLEAF=1;MQ=60;POSITIVE_TRAIN_SITE;QD=24.33;RegionType=Core;SOR=0.708;VQSLOD=7.04;culprit=FS	GT:AD:DP:GQ:PL	1/1:0,114:118:99:2798,339,0	1/1:0,146:148:99:3543,434,0
Pf3D7_02_v3	394491	.	A	T	372.03	PASS	AC=2;AF=1;AN=2;ANN=T|intron_variant|MODIFIER|PF3D7_0209600|PF3D7_0209600|transcript|PF3D7_0209600.1|Coding|7/7|c.3231+69T>A||||||;BaseQRankSum=0.714;DP=21;ExcessHet=3.0103;FS=0;MLEAC=2;MLEAF=1;MQ=59.69;MQRankSum=0;QD=31;ReadPosRankSum=0.937;RegionType=Core;SOR=0.223;VQSLOD=2.79;culprit=FS	GT:AD:DP:GQ:PL	1/1:1,11:13:22:386,22,0	./.:0,0
Pf3D7_02_v3	394495	.	A	T	752.06	PASS	AC=2;AF=1;AN=2;ANN=T|intron_variant|MODIFIER|PF3D7_0209600|PF3D7_0209600|transcript|PF3D7_0209600.1|Coding|7/7|c.3231+65T>A||||||;DP=24;ExcessHet=3.0103;FS=0;MLEAC=2;MLEAF=1;MQ=59.72;QD=30.66;RegionType=Core;SOR=0.976;VQSLOD=2.86;culprit=FS	GT:AD:DP:GQ:PL	1/1:0,11:14:57:766,57,0	./.:0,0
Pf3D7_02_v3	396120	.	T	A	3404.13	PASS	AC=4;AF=1;AN=4;ANN=A|intron_variant|MODIFIER|PF3D7_0209600|PF3D7_0209600|transcript|PF3D7_0209600.1|Coding|3/7|c.2282-27A>T||||||;DP=146;ExcessHet=3.0103;FS=0;MLEAC=4;MLEAF=1;MQ=59.5;POSITIVE_TRAIN_SITE;QD=25.99;RegionType=Core;SOR=0.788;VQSLOD=6.79;culprit=FS	GT:AD:DP:GQ:PL	1/1:0,56:60:99:1374,166,0	1/1:0,75:78:99:2046,224,0
Pf3D7_02_v3	397047	.	G	T	6553.13	PASS	AC=4;AF=1;AN=4;ANN=T|missense_variant|MODERATE|PF3D7_0209600|PF3D7_0209600|transcript|PF3D7_0209600.1|Coding|1/8|c.1699C>A|p.His567Asn|1699/3399|1699/3399|567/1132||;BaseQRankSum=1.86;DP=264;ExcessHet=3.0103;FS=0;MLEAC=4;MLEAF=1;MQ=60;MQRankSum=0;POSITIVE_TRAIN_SITE;QD=25.5;ReadPosRankSum=0.203;RegionType=Core;SOR=0.223;VQSLOD=4.64;culprit=FS	GT:AD:DP:GQ:PL	1/1:0,112:112:99:2809,333,0	1/1:1,144:145:99:3760,421,0
Pf3D7_02_v3	400752	.	T	C	1594.13	PASS	AC=4;AF=1;AN=4;ANN=C|missense_variant|MODERATE|PF3D7_0209700|PF3D7_0209700|transcript|PF3D7_0209700.1|Coding|1/1|c.1108A>G|p.Ile370Val|1108/1707|1108/1707|370/568||;DP=69;ExcessHet=3.0103;FS=0;MLEAC=4;MLEAF=1;MQ=59.75;QD=23.44;RegionType=Core;SOR=2.139;VQSLOD=2.88;culprit=FS	GT:AD:DP:GQ:PL	1/1:0,30:30:89:722,89,0	1/1:0,38:39:99:888,112,0
Pf3D7_02_v3	401697	.	G	A	5326.13	PASS	AC=4;AF=1;AN=4;ANN=A|synonymous_variant|LOW|PF3D7_0209700|PF3D7_0209700|transcript|PF3D7_0209700.1|Coding|1/1|c.163C>T|p.Leu55Leu|163/1707|163/1707|55/568||;DP=222;ExcessHet=3.0103;FS=0;MLEAC=4;MLEAF=1;MQ=60;POSITIVE_TRAIN_SITE;QD=25.01;RegionType=Core;SOR=0.722;VQSLOD=7.71;culprit=FS	GT:AD:DP:GQ:PL	1/1:0,83:83:99:2077,246,0	1/1:0,130:133:99:3265,386,0
Pf3D7_02_v3	401892	.	T	G	4887.13	PASS	AC=4;AF=1;AN=4;ANN=G|intergenic_region|MODIFIER|PF3D7_0209700-UAP56|PF3D7_0209700-PF3D7_0209800|intergenic_region|PF3D7_0209700-PF3D7_0209800|||n.401892T>G||||||;BaseQRankSum=2.55;DP=122;ExcessHet=3.0103;FS=3.305;MLEAC=4;MLEAF=1;MQ=59.99;MQRankSum=0;POSITIVE_TRAIN_SITE;QD=30.92;ReadPosRankSum=-0.108;RegionType=Core;SOR=0.464;VQSLOD=3.38;culprit=FS	GT:AD:DP:GQ:PGT:PID:PL:PS	1|1:0,40:40:99:1|1:401876_C_CA:1700,120,0:401876	1/1:1,78:82:99:.:.:3203,227,0
Pf3D7_02_v3	403269	.	C	T	4788.13	PASS	AC=4;AF=1;AN=4;ANN=T|intergenic_region|MODIFIER|PF3D7_0209700-UAP56|PF3D7_0209700-PF3D7_0209800|intergenic_region|PF3D7_0209700-PF3D7_0209800|||n.403269C>T||||||;DP=201;ExcessHet=3.0103;FS=0;MLEAC=4;MLEAF=1;MQ=60;POSITIVE_TRAIN_SITE;QD=24.43;RegionType=Core;SOR=0.777;VQSLOD=7.52;culprit=FS	GT:AD:DP:GQ:PL	1/1:0,68:68:99:1612,200,0	1/1:0,128:128:99:3192,381,0
Pf3D7_02_v3	405753	.	A	G	2160.13	PASS	AC=4;AF=1;AN=4;ANN=G|intron_variant|MODIFIER|UAP56|PF3D7_0209800|transcript|PF3D7_0209800.1|Coding|1/1|c.274+329T>C||||||;DP=123;ExcessHet=3.0103;FS=0;MLEAC=4;MLEAF=1;MQ=57.55;QD=27.97;RegionType=Core;SOR=0.733;VQSLOD=4.51;culprit=FS	GT:AD:DP:GQ:PL	1/1:0,16:16:53:703,53,0	1/1:0,33:33:99:1473,106,0
Pf3D7_02_v3	405771	.	A	G	1294.12	PASS	AC=4;AF=1;AN=4;ANN=G|intron_variant|MODIFIER|UAP56|PF3D7_0209800|transcript|PF3D7_0209800.1|Coding|1/1|c.274+311T>C||||||;DP=131;ExcessHet=3.0103;FS=0;MLEAC=4;MLEAF=1;MQ=57.49;POSITIVE_TRAIN_SITE;QD=32.35;RegionType=Core;SOR=0.76;VQSLOD=6.33;culprit=FS	GT:AD:DP:GQ:PL	1/1:0,10:10:36:447,36,0	1/1:0,19:19:68:863,68,0
Pf3D7_02_v3	405823	.	A	G	618.05	PASS	AC=2;AF=1;AN=2;ANN=G|intron_variant|MODIFIER|UAP56|PF3D7_0209800|transcript|PF3D7_0209800.1|Coding|1/1|c.274+259T>C||||||;DP=82;ExcessHet=3.0103;FS=0;MLEAC=2;MLEAF=1;MQ=56.79;QD=35.29;RegionType=Core;SOR=0.976;VQSLOD=3.62;culprit=FS	GT:AD:DP:GQ:PL	./.:0,0	1/1:0,14:14:77:889,77,0
Pf3D7_02_v3	405829	.	G	A	618.05	PASS	AC=2;AF=1;AN=2;ANN=A|intron_variant|MODIFIER|UAP56|PF3D7_0209800|transcript|PF3D7_0209800.1|Coding|1/1|c.274+253C>T||||||;DP=82;ExcessHet=3.0103;FS=0;MLEAC=2;MLEAF=1;MQ=56.79;QD=25.56;RegionType=Core;SOR=0.976;VQSLOD=4.07;culprit=FS	GT:AD:DP:GQ:PL	./.:0,0	1/1:0,14:14:77:889,77,0
Pf3D7_02_v3	410343	.	A	G	3886.13	PASS	AC=4;AF=1;AN=4;ANN=G|intergenic_region|MODIFIER|Sec61-gamma-PF3D7_0210100|PF3D7_0210000-PF3D7_0210100|intergenic_region|PF3D7_0210000-PF3D7_0210100|||n.410343A>G||||||;DP=175;ExcessHet=3.0103;FS=0;MLEAC=4;MLEAF=1;MQ=59.88;POSITIVE_TRAIN_SITE;QD=23.41;RegionType=Core;SOR=0.815;VQSLOD=6.72;culprit=FS	GT:AD:DP:GQ:PL	1/1:0,69:72:99:1643,205,0	1/1:0,97:100:99:2259,285,0
Pf3D7_02_v3	412312	.	A	G	2959.13	PASS	AC=4;AF=1;AN=4;ANN=G|intron_variant|MODIFIER|PF3D7_0210100|PF3D7_0210100|transcript|PF3D7_0210100.1|Coding|1/2|c.21+17A>G||||||,G|intron_variant|MODIFIER|PF3D7_0210100|PF3D7_0210100|transcript|PF3D7_0210100.2|Coding|1/2|c.21+17A>G||||||;DP=122;ExcessHet=3.0103;FS=0;MLEAC=4;MLEAF=1;MQ=60;POSITIVE_TRAIN_SITE;QD=26.9;RegionType=Core;SOR=0.782;VQSLOD=5.56;culprit=FS	GT:AD:DP:GQ:PGT:PID:PL:PS	1|1:0,36:38:99:1|1:412312_A_G:1017,107,0:412312	1/1:0,74:77:99:.:.:1958,218,0
Pf3D7_02_v3	414616	.	C	A	5680.13	PASS	AC=4;AF=1;AN=4;ANN=A|missense_variant|MODERATE|PF3D7_0210200|PF3D7_0210200|transcript|PF3D7_0210200.1|Coding|1/2|c.6522G>T|p.Met2174Ile|6522/7767|6522/7767|2174/2588||;DP=251;ExcessHet=3.0103;FS=0;MLEAC=4;MLEAF=1;MQ=60;POSITIVE_TRAIN_SITE;QD=24.59;RegionType=Core;SOR=0.77;VQSLOD=7.06;culprit=FS	GT:AD:DP:GQ:PL	1/1:0,92:98:99:2212,271,0	1/1:0,139:143:99:3484,413,0
Pf3D7_02_v3	415166	.	G	A	5928.13	PASS	AC=4;AF=1;AN=4;ANN=A|missense_variant|MODERATE|PF3D7_0210200|PF3D7_0210200|transcript|PF3D7_0210200.1|Coding|1/2|c.5972C>T|p.Ser1991Leu|5972/7767|5972/7767|1991/2588||;DP=242;ExcessHet=3.0103;FS=0;MLEAC=4;MLEAF=1;MQ=60;POSITIVE_TRAIN_SITE;QD=25.23;RegionType=Core;SOR=0.753;VQSLOD=7.53;culprit=FS	GT:AD:DP:GQ:PL	1/1:0,110:110:99:2760,326,0	1/1:0,125:127:99:3184,373,0
Pf3D7_02_v3	417135	.	C	A	3337.13	PASS	AC=4;AF=1;AN=4;ANN=A|missense_variant|MODERATE|PF3D7_0210200|PF3D7_0210200|transcript|PF3D7_0210200.1|Coding|1/2|c.4003G>T|p.Asp1335Tyr|4003/7767|4003/7767|1335/2588||;BaseQRankSum=0.407;DP=171;ExcessHet=3.0103;FS=0;MLEAC=4;MLEAF=1;MQ=60;MQRankSum=0;QD=33.71;ReadPosRankSum=1.02;RegionType=Core;SOR=1.222;VQSLOD=2.88;culprit=FS	GT:AD:DP:GQ:PGT:PID:PL:PS	1|1:2,45:50:89:1|1:417135_C_A:1026,89,0:417135	1|1:0,52:57:99:1|1:417135_C_A:2327,156,0:417135
Pf3D7_02_v3	417138	.	C	A	3338.13	PASS	AC=4;AF=1;AN=4;ANN=A|missense_variant|MODERATE|PF3D7_0210200|PF3D7_0210200|transcript|PF3D7_0210200.1|Coding|1/2|c.4000G>T|p.Asp1334Tyr|4000/7767|4000/7767|1334/2588||;BaseQRankSum=0.611;DP=172;ExcessHet=3.0103;FS=0;MLEAC=4;MLEAF=1;MQ=60;MQRankSum=0;POSITIVE_TRAIN_SITE;QD=33.72;ReadPosRankSum=0.892;RegionType=Core;SOR=1.222;VQSLOD=4.29;culprit=FS	GT:AD:DP:GQ:PGT:PID:PL:PS	1|1:2,45:50:90:1|1:417135_C_A:1027,90,0:417135	1|1:0,52:57:99:1|1:417135_C_A:2327,157,0:417135
Pf3D7_02_v3	417141	.	A	C	3338.13	PASS	AC=4;AF=1;AN=4;ANN=C|missense_variant|MODERATE|PF3D7_0210200|PF3D7_0210200|transcript|PF3D7_0210200.1|Coding|1/2|c.3997T>G|p.Tyr1333Asp|3997/7767|3997/7767|1333/2588||;BaseQRankSum=0.028;DP=175;ExcessHet=3.0103;FS=0;MLEAC=4;MLEAF=1;MQ=60;MQRankSum=0;QD=33.72;ReadPosRankSum=0.793;RegionType=Core;SOR=1.222;VQSLOD=2.36;culprit=FS	GT:AD:DP:GQ:PGT:PID:PL:PS	1|1:2,45:50:90:1|1:417135_C_A:1027,90,0:417135	1|1:0,52:57:99:1|1:417135_C_A:2327,157,0:417135
Pf3D7_02_v3	417144	.	A	T	3339.13	PASS	AC=4;AF=1;AN=4;ANN=T|missense_variant|MODERATE|PF3D7_0210200|PF3D7_0210200|transcript|PF3D7_0210200.1|Coding|1/2|c.3994T>A|p.Tyr1332Asn|3994/7767|3994/7767|1332/2588||;BaseQRankSum=0.144;DP=182;ExcessHet=3.0103;FS=0;MLEAC=4;MLEAF=1;MQ=59.88;MQRankSum=0;QD=33.73;ReadPosRankSum=0.743;RegionType=Core;SOR=1.244;VQSLOD=2.46;culprit=FS	GT:AD:DP:GQ:PGT:PID:PL:PS	1|1:2,45:50:90:1|1:417135_C_A:1027,90,0:417135	1|1:0,52:58:99:1|1:417135_C_A:2328,157,0:417135
Pf3D7_02_v3	417146	.	T	A	4828.13	PASS	AC=4;AF=1;AN=4;ANN=A|missense_variant|MODERATE|PF3D7_0210200|PF3D7_0210200|transcript|PF3D7_0210200.1|Coding|1/2|c.3992A>T|p.Asp1331Val|3992/7767|3992/7767|1331/2588||;BaseQRankSum=0.304;DP=192;ExcessHet=3.0103;FS=0;MLEAC=4;MLEAF=1;MQ=59.78;MQRankSum=0;QD=23.78;ReadPosRankSum=0.743;RegionType=Core;SOR=1.179;VQSLOD=3.41;culprit=FS	GT:AD:DP:GQ:PL	1/1:2,45:51:99:1511,148,0	1/1:0,52:59:99:3333,231,0
Pf3D7_02_v3	417203	.	C	T	5684.13	PASS	AC=4;AF=1;AN=4;ANN=T|missense_variant|MODERATE|PF3D7_0210200|PF3D7_0210200|transcript|PF3D7_0210200.1|Coding|1/2|c.3935G>A|p.Ser1312Asn|3935/7767|3935/7767|1312/2588||;DP=241;ExcessHet=3.0103;FS=0;MLEAC=4;MLEAF=1;MQ=59.83;POSITIVE_TRAIN_SITE;QD=25.04;RegionType=Core;SOR=0.763;VQSLOD=7.53;culprit=FS	GT:AD:DP:GQ:PL	1/1:0,111:117:99:2757,330,0	1/1:0,116:119:99:2943,345,0
Pf3D7_02_v3	417643	.	A	T	5485.13	PASS	AC=4;AF=1;AN=4;ANN=T|synonymous_variant|LOW|PF3D7_0210200|PF3D7_0210200|transcript|PF3D7_0210200.1|Coding|1/2|c.3495T>A|p.Ser1165Ser|3495/7767|3495/7767|1165/2588||;BaseQRankSum=2.33;DP=228;ExcessHet=3.0103;FS=6.324;MLEAC=4;MLEAF=1;MQ=60;MQRankSum=0;POSITIVE_TRAIN_SITE;QD=25.05;ReadPosRankSum=1.43;RegionType=Core;SOR=0.255;VQSLOD=1.06;culprit=FS	GT:AD:DP:GQ:PL	1/1:1,93:94:99:2352,270,0	1/1:1,124:125:99:3149,363,0
Pf3D7_02_v3	419355	.	G	A	6592.13	PASS	AC=4;AF=1;AN=4;ANN=A|missense_variant|MODERATE|PF3D7_0210200|PF3D7_0210200|transcript|PF3D7_0210200.1|Coding|1/2|c.1783C>T|p.His595Tyr|1783/7767|1783/7767|595/2588||;DP=182;ExcessHet=3.0103;FS=0;MLEAC=4;MLEAF=1;MQ=59.31;POSITIVE_TRAIN_SITE;QD=36.88;RegionType=Core;SOR=0.811;VQSLOD=5.78;culprit=FS	GT:AD:DP:GQ:PL	1/1:0,100:102:99:3802,301,0	1/1:0,76:76:99:2806,228,0
Pf3D7_02_v3	421989	.	C	T	2459.13	PASS	AC=4;AF=1;AN=4;ANN=T|intergenic_region|MODIFIER|PF3D7_0210200-PF3D7_0210300|PF3D7_0210200-PF3D7_0210300|intergenic_region|PF3D7_0210200-PF3D7_0210300|||n.421989C>T||||||;DP=118;ExcessHet=3.0103;FS=0;MLEAC=4;MLEAF=1;MQ=60;POSITIVE_TRAIN_SITE;QD=24.84;RegionType=Core;SOR=1.047;VQSLOD=5.79;culprit=FS	GT:AD:DP:GQ:PL	1/1:0,40:50:99:1005,119,0	1/1:0,59:66:99:1470,176,0
Pf3D7_02_v3	426633	.	G	T	2488.48	PASS	AC=4;AF=1;AN=4;ANN=T|intergenic_region|MODIFIER|PF3D7_0210400-PF3D7_0210500|PF3D7_0210400-PF3D7_0210500|intergenic_region|PF3D7_0210400-PF3D7_0210500|||n.426633G>T||||||;DP=84;ExcessHet=3.0103;FS=0;MLEAC=4;MLEAF=1;MQ=60;QD=28.11;RegionType=Core;SOR=0.92;VQSLOD=4.35;culprit=FS	GT:AD:DP:GQ:PL	1/1:0,20:22:66:940,66,0	1/1:0,50:54:99:2521,181,0
Pf3D7_02_v3	429011	.	G	A	6197.13	PASS	AC=4;AF=1;AN=4;ANN=A|missense_variant|MODERATE|PF3D7_0210500|PF3D7_0210500|transcript|PF3D7_0210500.1|Coding|1/1|c.1522G>A|p.Glu508Lys|1522/4041|1522/4041|508/1346||;DP=256;ExcessHet=3.0103;FS=0;MLEAC=4;MLEAF=1;MQ=60;POSITIVE_TRAIN_SITE;QD=25.4;RegionType=Core;SOR=0.693;VQSLOD=6.68;culprit=FS	GT:AD:DP:GQ:PL	1/1:0,114:118:99:2939,340,0	1/1:0,130:132:99:3274,385,0
Pf3D7_02_v3	433149	.	A	G	4113.13	PASS	AC=4;AF=1;AN=4;ANN=G|synonymous_variant|LOW|PF3D7_0210600|PF3D7_0210600|transcript|PF3D7_0210600.1|Coding|3/5|c.465T>C|p.Asn155Asn|465/1341|465/1341|155/446||;DP=177;ExcessHet=3.0103;FS=0;MLEAC=4;MLEAF=1;MQ=60;POSITIVE_TRAIN_SITE;QD=23.78;RegionType=Core;SOR=0.763;VQSLOD=7.06;culprit=FS	GT:AD:DP:GQ:PL	1/1:0,73:74:99:1716,215,0	1/1:0,100:102:99:2413,297,0
Pf3D7_02_v3	433666	.	A	G	911.86	PASS	AC=4;AF=1;AN=4;ANN=G|intron_variant|MODIFIER|PF3D7_0210600|PF3D7_0210600|transcript|PF3D7_0210600.1|Coding|1/4|c.125-56T>C||||||;DP=117;ExcessHet=3.0103;FS=0;MLEAC=4;MLEAF=1;MQ=56.7;QD=24.24;RegionType=Core;SOR=0.749;VQSLOD=5.35;culprit=SOR	GT:AD:DP:GQ:PGT:PID:PL:PS	1|1:0,7:13:9:1|1:433666_A_G:242,9,0:433666	1|1:0,19:22:35:1|1:433666_A_G:686,35,0:433666
Pf3D7_02_v3	433746	.	G	T	411.06	PASS	AC=2;AF=1;AN=2;ANN=T|intron_variant|MODIFIER|PF3D7_0210600|PF3D7_0210600|transcript|PF3D7_0210600.1|Coding|1/4|c.125-136C>A||||||;DP=36;ExcessHet=3.0103;FS=0;MLEAC=2;MLEAF=1;MQ=52.73;QD=29.36;RegionType=Core;SOR=0.976;VQSLOD=3.91;culprit=FS	GT:AD:DP:GQ:PL	1/1:0,0:14:47:425,47,0	./.:0,0
Pf3D7_02_v3	433931	.	A	T	62.29	PASS	AC=2;AF=1;AN=2;ANN=T|intron_variant|MODIFIER|PF3D7_0210600|PF3D7_0210600|transcript|PF3D7_0210600.1|Coding|1/4|c.124+32T>A||||||;DP=23;ExcessHet=3.0103;FS=0;MLEAC=1;MLEAF=0.5;MQ=53.59;QD=20.76;RegionType=Core;SOR=1.371;VQSLOD=3.21;culprit=FS	GT:AD:DP:GQ:PL	1/1:0,3:17:11:76,11,0	./.:0,0
Pf3D7_02_v3	434163	.	C	T	2401.13	PASS	AC=4;AF=1;AN=4;ANN=T|intergenic_region|MODIFIER|PF3D7_0210600-SYN17|PF3D7_0210600-PF3D7_0210700|intergenic_region|PF3D7_0210600-PF3D7_0210700|||n.434163C>T||||||;DP=110;ExcessHet=3.0103;FS=0;MLEAC=4;MLEAF=1;MQ=59.96;POSITIVE_TRAIN_SITE;QD=25.28;RegionType=Core;SOR=1.418;VQSLOD=5.23;culprit=FS	GT:AD:DP:GQ:PL	1/1:0,29:35:86:730,86,0	1/1:0,66:71:99:1687,195,0
Pf3D7_02_v3	437165	.	A	T	1680.13	PASS	AC=4;AF=1;AN=4;ANN=T|intergenic_region|MODIFIER|SYN17-PF3D7_0210800|PF3D7_0210700-PF3D7_0210800|intergenic_region|PF3D7_0210700-PF3D7_0210800|||n.437165A>T||||||;BaseQRankSum=1.8;DP=115;ExcessHet=3.0103;FS=0;MLEAC=4;MLEAF=1;MQ=57.86;MQRankSum=-0.398;QD=21.82;ReadPosRankSum=-1.147;RegionType=Core;SOR=1.402;VQSLOD=2.6;culprit=FS	GT:AD:DP:GQ:PL	1/1:0,17:23:49:369,49,0	1/1:1,59:75:99:1327,162,0
Pf3D7_02_v3	438713	.	C	G	4984.13	PASS	AC=4;AF=1;AN=4;ANN=G|missense_variant|MODERATE|PF3D7_0210800|PF3D7_0210800|transcript|PF3D7_0210800.1|Coding|1/1|c.290G>C|p.Ser97Thr|290/1248|290/1248|97/415||;DP=214;ExcessHet=3.0103;FS=0;MLEAC=4;MLEAF=1;MQ=60;POSITIVE_TRAIN_SITE;QD=24.19;RegionType=Core;SOR=0.732;VQSLOD=7.67;culprit=FS	GT:AD:DP:GQ:PL	1/1:0,90:90:99:2146,267,0	1/1:0,116:116:99:2854,346,0
Pf3D7_02_v3	445479	.	T	A	5029.13	PASS	AC=4;AF=1;AN=4;ANN=A|intergenic_region|MODIFIER|PF3D7_0211000-PF3D7_0211100|PF3D7_0211000-PF3D7_0211100|intergenic_region|PF3D7_0211000-PF3D7_0211100|||n.445479T>A||||||;DP=204;ExcessHet=3.0103;FS=0;MLEAC=4;MLEAF=1;MQ=60;POSITIVE_TRAIN_SITE;QD=25.4;RegionType=Core;SOR=0.734;VQSLOD=7.58;culprit=FS	GT:AD:DP:GQ:PL	1/1:0,86:86:99:2180,256,0	1/1:0,112:114:99:2865,334,0
Pf3D7_02_v3	453804	.	A	G	5415.13	PASS	AC=4;AF=1;AN=4;ANN=G|missense_variant|MODERATE|PF3D7_0211100|PF3D7_0211100|transcript|PF3D7_0211100.1|Coding|1/1|c.2054A>G|p.Glu685Gly|2054/3366|2054/3366|685/1121||;DP=230;ExcessHet=3.0103;FS=0;MLEAC=4;MLEAF=1;MQ=60;POSITIVE_TRAIN_SITE;QD=24.73;RegionType=Core;SOR=0.798;VQSLOD=7.08;culprit=FS	GT:AD:DP:GQ:PL	1/1:0,100:100:99:2459,298,0	1/1:0,119:119:99:2972,354,0
Pf3D7_02_v3	468251	.	G	A	5665.13	PASS	AC=4;AF=1;AN=4;ANN=A|missense_variant|MODERATE|PF3D7_0211600|PF3D7_0211600|transcript|PF3D7_0211600.1|Coding|1/1|c.405G>A|p.Met135Ile|405/630|405/630|135/209||;DP=237;ExcessHet=3.0103;FS=0;MLEAC=4;MLEAF=1;MQ=60;POSITIVE_TRAIN_SITE;QD=24.74;RegionType=Core;SOR=0.702;VQSLOD=6.99;culprit=FS	GT:AD:DP:GQ:PL	1/1:0,96:96:99:2459,286,0	1/1:0,133:133:99:3222,394,0
Pf3D7_02_v3	470675	.	A	G	5110.13	PASS	AC=4;AF=1;AN=4;ANN=G|missense_variant|MODERATE|TKL1|PF3D7_0211700|transcript|PF3D7_0211700.1|Coding|1/1|c.886A>G|p.Lys296Glu|886/3702|886/3702|296/1233||;DP=218;ExcessHet=3.0103;FS=0;MLEAC=4;MLEAF=1;MQ=60;POSITIVE_TRAIN_SITE;QD=24.81;RegionType=Core;SOR=0.824;VQSLOD=7;culprit=FS	GT:AD:DP:GQ:PL	1/1:0,76:77:99:1935,227,0	1/1:0,130:132:99:3191,387,0
Pf3D7_02_v3	470738	.	G	A	6084.13	PASS	AC=4;AF=1;AN=4;ANN=A|missense_variant|MODERATE|TKL1|PF3D7_0211700|transcript|PF3D7_0211700.1|Coding|1/1|c.949G>A|p.Asp317Asn|949/3702|949/3702|317/1233||;DP=262;ExcessHet=3.0103;FS=0;MLEAC=4;MLEAF=1;MQ=60;POSITIVE_TRAIN_SITE;QD=25.04;RegionType=Core;SOR=0.876;VQSLOD=6.25;culprit=FS	GT:AD:DP:GQ:PL	1/1:0,113:117:99:2828,337,0	1/1:0,130:130:99:3272,387,0
Pf3D7_02_v3	471123	.	C	A	5457.13	PASS	AC=4;AF=1;AN=4;ANN=A|missense_variant|MODERATE|TKL1|PF3D7_0211700|transcript|PF3D7_0211700.1|Coding|1/1|c.1334C>A|p.Thr445Asn|1334/3702|1334/3702|445/1233||;DP=231;ExcessHet=3.0103;FS=0;MLEAC=4;MLEAF=1;MQ=58.42;POSITIVE_TRAIN_SITE;QD=24.92;RegionType=Core;SOR=0.973;VQSLOD=5.59;culprit=FS	GT:AD:DP:GQ:PL	1/1:0,104:107:99:2616,310,0	1/1:0,115:117:99:2857,341,0
Pf3D7_02_v3	471188	.	T	A	4177.13	PASS	AC=4;AF=1;AN=4;ANN=A|missense_variant|MODERATE|TKL1|PF3D7_0211700|transcript|PF3D7_0211700.1|Coding|1/1|c.1399T>A|p.Cys467Ser|1399/3702|1399/3702|467/1233||;DP=189;ExcessHet=3.0103;FS=0;MLEAC=4;MLEAF=1;MQ=60;POSITIVE_TRAIN_SITE;QD=24.43;RegionType=Core;SOR=0.926;VQSLOD=6.24;culprit=FS	GT:AD:DP:GQ:PL	1/1:0,76:78:99:1800,224,0	1/1:0,95:101:99:2393,280,0
Pf3D7_02_v3	471647	.	G	A	683.04	PASS	AC=2;AF=1;AN=2;ANN=A|missense_variant|MODERATE|TKL1|PF3D7_0211700|transcript|PF3D7_0211700.1|Coding|1/1|c.1858G>A|p.Val620Ile|1858/3702|1858/3702|620/1233||;DP=138;ExcessHet=3.0103;FS=0;MLEAC=2;MLEAF=1;MQ=58.97;POSITIVE_TRAIN_SITE;QD=23.19;RegionType=Core;SOR=1.371;VQSLOD=5.01;culprit=FS	GT:AD:DP:GQ:PL	./.:0,0	1/1:0,16:17:99:5736,394,0
Pf3D7_02_v3	471651	.	G	T	842.05	PASS	AC=2;AF=1;AN=2;ANN=T|missense_variant|MODERATE|TKL1|PF3D7_0211700|transcript|PF3D7_0211700.1|Coding|1/1|c.1862G>T|p.Arg621Ile|1862/3702|1862/3702|621/1233||;DP=135;ExcessHet=3.0103;FS=0;MLEAC=2;MLEAF=1;MQ=58.88;POSITIVE_TRAIN_SITE;QD=28.31;RegionType=Core;SOR=1.085;VQSLOD=4.84;culprit=FS	GT:AD:DP:GQ:PL	./.:0,0	1/1:0,22:22:99:5880,406,0
Pf3D7_02_v3	471671	.	A	T	1058.1	PASS	AC=4;AF=1;AN=4;ANN=T|missense_variant|MODERATE|TKL1|PF3D7_0211700|transcript|PF3D7_0211700.1|Coding|1/1|c.1882A>T|p.Asn628Tyr|1882/3702|1882/3702|628/1233||;DP=231;ExcessHet=3.0103;FS=0;MLEAC=4;MLEAF=1;MQ=58.08;QD=21.16;RegionType=Core;SOR=0.859;VQSLOD=2.48;culprit=FS	GT:AD:DP:GQ:PGT:PID:PL:PS	1|1:0,13:13:26:1|1:471671_A_T:314,26,0:471671	1|1:0,37:37:93:1|1:471671_A_T:760,93,0:471671
Pf3D7_02_v3	471677	.	A	G	1066.11	PASS	AC=4;AF=1;AN=4;ANN=G|missense_variant|MODERATE|TKL1|PF3D7_0211700|transcript|PF3D7_0211700.1|Coding|1/1|c.1888A>G|p.Ile630Val|1888/3702|1888/3702|630/1233||;DP=231;ExcessHet=3.0103;FS=0;MLEAC=4;MLEAF=1;MQ=58.08;POSITIVE_TRAIN_SITE;QD=21.32;RegionType=Core;SOR=0.859;VQSLOD=4.54;culprit=FS	GT:AD:DP:GQ:PGT:PID:PL:PS	1|1:0,13:13:28:1|1:471671_A_T:317,28,0:471671	1|1:0,37:37:96:1|1:471671_A_T:765,96,0:471671
Pf3D7_02_v3	471686	.	A	T	7534.13	PASS	AC=4;AF=1;AN=4;ANN=T|missense_variant|MODERATE|TKL1|PF3D7_0211700|transcript|PF3D7_0211700.1|Coding|1/1|c.1897A>T|p.Asn633Tyr|1897/3702|1897/3702|633/1233||;DP=216;ExcessHet=3.0103;FS=0;MLEAC=4;MLEAF=1;MQ=57.84;POSITIVE_TRAIN_SITE;QD=33.75;RegionType=Core;SOR=0.77;VQSLOD=6.15;culprit=FS	GT:AD:DP:GQ:PL	1/1:0,79:79:99:3235,238,0	1/1:0,108:108:99:4315,326,0
Pf3D7_02_v3	471701	.	T	A	1087.12	PASS	AC=4;AF=1;AN=4;ANN=A|missense_variant|MODERATE|TKL1|PF3D7_0211700|transcript|PF3D7_0211700.1|Coding|1/1|c.1912T>A|p.Tyr638Asn|1912/3702|1912/3702|638/1233||;DP=205;ExcessHet=3.0103;FS=0;MLEAC=4;MLEAF=1;MQ=57.6;QD=21.74;RegionType=Core;SOR=0.813;VQSLOD=3.43;culprit=QD	GT:AD:DP:GQ:PGT:PID:PL:PS	1|1:0,13:13:33:1|1:471671_A_T:328,33,0:471671	1|1:0,37:38:99:1|1:471671_A_T:775,101,0:471671
Pf3D7_02_v3	471722	.	G	A	1106.12	PASS	AC=4;AF=1;AN=4;ANN=A|missense_variant|MODERATE|TKL1|PF3D7_0211700|transcript|PF3D7_0211700.1|Coding|1/1|c.1933G>A|p.Val645Ile|1933/3702|1933/3702|645/1233||;DP=189;ExcessHet=3.0103;FS=0;MLEAC=4;MLEAF=1;MQ=57.11;QD=22.12;RegionType=Core;SOR=0.813;VQSLOD=3.67;culprit=FS	GT:AD:DP:GQ:PGT:PID:PL:PS	1|1:0,13:13:38:1|1:471671_A_T:338,38,0:471671	1|1:0,37:38:99:1|1:471671_A_T:784,105,0:471671
Pf3D7_02_v3	471771	.	G	T	5057.13	PASS	AC=4;AF=1;AN=4;ANN=T|missense_variant|MODERATE|TKL1|PF3D7_0211700|transcript|PF3D7_0211700.1|Coding|1/1|c.1982G>T|p.Arg661Ile|1982/3702|1982/3702|661/1233||;DP=199;ExcessHet=3.0103;FS=0;MLEAC=4;MLEAF=1;MQ=58.32;QD=35.41;RegionType=Core;SOR=0.853;VQSLOD=4.12;culprit=FS	GT:AD:DP:GQ:PL	1/1:0,13:14:99:1778,177,0	1/1:0,37:38:99:3295,362,0
Pf3D7_02_v3	472599	.	C	A	4484.13	PASS	AC=4;AF=1;AN=4;ANN=A|missense_variant|MODERATE|TKL1|PF3D7_0211700|transcript|PF3D7_0211700.1|Coding|1/1|c.2810C>A|p.Thr937Asn|2810/3702|2810/3702|937/1233||;BaseQRankSum=0.26;DP=191;ExcessHet=3.0103;FS=0;MLEAC=4;MLEAF=1;MQ=60;MQRankSum=0;POSITIVE_TRAIN_SITE;QD=24.64;ReadPosRankSum=-1.568;RegionType=Core;SOR=0.255;VQSLOD=5.5;culprit=FS	GT:AD:DP:GQ:PL	1/1:0,48:49:99:1211,142,0	1/1:1,133:137:99:3289,371,0
Pf3D7_02_v3	477385	.	T	A	355.04	PASS	AC=2;AF=1;AN=2;ANN=A|intergenic_region|MODIFIER|AsnRS-PF3D7_0211900|PF3D7_0211800-PF3D7_0211900|intergenic_region|PF3D7_0211800-PF3D7_0211900|||n.477385T>A||||||;DP=11;ExcessHet=3.0103;FS=0;MLEAC=2;MLEAF=1;MQ=60;QD=32.02;RegionType=Core;SOR=1.802;VQSLOD=2.43;culprit=FS	GT:AD:DP:GQ:PL	./.:0,0	1/1:0,9:11:27:369,27,0
Pf3D7_02_v3	480862	.	A	C	4218.13	PASS	AC=4;AF=1;AN=4;ANN=C|synonymous_variant|LOW|PF3D7_0212000|PF3D7_0212000|transcript|PF3D7_0212000.1|Coding|2/3|c.576A>C|p.Val192Val|576/936|576/936|192/311||;DP=180;ExcessHet=3.0103;FS=0;MLEAC=4;MLEAF=1;MQ=60;POSITIVE_TRAIN_SITE;QD=24.38;RegionType=Core;SOR=0.764;VQSLOD=7.36;culprit=FS	GT:AD:DP:GQ:PL	1/1:0,64:65:99:1612,190,0	1/1:0,109:109:99:2622,323,0
Pf3D7_02_v3	480927	.	A	G	4559.13	PASS	AC=4;AF=1;AN=4;ANN=G|missense_variant|MODERATE|PF3D7_0212000|PF3D7_0212000|transcript|PF3D7_0212000.1|Coding|2/3|c.641A>G|p.Asp214Gly|641/936|641/936|214/311||;DP=205;ExcessHet=3.0103;FS=0;MLEAC=4;MLEAF=1;MQ=59.77;POSITIVE_TRAIN_SITE;QD=23.26;RegionType=Core;SOR=0.819;VQSLOD=6.47;culprit=FS	GT:AD:DP:GQ:PL	1/1:0,90:92:99:2088,265,0	1/1:0,106:108:99:2487,311,0
Pf3D7_02_v3	481408	.	G	T	4526.13	PASS	AC=4;AF=1;AN=4;ANN=T|missense_variant|MODERATE|PF3D7_0212000|PF3D7_0212000|transcript|PF3D7_0212000.1|Coding|3/3|c.912G>T|p.Lys304Asn|912/936|912/936|304/311||;DP=205;ExcessHet=3.0103;FS=0;MLEAC=4;MLEAF=1;MQ=60;POSITIVE_TRAIN_SITE;QD=25.15;RegionType=Core;SOR=1.144;VQSLOD=5.28;culprit=FS	GT:AD:DP:GQ:PL	1/1:0,77:86:99:1961,228,0	1/1:0,103:109:99:2581,305,0
Pf3D7_02_v3	484149	.	C	T	5390.13	PASS	AC=4;AF=1;AN=4;ANN=T|synonymous_variant|LOW|PF3D7_0212100|PF3D7_0212100|transcript|PF3D7_0212100.1|Coding|1/1|c.714C>T|p.Asn238Asn|714/5535|714/5535|238/1844||;DP=224;ExcessHet=3.0103;FS=0;MLEAC=4;MLEAF=1;MQ=60;POSITIVE_TRAIN_SITE;QD=25.19;RegionType=Core;SOR=0.702;VQSLOD=7.37;culprit=FS	GT:AD:DP:GQ:PL	1/1:0,86:86:99:2157,256,0	1/1:0,128:129:99:3249,381,0
Pf3D7_02_v3	484267	.	A	G	8667.13	PASS	AC=4;AF=1;AN=4;ANN=G|missense_variant|MODERATE|PF3D7_0212100|PF3D7_0212100|transcript|PF3D7_0212100.1|Coding|1/1|c.832A>G|p.Met278Val|832/5535|832/5535|278/1844||;DP=197;ExcessHet=3.0103;FS=0;MLEAC=4;MLEAF=1;MQ=58.62;QD=24.73;RegionType=Core;SOR=1.029;VQSLOD=3.98;culprit=FS	GT:AD:DP:GQ:PGT:PID:PL:PS	1|1:0,77:77:99:1|1:484228_TTGAATAATGTGGATA_T:3424,232,0:484228	1|1:0,119:120:99:1|1:484228_TTGAATAATGTGGATA_T:5259,358,0:484228
Pf3D7_02_v3	484270	.	A	G	8432.13	PASS	AC=4;AF=1;AN=4;ANN=G|missense_variant|MODERATE|PF3D7_0212100|PF3D7_0212100|transcript|PF3D7_0212100.1|Coding|1/1|c.835A>G|p.Asn279Asp|835/5535|835/5535|279/1844||;DP=193;ExcessHet=3.0103;FS=0;MLEAC=4;MLEAF=1;MQ=58.77;QD=23.02;RegionType=Core;SOR=1.037;VQSLOD=3.12;culprit=FS	GT:AD:DP:GQ:PGT:PID:PL:PS	1|1:0,77:77:99:1|1:484228_TTGAATAATGTGGATA_T:3404,232,0:484228	1|1:0,115:116:99:1|1:484228_TTGAATAATGTGGATA_T:5044,346,0:484228
Pf3D7_02_v3	484272	.	C	T	8300.13	PASS	AC=4;AF=1;AN=4;ANN=T|synonymous_variant|LOW|PF3D7_0212100|PF3D7_0212100|transcript|PF3D7_0212100.1|Coding|1/1|c.837C>T|p.Asn279Asn|837/5535|837/5535|279/1844||;DP=198;ExcessHet=3.0103;FS=0;MLEAC=4;MLEAF=1;MQ=58.8;QD=22.15;RegionType=Core;SOR=1.002;VQSLOD=1.73;culprit=FS	GT:AD:DP:GQ:PGT:PID:PL:PS	1|1:0,76:76:99:1|1:484228_TTGAATAATGTGGATA_T:3360,229,0:484228	1|1:0,113:114:99:1|1:484228_TTGAATAATGTGGATA_T:4956,340,0:484228
Pf3D7_02_v3	486708	.	C	T	601.06	PASS	AC=2;AF=1;AN=2;ANN=T|synonymous_variant|LOW|PF3D7_0212100|PF3D7_0212100|transcript|PF3D7_0212100.1|Coding|1/1|c.3273C>T|p.Asn1091Asn|3273/5535|3273/5535|1091/1844||;DP=62;ExcessHet=3.0103;FS=0;MLEAC=2;MLEAF=1;MQ=51.6;QD=31.63;RegionType=Core;SOR=1.292;VQSLOD=3.01;culprit=FS	GT:AD:DP:GQ:PGT:PID:PL:PS	./.:0,0	1|1:0,19:19:38:1|1:486622_G_GTGAACAATA:615,38,0:486622
Pf3D7_02_v3	486712	.	G	A	602.06	PASS	AC=2;AF=1;AN=2;ANN=A|missense_variant|MODERATE|PF3D7_0212100|PF3D7_0212100|transcript|PF3D7_0212100.1|Coding|1/1|c.3277G>A|p.Val1093Met|3277/5535|3277/5535|1093/1844||;DP=65;ExcessHet=3.0103;FS=0;MLEAC=2;MLEAF=1;MQ=52.02;QD=31.69;RegionType=Core;SOR=1.292;VQSLOD=3.62;culprit=FS	GT:AD:DP:GQ:PGT:PID:PL:PS	./.:0,0	1|1:0,19:19:39:1|1:486622_G_GTGAACAATA:616,39,0:486622
Pf3D7_02_v3	486713	.	T	C	603.06	PASS	AC=2;AF=1;AN=2;ANN=C|missense_variant|MODERATE|PF3D7_0212100|PF3D7_0212100|transcript|PF3D7_0212100.1|Coding|1/1|c.3278T>C|p.Val1093Ala|3278/5535|3278/5535|1093/1844||;DP=67;ExcessHet=3.0103;FS=0;MLEAC=2;MLEAF=1;MQ=52.28;QD=31.74;RegionType=Core;SOR=1.292;VQSLOD=2.51;culprit=FS	GT:AD:DP:GQ:PGT:PID:PL:PS	./.:0,0	1|1:0,19:19:39:1|1:486622_G_GTGAACAATA:617,39,0:486622
Pf3D7_02_v3	486719	.	G	A	605.06	PASS	AC=2;AF=1;AN=2;ANN=A|missense_variant|MODERATE|PF3D7_0212100|PF3D7_0212100|transcript|PF3D7_0212100.1|Coding|1/1|c.3284G>A|p.Ser1095Asn|3284/5535|3284/5535|1095/1844||;DP=71;ExcessHet=3.0103;FS=0;MLEAC=2;MLEAF=1;MQ=52.74;QD=31.85;RegionType=Core;SOR=1.292;VQSLOD=3.34;culprit=FS	GT:AD:DP:GQ:PGT:PID:PL:PS	./.:0,0	1|1:0,19:19:40:1|1:486622_G_GTGAACAATA:619,40,0:486622
Pf3D7_02_v3	486720	.	T	C	833.92	PASS	AC=4;AF=1;AN=4;ANN=C|synonymous_variant|LOW|PF3D7_0212100|PF3D7_0212100|transcript|PF3D7_0212100.1|Coding|1/1|c.3285T>C|p.Ser1095Ser|3285/5535|3285/5535|1095/1844||;DP=128;ExcessHet=3.0103;FS=0;MLEAC=4;MLEAF=1;MQ=52.44;QD=30.89;RegionType=Core;SOR=0.76;VQSLOD=4.68;culprit=SOR	GT:AD:DP:GQ:PGT:PID:PL:PS	1|1:0,8:10:14:1|1:486622_G_GTGAACAATA:229,14,0:486622	1|1:0,19:19:41:1|1:486622_G_GTGAACAATA:621,41,0:486622
Pf3D7_02_v3	486721	.	G	A	835.92	PASS	AC=4;AF=1;AN=4;ANN=A|missense_variant|MODERATE|PF3D7_0212100|PF3D7_0212100|transcript|PF3D7_0212100.1|Coding|1/1|c.3286G>A|p.Val1096Met|3286/5535|3286/5535|1096/1844||;DP=128;ExcessHet=3.0103;FS=0;MLEAC=4;MLEAF=1;MQ=52.44;QD=30.96;RegionType=Core;SOR=0.76;VQSLOD=4.23;culprit=FS	GT:AD:DP:GQ:PGT:PID:PL:PS	1|1:0,8:10:14:1|1:486622_G_GTGAACAATA:231,14,0:486622	1|1:0,19:19:41:1|1:486622_G_GTGAACAATA:621,41,0:486622
Pf3D7_02_v3	486729	.	T	C	5363.13	PASS	AC=4;AF=1;AN=4;ANN=C|synonymous_variant|LOW|PF3D7_0212100|PF3D7_0212100|transcript|PF3D7_0212100.1|Coding|1/1|c.3294T>C|p.Asn1098Asn|3294/5535|3294/5535|1098/1844||;DP=215;ExcessHet=3.0103;FS=0;MLEAC=4;MLEAF=1;MQ=55.43;QD=32.88;RegionType=Core;SOR=0.76;VQSLOD=4.47;culprit=FS	GT:AD:DP:GQ:PL	1/1:0,8:10:99:2306,154,0	1/1:0,19:19:99:3073,230,0
Pf3D7_02_v3	487362	.	C	T	9988.13	PASS	AC=4;AF=1;AN=4;ANN=T|synonymous_variant|LOW|PF3D7_0212100|PF3D7_0212100|transcript|PF3D7_0212100.1|Coding|1/1|c.3927C>T|p.Asp1309Asp|3927/5535|3927/5535|1309/1844||;DP=237;ExcessHet=3.0103;FS=0;MLEAC=4;MLEAF=1;MQ=59.81;POSITIVE_TRAIN_SITE;QD=29.42;RegionType=Core;SOR=0.773;VQSLOD=5.58;culprit=FS	GT:AD:DP:GQ:PGT:PID:PL:PS	1|1:0,97:98:99:1|1:487362_C_T:4302,292,0:487362	1|1:0,130:133:99:1|1:487362_C_T:5702,391,0:487362
Pf3D7_02_v3	487367	.	G	T	9983.13	PASS	AC=4;AF=1;AN=4;ANN=T|missense_variant|MODERATE|PF3D7_0212100|PF3D7_0212100|transcript|PF3D7_0212100.1|Coding|1/1|c.3932G>T|p.Arg1311Leu|3932/5535|3932/5535|1311/1844||;DP=230;ExcessHet=3.0103;FS=0;MLEAC=4;MLEAF=1;MQ=59.8;POSITIVE_TRAIN_SITE;QD=28.13;RegionType=Core;SOR=0.783;VQSLOD=6.04;culprit=FS	GT:AD:DP:GQ:PGT:PID:PL:PS	1|1:0,97:98:99:1|1:487362_C_T:4322,292,0:487362	1|1:0,129:132:99:1|1:487362_C_T:5677,388,0:487362
Pf3D7_02_v3	487371	.	A	T	9758.13	PASS	AC=4;AF=1;AN=4;ANN=T|missense_variant|MODERATE|PF3D7_0212100|PF3D7_0212100|transcript|PF3D7_0212100.1|Coding|1/1|c.3936A>T|p.Gln1312His|3936/5535|3936/5535|1312/1844||;DP=226;ExcessHet=3.0103;FS=0;MLEAC=4;MLEAF=1;MQ=59.8;POSITIVE_TRAIN_SITE;QD=34.81;RegionType=Core;SOR=0.757;VQSLOD=5.98;culprit=FS	GT:AD:DP:GQ:PGT:PID:PL:PS	1|1:0,94:95:99:1|1:487362_C_T:4157,283,0:487362	1|1:0,127:130:99:1|1:487362_C_T:5617,382,0:487362
Pf3D7_02_v3	488534	.	A	G	6534.13	PASS	AC=4;AF=1;AN=4;ANN=G|missense_variant|MODERATE|PF3D7_0212100|PF3D7_0212100|transcript|PF3D7_0212100.1|Coding|1/1|c.5099A>G|p.Asp1700Gly|5099/5535|5099/5535|1700/1844||;DP=277;ExcessHet=3.0103;FS=0;MLEAC=4;MLEAF=1;MQ=60;POSITIVE_TRAIN_SITE;QD=24.11;RegionType=Core;SOR=0.746;VQSLOD=7.11;culprit=FS	GT:AD:DP:GQ:PL	1/1:0,109:109:99:2639,323,0	1/1:0,162:162:99:3911,480,0
Pf3D7_02_v3	488706	.	T	G	6172.13	PASS	AC=4;AF=1;AN=4;ANN=G|synonymous_variant|LOW|PF3D7_0212100|PF3D7_0212100|transcript|PF3D7_0212100.1|Coding|1/1|c.5271T>G|p.Thr1757Thr|5271/5535|5271/5535|1757/1844||;DP=263;ExcessHet=3.0103;FS=0;MLEAC=4;MLEAF=1;MQ=60;POSITIVE_TRAIN_SITE;QD=23.74;RegionType=Core;SOR=0.709;VQSLOD=6.24;culprit=FS	GT:AD:DP:GQ:PL	1/1:0,104:104:99:2453,308,0	1/1:0,156:156:99:3735,463,0
Pf3D7_02_v3	498617	.	A	T	4601.13	PASS	AC=4;AF=1;AN=4;ANN=T|missense_variant|MODERATE|PF3D7_0212400|PF3D7_0212400|transcript|PF3D7_0212400.1|Coding|2/3|c.9025T>A|p.Leu3009Ile|9025/12276|9025/12276|3009/4091||;DP=194;ExcessHet=3.0103;FS=0;MLEAC=4;MLEAF=1;MQ=60;POSITIVE_TRAIN_SITE;QD=25.42;RegionType=Core;SOR=0.715;VQSLOD=7.44;culprit=FS	GT:AD:DP:GQ:PL	1/1:0,73:77:99:1883,218,0	1/1:0,108:109:99:2734,321,0
Pf3D7_02_v3	499660	.	T	A	4458.13	PASS	AC=4;AF=1;AN=4;ANN=A|missense_variant|MODERATE|PF3D7_0212400|PF3D7_0212400|transcript|PF3D7_0212400.1|Coding|2/3|c.7982A>T|p.Asn2661Ile|7982/12276|7982/12276|2661/4091||;BaseQRankSum=2.16;DP=190;ExcessHet=3.0103;FS=0;MLEAC=4;MLEAF=1;MQ=60;MQRankSum=0;POSITIVE_TRAIN_SITE;QD=24.36;ReadPosRankSum=-0.032;RegionType=Core;SOR=0.344;VQSLOD=5.65;culprit=FS	GT:AD:DP:GQ:PL	1/1:0,74:77:99:1838,220,0	1/1:1,108:109:99:2636,312,0
Pf3D7_02_v3	499889	.	T	C	4457.13	PASS	AC=4;AF=1;AN=4;ANN=C|missense_variant|MODERATE|PF3D7_0212400|PF3D7_0212400|transcript|PF3D7_0212400.1|Coding|2/3|c.7753A>G|p.Thr2585Ala|7753/12276|7753/12276|2585/4091||;DP=184;ExcessHet=3.0103;FS=0;MLEAC=4;MLEAF=1;MQ=60;POSITIVE_TRAIN_SITE;QD=24.49;RegionType=Core;SOR=0.772;VQSLOD=7.47;culprit=FS	GT:AD:DP:GQ:PL	1/1:0,52:53:99:1300,155,0	1/1:0,130:130:99:3173,386,0
Pf3D7_02_v3	500799	.	A	C	5531.13	PASS	AC=4;AF=1;AN=4;ANN=C|missense_variant|MODERATE|PF3D7_0212400|PF3D7_0212400|transcript|PF3D7_0212400.1|Coding|2/3|c.6843T>G|p.Asp2281Glu|6843/12276|6843/12276|2281/4091||;BaseQRankSum=2.33;DP=245;ExcessHet=3.0103;FS=3.104;MLEAC=4;MLEAF=1;MQ=59.91;MQRankSum=0;POSITIVE_TRAIN_SITE;QD=23.94;ReadPosRankSum=-1.408;RegionType=Core;SOR=0.305;VQSLOD=3.92;culprit=FS	GT:AD:DP:GQ:PL	1/1:0,94:96:99:2255,278,0	1/1:1,136:139:99:3292,397,0
Pf3D7_02_v3	501530	.	C	T	2945.13	PASS	AC=4;AF=1;AN=4;ANN=T|missense_variant|MODERATE|PF3D7_0212400|PF3D7_0212400|transcript|PF3D7_0212400.1|Coding|2/3|c.6112G>A|p.Asp2038Asn|6112/12276|6112/12276|2038/4091||;DP=141;ExcessHet=3.0103;FS=0;MLEAC=4;MLEAF=1;MQ=60;POSITIVE_TRAIN_SITE;QD=22.31;RegionType=Core;SOR=1.893;VQSLOD=3.97;culprit=FS	GT:AD:DP:GQ:PL	1/1:0,53:54:99:1194,153,0	1/1:0,79:79:99:1767,228,0
Pf3D7_02_v3	503169	.	T	C	5405.13	PASS	AC=4;AF=1;AN=4;ANN=C|synonymous_variant|LOW|PF3D7_0212400|PF3D7_0212400|transcript|PF3D7_0212400.1|Coding|1/3|c.4686A>G|p.Ser1562Ser|4686/12276|4686/12276|1562/4091||;DP=235;ExcessHet=3.0103;FS=0;MLEAC=4;MLEAF=1;MQ=60;POSITIVE_TRAIN_SITE;QD=23.71;RegionType=Core;SOR=0.802;VQSLOD=6.74;culprit=FS	GT:AD:DP:GQ:PL	1/1:0,119:121:99:2849,353,0	1/1:0,109:109:99:2572,322,0
Pf3D7_02_v3	503292	.	A	T	5704.13	PASS	AC=4;AF=1;AN=4;ANN=T|missense_variant|MODERATE|PF3D7_0212400|PF3D7_0212400|transcript|PF3D7_0212400.1|Coding|1/3|c.4563T>A|p.His1521Gln|4563/12276|4563/12276|1521/4091||;BaseQRankSum=2.06;DP=253;ExcessHet=3.0103;FS=0;MLEAC=4;MLEAF=1;MQ=60;MQRankSum=0;POSITIVE_TRAIN_SITE;QD=23.97;ReadPosRankSum=0.237;RegionType=Core;SOR=0.702;VQSLOD=5.54;culprit=FS	GT:AD:DP:GQ:PL	1/1:1,116:117:99:2808,335,0	1/1:1,120:122:99:2912,345,0
Pf3D7_02_v3	503877	.	C	T	4035.13	PASS	AC=4;AF=1;AN=4;ANN=T|synonymous_variant|LOW|PF3D7_0212400|PF3D7_0212400|transcript|PF3D7_0212400.1|Coding|1/3|c.3978G>A|p.Lys1326Lys|3978/12276|3978/12276|1326/4091||;DP=168;ExcessHet=3.0103;FS=0;MLEAC=4;MLEAF=1;MQ=59.89;POSITIVE_TRAIN_SITE;QD=25.38;RegionType=Core;SOR=0.706;VQSLOD=7.11;culprit=SOR	GT:AD:DP:GQ:PGT:PID:PL:PS	1|1:0,45:49:99:1|1:503874_C_CT:1234,135,0:503874	1/1:0,114:116:99:.:.:2817,338,0
Pf3D7_02_v3	510210	.	A	G	5616.13	PASS	AC=4;AF=1;AN=4;ANN=G|missense_variant|MODERATE|PF3D7_0212500|PF3D7_0212500|transcript|PF3D7_0212500.1|Coding|1/2|c.686A>G|p.Glu229Gly|686/11973|686/11973|229/3990||;DP=237;ExcessHet=3.0103;FS=0;MLEAC=4;MLEAF=1;MQ=60;POSITIVE_TRAIN_SITE;QD=24.74;RegionType=Core;SOR=0.841;VQSLOD=6.42;culprit=FS	GT:AD:DP:GQ:PL	1/1:0,85:85:99:2152,254,0	1/1:0,142:145:99:3480,422,0
Pf3D7_02_v3	510398	.	G	C	5586.13	PASS	AC=4;AF=1;AN=4;ANN=C|missense_variant|MODERATE|PF3D7_0212500|PF3D7_0212500|transcript|PF3D7_0212500.1|Coding|1/2|c.874G>C|p.Gly292Arg|874/11973|874/11973|292/3990||;DP=237;ExcessHet=3.0103;FS=0;MLEAC=4;MLEAF=1;MQ=60;POSITIVE_TRAIN_SITE;QD=24.5;RegionType=Core;SOR=0.782;VQSLOD=6.57;culprit=FS	GT:AD:DP:GQ:PL	1/1:0,106:109:99:2569,314,0	1/1:0,122:123:99:3033,365,0
Pf3D7_02_v3	512848	.	C	T	5068.13	PASS	AC=4;AF=1;AN=4;ANN=T|synonymous_variant|LOW|PF3D7_0212500|PF3D7_0212500|transcript|PF3D7_0212500.1|Coding|1/2|c.3324C>T|p.Asn1108Asn|3324/11973|3324/11973|1108/3990||;DP=207;ExcessHet=3.0103;FS=0;MLEAC=4;MLEAF=1;MQ=59.96;POSITIVE_TRAIN_SITE;QD=25.09;RegionType=Core;SOR=0.764;VQSLOD=7.66;culprit=FS	GT:AD:DP:GQ:PL	1/1:0,75:75:99:1926,224,0	1/1:0,127:128:99:3158,376,0
Pf3D7_02_v3	513464	.	A	G	5540.13	PASS	AC=4;AF=1;AN=4;ANN=G|missense_variant|MODERATE|PF3D7_0212500|PF3D7_0212500|transcript|PF3D7_0212500.1|Coding|1/2|c.3940A>G|p.Ile1314Val|3940/11973|3940/11973|1314/3990||;DP=241;ExcessHet=3.0103;FS=0;MLEAC=4;MLEAF=1;MQ=60;POSITIVE_TRAIN_SITE;QD=23.78;RegionType=Core;SOR=0.693;VQSLOD=7.19;culprit=FS	GT:AD:DP:GQ:PL	1/1:0,110:111:99:2616,325,0	1/1:0,123:127:99:2940,365,0
Pf3D7_02_v3	513653	.	C	G	2438.13	PASS	AC=4;AF=1;AN=4;ANN=G|missense_variant|MODERATE|PF3D7_0212500|PF3D7_0212500|transcript|PF3D7_0212500.1|Coding|1/2|c.4129C>G|p.Gln1377Glu|4129/11973|4129/11973|1377/3990||;DP=119;ExcessHet=3.0103;FS=0;MLEAC=4;MLEAF=1;MQ=59.66;POSITIVE_TRAIN_SITE;QD=22.37;RegionType=Core;SOR=2.137;VQSLOD=3.37;culprit=FS	GT:AD:DP:GQ:PL	1/1:0,36:36:99:813,105,0	1/1:0,73:74:99:1641,213,0
Pf3D7_02_v3	514461	.	G	T	5572.13	PASS	AC=4;AF=1;AN=4;ANN=T|missense_variant|MODERATE|PF3D7_0212500|PF3D7_0212500|transcript|PF3D7_0212500.1|Coding|1/2|c.4937G>T|p.Arg1646Met|4937/11973|4937/11973|1646/3990||;DP=238;ExcessHet=3.0103;FS=0;MLEAC=4;MLEAF=1;MQ=60;POSITIVE_TRAIN_SITE;QD=24.66;RegionType=Core;SOR=0.702;VQSLOD=7.23;culprit=FS	GT:AD:DP:GQ:PL	1/1:0,91:96:99:2281,271,0	1/1:0,135:135:99:3307,391,0
Pf3D7_02_v3	515383	.	G	A	5199.13	PASS	AC=4;AF=1;AN=4;ANN=A|synonymous_variant|LOW|PF3D7_0212500|PF3D7_0212500|transcript|PF3D7_0212500.1|Coding|1/2|c.5859G>A|p.Gln1953Gln|5859/11973|5859/11973|1953/3990||;DP=213;ExcessHet=3.0103;FS=0;MLEAC=4;MLEAF=1;MQ=59.89;POSITIVE_TRAIN_SITE;QD=25.24;RegionType=Core;SOR=0.792;VQSLOD=7.01;culprit=FS	GT:AD:DP:GQ:PL	1/1:0,91:93:99:2297,271,0	1/1:0,115:117:99:2918,342,0
Pf3D7_02_v3	520765	.	C	A	5565.13	PASS	AC=4;AF=1;AN=4;ANN=A|synonymous_variant|LOW|PF3D7_0212500|PF3D7_0212500|transcript|PF3D7_0212500.1|Coding|2/2|c.10992C>A|p.Ser3664Ser|10992/11973|10992/11973|3664/3990||;DP=245;ExcessHet=3.0103;FS=0;MLEAC=4;MLEAF=1;MQ=60;POSITIVE_TRAIN_SITE;QD=23.99;RegionType=Core;SOR=0.693;VQSLOD=7.16;culprit=FS	GT:AD:DP:GQ:PL	1/1:0,101:105:99:2445,297,0	1/1:0,131:131:99:3136,386,0
Pf3D7_02_v3	521059	.	T	C	5730.13	PASS	AC=4;AF=1;AN=4;ANN=C|synonymous_variant|LOW|PF3D7_0212500|PF3D7_0212500|transcript|PF3D7_0212500.1|Coding|2/2|c.11286T>C|p.Asn3762Asn|11286/11973|11286/11973|3762/3990||;DP=149;ExcessHet=3.0103;FS=0;MLEAC=4;MLEAF=1;MQ=60;POSITIVE_TRAIN_SITE;QD=27.57;RegionType=Core;SOR=0.735;VQSLOD=6.22;culprit=FS	GT:AD:DP:GQ:PGT:PID:PL:PS	1/1:0,61:63:99:.:.:2376,183,0	1|1:0,81:82:99:1|1:521023_AAATAAT_A:3370,244,0:521023
Pf3D7_02_v3	521632	.	A	T	4903.13	PASS	AC=4;AF=1;AN=4;ANN=T|synonymous_variant|LOW|PF3D7_0212500|PF3D7_0212500|transcript|PF3D7_0212500.1|Coding|2/2|c.11859A>T|p.Pro3953Pro|11859/11973|11859/11973|3953/3990||;DP=214;ExcessHet=3.0103;FS=0;MLEAC=4;MLEAF=1;MQ=60;POSITIVE_TRAIN_SITE;QD=24.64;RegionType=Core;SOR=0.764;VQSLOD=7.73;culprit=FS	GT:AD:DP:GQ:PL	1/1:0,79:79:99:1931,234,0	1/1:0,120:124:99:2988,356,0
Pf3D7_02_v3	529121	.	G	T	4499.13	PASS	AC=4;AF=1;AN=4;ANN=T|synonymous_variant|LOW|PF3D7_0212800|PF3D7_0212800|transcript|PF3D7_0212800.1|Coding|1/1|c.873G>T|p.Ser291Ser|873/3675|873/3675|291/1224||;DP=186;ExcessHet=3.0103;FS=0;MLEAC=4;MLEAF=1;MQ=60;POSITIVE_TRAIN_SITE;QD=25;RegionType=Core;SOR=1.364;VQSLOD=4.59;culprit=FS	GT:AD:DP:GQ:PL	1/1:0,88:90:99:2198,256,0	1/1:0,92:92:99:2317,273,0
Pf3D7_02_v3	529709	.	T	A	6027.13	PASS	AC=4;AF=1;AN=4;ANN=A|missense_variant|MODERATE|PF3D7_0212800|PF3D7_0212800|transcript|PF3D7_0212800.1|Coding|1/1|c.1461T>A|p.Phe487Leu|1461/3675|1461/3675|487/1224||;DP=249;ExcessHet=3.0103;FS=0;MLEAC=4;MLEAF=1;MQ=60;POSITIVE_TRAIN_SITE;QD=25.43;RegionType=Core;SOR=0.744;VQSLOD=7.34;culprit=FS	GT:AD:DP:GQ:PL	1/1:0,107:108:99:2750,319,0	1/1:0,130:130:99:3293,385,0
Pf3D7_02_v3	531270	.	A	G	5600.13	PASS	AC=4;AF=1;AN=4;ANN=G|missense_variant|MODERATE|PF3D7_0212800|PF3D7_0212800|transcript|PF3D7_0212800.1|Coding|1/1|c.3022A>G|p.Ile1008Val|3022/3675|3022/3675|1008/1224||;DP=235;ExcessHet=3.0103;FS=0;MLEAC=4;MLEAF=1;MQ=60;POSITIVE_TRAIN_SITE;QD=24.78;RegionType=Core;SOR=0.72;VQSLOD=7.76;culprit=FS	GT:AD:DP:GQ:PL	1/1:0,114:115:99:2804,339,0	1/1:0,112:112:99:2812,335,0
Pf3D7_02_v3	535483	.	T	A	274.64	PASS	AC=1;AF=0.5;AN=2;ANN=A|intergenic_region|MODIFIER|PF3D7_0212900-PF3D7_0213000|PF3D7_0212900-PF3D7_0213000|intergenic_region|PF3D7_0212900-PF3D7_0213000|||n.535483T>A||||||;BaseQRankSum=-0.179;DP=27;ExcessHet=3.0103;FS=0;MLEAC=1;MLEAF=0.5;MQ=58.59;MQRankSum=0.576;QD=17.16;ReadPosRankSum=1.98;RegionType=Core;SOR=1.179;VQSLOD=2.96;culprit=FS	GT:AD:DP:GQ:PGT:PID:PL:PS	./.:0,0	0|1:6,10:19:99:0|1:535483_T_A:282,0,104:535483
Pf3D7_02_v3	535490	.	A	T	278.64	PASS	AC=1;AF=0.5;AN=2;ANN=T|intergenic_region|MODIFIER|PF3D7_0212900-PF3D7_0213000|PF3D7_0212900-PF3D7_0213000|intergenic_region|PF3D7_0212900-PF3D7_0213000|||n.535490A>T||||||;BaseQRankSum=-0.754;DP=24;ExcessHet=3.0103;FS=0;MLEAC=1;MLEAF=0.5;MQ=58.41;MQRankSum=0.659;QD=18.58;ReadPosRankSum=1.43;RegionType=Core;SOR=1.038;VQSLOD=3.1;culprit=FS	GT:AD:DP:GQ:PGT:PID:PL:PS	./.:0,0	0|1:5,10:17:83:0|1:535483_T_A:286,0,83:535483
Pf3D7_02_v3	535512	.	T	G	485.67	PASS	AC=1;AF=0.5;AN=2;ANN=G|intergenic_region|MODIFIER|PF3D7_0212900-PF3D7_0213000|PF3D7_0212900-PF3D7_0213000|intergenic_region|PF3D7_0212900-PF3D7_0213000|||n.535512T>G||||||;BaseQRankSum=0.855;DP=30;ExcessHet=3.0103;FS=0;MLEAC=1;MLEAF=0.5;MQ=58.73;MQRankSum=1.66;QD=34.69;ReadPosRankSum=-0.347;RegionType=Core;SOR=1.329;VQSLOD=2.77;culprit=FS	GT:AD:DP:GQ:PGT:PID:PL:PS	./.:0,0	0|1:2,12:16:11:0|1:535507_T_TA:493,0,11:535507
Pf3D7_02_v3	535516	.	A	C	513.06	PASS	AC=2;AF=1;AN=2;ANN=C|intergenic_region|MODIFIER|PF3D7_0212900-PF3D7_0213000|PF3D7_0212900-PF3D7_0213000|intergenic_region|PF3D7_0212900-PF3D7_0213000|||n.535516A>C||||||;BaseQRankSum=1.29;DP=31;ExcessHet=3.0103;FS=0;MLEAC=2;MLEAF=1;MQ=59.32;MQRankSum=0;QD=30.08;ReadPosRankSum=-0.463;RegionType=Core;SOR=0.527;VQSLOD=2.95;culprit=FS	GT:AD:DP:GQ:PGT:PID:PL:PS	./.:0,0	1|1:1,12:15:31:1|1:535507_T_TA:527,31,0:535507
Pf3D7_02_v3	535519	.	A	T	1403.06	PASS	AC=2;AF=1;AN=2;ANN=T|intergenic_region|MODIFIER|PF3D7_0212900-PF3D7_0213000|PF3D7_0212900-PF3D7_0213000|intergenic_region|PF3D7_0212900-PF3D7_0213000|||n.535519A>T||||||;DP=39;ExcessHet=3.0103;FS=0;MLEAC=2;MLEAF=1;MQ=59.46;QD=27.56;RegionType=Core;SOR=1.473;VQSLOD=3.59;culprit=FS	GT:AD:DP:GQ:PL	./.:0,0	1/1:0,12:15:96:1417,96,0
Pf3D7_02_v3	541909	.	A	G	3773.13	PASS	AC=4;AF=1;AN=4;ANN=G|synonymous_variant|LOW|PK7|PF3D7_0213400|transcript|PF3D7_0213400.1|Coding|1/4|c.99A>G|p.Thr33Thr|99/1032|99/1032|33/343||;DP=165;ExcessHet=3.0103;FS=0;MLEAC=4;MLEAF=1;MQ=60;POSITIVE_TRAIN_SITE;QD=24.34;RegionType=Core;SOR=0.798;VQSLOD=5.66;culprit=FS	GT:AD:DP:GQ:PL	1/1:0,52:54:99:1262,155,0	1/1:0,103:104:99:2527,307,0
Pf3D7_02_v3	544465	.	A	C	3112.12	PASS	AC=4;AF=1;AN=4;ANN=C|intron_variant|MODIFIER|PF3D7_0213500|PF3D7_0213500|transcript|PF3D7_0213500.1|Coding|3/4|c.957-79T>G||||||;BaseQRankSum=1.46;DP=89;ExcessHet=3.0103;FS=0;MLEAC=4;MLEAF=1;MQ=59.81;MQRankSum=0;POSITIVE_TRAIN_SITE;QD=28.48;ReadPosRankSum=-1.383;RegionType=Core;SOR=0.741;VQSLOD=6.01;culprit=FS	GT:AD:DP:GQ:PGT:PID:PL:PS	1|1:2,25:28:39:1|1:544424_A_AAT:880,39,0:544424	1|1:0,57:58:99:1|1:544424_A_AAT:2248,171,0:544424
Pf3D7_02_v3	545956	.	C	A	1791.13	PASS	AC=4;AF=1;AN=4;ANN=A|intergenic_region|MODIFIER|PF3D7_0213500-PF3D7_0213600|PF3D7_0213500-PF3D7_0213600|intergenic_region|PF3D7_0213500-PF3D7_0213600|||n.545956C>A||||||;DP=79;ExcessHet=3.0103;FS=0;MLEAC=4;MLEAF=1;MQ=59.43;POSITIVE_TRAIN_SITE;QD=26.73;RegionType=Core;SOR=0.948;VQSLOD=6.02;culprit=FS	GT:AD:DP:GQ:PL	1/1:0,21:27:62:538,62,0	1/1:0,46:50:99:1269,137,0
Pf3D7_02_v3	546511	.	G	T	2822.13	PASS	AC=4;AF=1;AN=4;ANN=T|missense_variant|MODERATE|PF3D7_0213600|PF3D7_0213600|transcript|PF3D7_0213600.1|Coding|12/12|c.7228C>A|p.Arg2410Ser|7228/7257|7228/7257|2410/2418||;DP=117;ExcessHet=3.0103;FS=0;MLEAC=4;MLEAF=1;MQ=60;POSITIVE_TRAIN_SITE;QD=25.66;RegionType=Core;SOR=0.728;VQSLOD=6.75;culprit=FS	GT:AD:DP:GQ:PL	1/1:0,51:55:99:1308,152,0	1/1:0,59:59:99:1530,175,0
Pf3D7_02_v3	549049	.	C	T	5471.13	PASS	AC=4;AF=1;AN=4;ANN=T|synonymous_variant|LOW|PF3D7_0213600|PF3D7_0213600|transcript|PF3D7_0213600.1|Coding|3/12|c.5862G>A|p.Pro1954Pro|5862/7257|5862/7257|1954/2418||;DP=232;ExcessHet=3.0103;FS=0;MLEAC=4;MLEAF=1;MQ=60;POSITIVE_TRAIN_SITE;QD=24.87;RegionType=Core;SOR=0.766;VQSLOD=7.62;culprit=FS	GT:AD:DP:GQ:PL	1/1:0,80:82:99:1950,237,0	1/1:0,140:144:99:3537,417,0
Pf3D7_02_v3	551024	.	C	T	5490.13	PASS	AC=4;AF=1;AN=4;ANN=T|missense_variant|MODERATE|PF3D7_0213600|PF3D7_0213600|transcript|PF3D7_0213600.1|Coding|2/12|c.4060G>A|p.Val1354Ile|4060/7257|4060/7257|1354/2418||;DP=223;ExcessHet=3.0103;FS=0;MLEAC=4;MLEAF=1;MQ=60;POSITIVE_TRAIN_SITE;QD=25.9;RegionType=Core;SOR=0.721;VQSLOD=6.98;culprit=FS	GT:AD:DP:GQ:PL	1/1:0,90:90:99:2313,268,0	1/1:0,122:123:99:3193,364,0
Pf3D7_02_v3	551816	.	A	G	3854.13	PASS	AC=4;AF=1;AN=4;ANN=G|missense_variant|MODERATE|PF3D7_0213600|PF3D7_0213600|transcript|PF3D7_0213600.1|Coding|2/12|c.3268T>C|p.Ser1090Pro|3268/7257|3268/7257|1090/2418||;DP=165;ExcessHet=3.0103;FS=0;MLEAC=4;MLEAF=1;MQ=60;POSITIVE_TRAIN_SITE;QD=23.94;RegionType=Core;SOR=0.837;VQSLOD=6.85;culprit=FS	GT:AD:DP:GQ:PL	1/1:0,71:71:99:1745,211,0	1/1:0,90:90:99:2125,264,0
Pf3D7_02_v3	552230	.	T	C	6635.13	PASS	AC=4;AF=1;AN=4;ANN=C|missense_variant|MODERATE|PF3D7_0213600|PF3D7_0213600|transcript|PF3D7_0213600.1|Coding|2/12|c.2854A>G|p.Lys952Glu|2854/7257|2854/7257|952/2418||;DP=274;ExcessHet=3.0103;FS=0;MLEAC=4;MLEAF=1;MQ=60;POSITIVE_TRAIN_SITE;QD=24.85;RegionType=Core;SOR=0.716;VQSLOD=7.08;culprit=FS	GT:AD:DP:GQ:PL	1/1:0,94:94:99:2343,281,0	1/1:0,173:173:99:4308,515,0
Pf3D7_02_v3	556371	.	T	C	2808.12	PASS	AC=4;AF=1;AN=4;ANN=C|intergenic_region|MODIFIER|PF3D7_0213600-PF3D7_0213700|PF3D7_0213600-PF3D7_0213700|intergenic_region|PF3D7_0213600-PF3D7_0213700|||n.556371T>C||||||;DP=75;ExcessHet=3.0103;FS=0;MLEAC=4;MLEAF=1;MQ=60;POSITIVE_TRAIN_SITE;QD=30.71;RegionType=Core;SOR=0.941;VQSLOD=5.73;culprit=FS	GT:AD:DP:GQ:PGT:PID:PL:PS	1|1:0,13:13:39:1|1:556371_T_C:547,39,0:556371	1|1:0,56:57:99:1|1:556371_T_C:2277,168,0:556371
Pf3D7_02_v3	556388	.	G	A	2573.12	PASS	AC=4;AF=1;AN=4;ANN=A|intergenic_region|MODIFIER|PF3D7_0213600-PF3D7_0213700|PF3D7_0213600-PF3D7_0213700|intergenic_region|PF3D7_0213600-PF3D7_0213700|||n.556388G>A||||||;DP=60;ExcessHet=3.0103;FS=0;MLEAC=4;MLEAF=1;MQ=60;POSITIVE_TRAIN_SITE;QD=35.26;RegionType=Core;SOR=1.071;VQSLOD=4.95;culprit=FS	GT:AD:DP:GQ:PGT:PID:PL:PS	1|1:0,11:11:33:1|1:556371_T_C:495,33,0:556371	1|1:0,48:49:99:1|1:556371_T_C:2094,144,0:556371
Pf3D7_02_v3	556389	.	A	T	2573.12	PASS	AC=4;AF=1;AN=4;ANN=T|intergenic_region|MODIFIER|PF3D7_0213600-PF3D7_0213700|PF3D7_0213600-PF3D7_0213700|intergenic_region|PF3D7_0213600-PF3D7_0213700|||n.556389A>T||||||;DP=61;ExcessHet=3.0103;FS=0;MLEAC=4;MLEAF=1;MQ=60;POSITIVE_TRAIN_SITE;QD=28.49;RegionType=Core;SOR=1.071;VQSLOD=5.54;culprit=FS	GT:AD:DP:GQ:PGT:PID:PL:PS	1|1:0,11:11:33:1|1:556371_T_C:495,33,0:556371	1|1:0,48:49:99:1|1:556371_T_C:2094,144,0:556371
Pf3D7_02_v3	559477	.	A	C	8834.13	PASS	AC=4;AF=1;AN=4;ANN=C|missense_variant|MODERATE|PF3D7_0213800|PF3D7_0213800|transcript|PF3D7_0213800.1|Coding|1/1|c.893A>C|p.Gln298Pro|893/2010|893/2010|298/669||;DP=210;ExcessHet=3.0103;FS=3.141;MLEAC=4;MLEAF=1;MQ=60;MQRankSum=0;POSITIVE_TRAIN_SITE;QD=27.07;RegionType=Core;SOR=0.335;VQSLOD=4.16;culprit=FS	GT:AD:DP:GQ:PGT:PID:PL:PS	1|1:1,79:82:99:1|1:559477_A_C:3524,231,0:559477	1|1:0,119:120:99:1|1:559477_A_C:5326,358,0:559477
Pf3D7_02_v3	559478	.	A	C	8834.13	PASS	AC=4;AF=1;AN=4;ANN=C|missense_variant|MODERATE|PF3D7_0213800|PF3D7_0213800|transcript|PF3D7_0213800.1|Coding|1/1|c.894A>C|p.Gln298His|894/2010|894/2010|298/669||;DP=207;ExcessHet=3.0103;FS=3.141;MLEAC=4;MLEAF=1;MQ=60;MQRankSum=0;POSITIVE_TRAIN_SITE;QD=23.29;RegionType=Core;SOR=0.335;VQSLOD=4.07;culprit=FS	GT:AD:DP:GQ:PGT:PID:PL:PS	1|1:1,79:82:99:1|1:559477_A_C:3524,231,0:559477	1|1:0,119:120:99:1|1:559477_A_C:5326,358,0:559477
Pf3D7_02_v3	559479	.	A	C	8834.13	PASS	AC=4;AF=1;AN=4;ANN=C|missense_variant|MODERATE|PF3D7_0213800|PF3D7_0213800|transcript|PF3D7_0213800.1|Coding|1/1|c.895A>C|p.Lys299Gln|895/2010|895/2010|299/669||;BaseQRankSum=2.07;DP=205;ExcessHet=3.0103;FS=3.12;MLEAC=4;MLEAF=1;MQ=60;MQRankSum=0;POSITIVE_TRAIN_SITE;QD=27.52;ReadPosRankSum=0.91;RegionType=Core;SOR=0.319;VQSLOD=4.14;culprit=FS	GT:AD:DP:GQ:PGT:PID:PL:PS	1|1:1,79:81:99:1|1:559477_A_C:3524,231,0:559477	1|1:0,119:120:99:1|1:559477_A_C:5326,358,0:559477
Pf3D7_02_v3	565450	.	T	A	1042.11	PASS	AC=4;AF=1;AN=4;ANN=A|intergenic_region|MODIFIER|PF3D7_0213900-CCT8|PF3D7_0213900-PF3D7_0214000|intergenic_region|PF3D7_0213900-PF3D7_0214000|||n.565450T>A||||||;DP=41;ExcessHet=3.0103;FS=0;MLEAC=4;MLEAF=1;MQ=60;POSITIVE_TRAIN_SITE;QD=27.42;RegionType=Core;SOR=1.923;VQSLOD=5.21;culprit=FS	GT:AD:DP:GQ:PL	1/1:0,9:10:27:262,27,0	1/1:0,29:29:87:796,87,0
Pf3D7_02_v3	569613	.	A	G	6370.13	PASS	AC=4;AF=1;AN=4;ANN=G|missense_variant|MODERATE|SEC31|PF3D7_0214100|transcript|PF3D7_0214100.1|Coding|1/4|c.3703T>C|p.Ser1235Pro|3703/4416|3703/4416|1235/1471||;DP=268;ExcessHet=3.0103;FS=0;MLEAC=4;MLEAF=1;MQ=60;POSITIVE_TRAIN_SITE;QD=24.22;RegionType=Core;SOR=0.732;VQSLOD=7.17;culprit=FS	GT:AD:DP:GQ:PL	1/1:0,121:121:99:2945,359,0	1/1:0,142:142:99:3441,422,0
Pf3D7_02_v3	573353	.	C	T	1780.13	PASS	AC=4;AF=1;AN=4;ANN=T|intergenic_region|MODIFIER|SEC31-PF3D7_0214200|PF3D7_0214100-PF3D7_0214200|intergenic_region|PF3D7_0214100-PF3D7_0214200|||n.573353C>T||||||;DP=81;ExcessHet=3.0103;FS=0;MLEAC=4;MLEAF=1;MQ=60;POSITIVE_TRAIN_SITE;QD=24.39;RegionType=Core;SOR=0.798;VQSLOD=6.96;culprit=FS	GT:AD:DP:GQ:PL	1/1:0,25:26:74:660,74,0	1/1:0,48:52:99:1136,135,0
Pf3D7_02_v3	577202	.	A	C	2389.13	PASS	AC=4;AF=1;AN=4;ANN=C|intergenic_region|MODIFIER|PF3D7_0214200-PF3D7_0214300|PF3D7_0214200-PF3D7_0214300|intergenic_region|PF3D7_0214200-PF3D7_0214300|||n.577202A>C||||||;DP=102;ExcessHet=3.0103;FS=0;MLEAC=4;MLEAF=1;MQ=60;POSITIVE_TRAIN_SITE;QD=24.63;RegionType=Core;SOR=1.007;VQSLOD=6.09;culprit=FS	GT:AD:DP:GQ:PL	1/1:0,43:44:99:1052,128,0	1/1:0,54:56:99:1353,161,0
Pf3D7_02_v3	577723	.	A	G	1817.13	PASS	AC=4;AF=1;AN=4;ANN=G|intergenic_region|MODIFIER|PF3D7_0214200-PF3D7_0214300|PF3D7_0214200-PF3D7_0214300|intergenic_region|PF3D7_0214200-PF3D7_0214300|||n.577723A>G||||||;DP=75;ExcessHet=3.0103;FS=0;MLEAC=4;MLEAF=1;MQ=60;POSITIVE_TRAIN_SITE;QD=24.56;RegionType=Core;SOR=1.091;VQSLOD=6.07;culprit=SOR	GT:AD:DP:GQ:PL	1/1:0,17:18:51:467,51,0	1/1:0,57:57:99:1366,169,0
Pf3D7_02_v3	578830	.	A	C	5380.13	PASS	AC=4;AF=1;AN=4;ANN=C|missense_variant|MODERATE|PF3D7_0214300|PF3D7_0214300|transcript|PF3D7_0214300.1|Coding|1/1|c.169A>C|p.Thr57Pro|169/7503|169/7503|57/2500||;BaseQRankSum=3;DP=232;ExcessHet=3.0103;FS=0;MLEAC=4;MLEAF=1;MQ=60;MQRankSum=0;POSITIVE_TRAIN_SITE;QD=24.02;ReadPosRankSum=0.128;RegionType=Core;SOR=0.702;VQSLOD=7.07;culprit=FS	GT:AD:DP:GQ:PL	1/1:0,109:110:99:2680,324,0	1/1:2,113:115:99:2716,321,0
Pf3D7_02_v3	581759	.	G	A	1975.13	PASS	AC=4;AF=1;AN=4;ANN=A|missense_variant|MODERATE|PF3D7_0214300|PF3D7_0214300|transcript|PF3D7_0214300.1|Coding|1/1|c.3098G>A|p.Gly1033Glu|3098/7503|3098/7503|1033/2500||;DP=173;ExcessHet=3.0103;FS=0;MLEAC=4;MLEAF=1;MQ=57.67;POSITIVE_TRAIN_SITE;QD=24.38;RegionType=Core;SOR=0.768;VQSLOD=7.41;culprit=FS	GT:AD:DP:GQ:PL	1/1:0,36:36:99:911,101,0	1/1:0,45:45:99:1080,125,0
Pf3D7_02_v3	582926	.	G	A	5613.13	PASS	AC=4;AF=1;AN=4;ANN=A|missense_variant|MODERATE|PF3D7_0214300|PF3D7_0214300|transcript|PF3D7_0214300.1|Coding|1/1|c.4265G>A|p.Gly1422Glu|4265/7503|4265/7503|1422/2500||;DP=248;ExcessHet=3.0103;FS=0;MLEAC=4;MLEAF=1;MQ=60;POSITIVE_TRAIN_SITE;QD=24.51;RegionType=Core;SOR=0.783;VQSLOD=7.13;culprit=FS	GT:AD:DP:GQ:PL	1/1:0,80:80:99:1998,237,0	1/1:0,149:150:99:3631,438,0
Pf3D7_02_v3	583192	.	C	T	5727.13	PASS	AC=4;AF=1;AN=4;ANN=T|synonymous_variant|LOW|PF3D7_0214300|PF3D7_0214300|transcript|PF3D7_0214300.1|Coding|1/1|c.4531C>T|p.Leu1511Leu|4531/7503|4531/7503|1511/2500||;DP=235;ExcessHet=3.0103;FS=0;MLEAC=4;MLEAF=1;MQ=60;POSITIVE_TRAIN_SITE;QD=24.9;RegionType=Core;SOR=0.737;VQSLOD=7.83;culprit=FS	GT:AD:DP:GQ:PL	1/1:0,97:98:99:2488,289,0	1/1:0,133:133:99:3255,394,0
Pf3D7_02_v3	584837	.	G	A	4594.13	PASS	AC=4;AF=1;AN=4;ANN=A|missense_variant|MODERATE|PF3D7_0214300|PF3D7_0214300|transcript|PF3D7_0214300.1|Coding|1/1|c.6176G>A|p.Gly2059Asp|6176/7503|6176/7503|2059/2500||;DP=196;ExcessHet=3.0103;FS=0;MLEAC=4;MLEAF=1;MQ=59.34;POSITIVE_TRAIN_SITE;QD=24.44;RegionType=Core;SOR=0.758;VQSLOD=7.37;culprit=FS	GT:AD:DP:GQ:PL	1/1:0,84:84:99:2015,247,0	1/1:0,104:104:99:2595,308,0
Pf3D7_02_v3	589427	.	C	T	428.06	PASS	AC=2;AF=1;AN=2;ANN=T|intergenic_region|MODIFIER|PF3D7_0214400-PF3D7_0214500|PF3D7_0214400-PF3D7_0214500|intergenic_region|PF3D7_0214400-PF3D7_0214500|||n.589427C>T||||||;DP=13;ExcessHet=3.0103;FS=0;MLEAC=2;MLEAF=1;MQ=60;QD=26.34;RegionType=Core;SOR=1.085;VQSLOD=3.52;culprit=FS	GT:AD:DP:GQ:PL	./.:0,0	1/1:0,10:10:30:442,30,0
Pf3D7_02_v3	591438	.	A	T	418.06	PASS	AC=2;AF=1;AN=2;ANN=T|intergenic_region|MODIFIER|PF3D7_0214500-PF3D7_0214600|PF3D7_0214500-PF3D7_0214600|intergenic_region|PF3D7_0214500-PF3D7_0214600|||n.591438A>T||||||;DP=22;ExcessHet=3.0103;FS=0;MLEAC=2;MLEAF=1;MQ=59.37;QD=30.71;RegionType=Core;SOR=0.941;VQSLOD=3.99;culprit=DP	GT:AD:DP:GQ:PL	1/1:0,9:16:30:432,30,0	./.:0,0
Pf3D7_02_v3	596078	.	G	A	5812.13	PASS	AC=4;AF=1;AN=4;ANN=A|missense_variant|MODERATE|PF3D7_0214600|PF3D7_0214600|transcript|PF3D7_0214600.1|Coding|1/1|c.1883G>A|p.Gly628Asp|1883/5145|1883/5145|628/1714||;DP=244;ExcessHet=3.0103;FS=0;MLEAC=4;MLEAF=1;MQ=60;POSITIVE_TRAIN_SITE;QD=24.84;RegionType=Core;SOR=0.818;VQSLOD=6.77;culprit=FS	GT:AD:DP:GQ:PL	1/1:0,88:90:99:2290,262,0	1/1:0,146:146:99:3538,430,0
Pf3D7_02_v3	597087	.	T	C	6116.13	PASS	AC=4;AF=1;AN=4;ANN=C|synonymous_variant|LOW|PF3D7_0214600|PF3D7_0214600|transcript|PF3D7_0214600.1|Coding|1/1|c.2892T>C|p.Thr964Thr|2892/5145|2892/5145|964/1714||;DP=277;ExcessHet=3.0103;FS=0;MLEAC=4;MLEAF=1;MQ=59.96;POSITIVE_TRAIN_SITE;QD=23.71;RegionType=Core;SOR=0.794;VQSLOD=6.37;culprit=FS	GT:AD:DP:GQ:PL	1/1:0,130:136:99:3042,383,0	1/1:0,128:133:99:3090,379,0
Pf3D7_02_v3	597511	.	G	A	6705.13	PASS	AC=4;AF=1;AN=4;ANN=A|missense_variant|MODERATE|PF3D7_0214600|PF3D7_0214600|transcript|PF3D7_0214600.1|Coding|1/1|c.3316G>A|p.Asp1106Asn|3316/5145|3316/5145|1106/1714||;DP=179;ExcessHet=3.0103;FS=0;MLEAC=4;MLEAF=1;MQ=59.88;QD=28.94;RegionType=Core;SOR=0.813;VQSLOD=4.55;culprit=FS	GT:AD:DP:GQ:PGT:PID:PL:PS	1|1:0,71:73:99:1|1:597481_A_AATAATGATC:2795,213,0:597481	1|1:0,99:101:99:1|1:597481_A_AATAATGATC:3926,296,0:597481
Pf3D7_02_v3	600030	.	G	A	2728.13	PASS	AC=4;AF=1;AN=4;ANN=A|synonymous_variant|LOW|PF3D7_0214700|PF3D7_0214700|transcript|PF3D7_0214700.1|Coding|8/9|c.819C>T|p.Ser273Ser|819/906|819/906|273/301||;DP=110;ExcessHet=3.0103;FS=0;MLEAC=4;MLEAF=1;MQ=60;POSITIVE_TRAIN_SITE;QD=25.74;RegionType=Core;SOR=0.849;VQSLOD=6.71;culprit=FS	GT:AD:DP:GQ:PL	1/1:0,43:44:99:1090,128,0	1/1:0,63:64:99:1654,188,0
Pf3D7_02_v3	600813	.	A	G	3073.13	PASS	AC=4;AF=1;AN=4;ANN=G|synonymous_variant|LOW|PF3D7_0214700|PF3D7_0214700|transcript|PF3D7_0214700.1|Coding|4/9|c.513T>C|p.Ser171Ser|513/906|513/906|171/301||;DP=127;ExcessHet=3.0103;FS=0;MLEAC=4;MLEAF=1;MQ=60;POSITIVE_TRAIN_SITE;QD=25.19;RegionType=Core;SOR=0.963;VQSLOD=6.15;culprit=FS	GT:AD:DP:GQ:PL	1/1:0,58:58:99:1504,174,0	1/1:0,64:65:99:1585,190,0
Pf3D7_02_v3	604411	.	A	G	823.06	PASS	AC=2;AF=1;AN=2;ANN=G|intergenic_region|MODIFIER|PF3D7_0214700-PF3D7_0214800|PF3D7_0214700-PF3D7_0214800|intergenic_region|PF3D7_0214700-PF3D7_0214800|||n.604411A>G||||||;DP=37;ExcessHet=3.0103;FS=0;MLEAC=2;MLEAF=1;MQ=60;POSITIVE_TRAIN_SITE;QD=23.52;RegionType=Core;SOR=1.27;VQSLOD=5.4;culprit=FS	GT:AD:DP:GQ:PL	./.:0,0	1/1:0,35:37:99:837,103,0
Pf3D7_02_v3	605412	.	A	C	4336.13	PASS	AC=4;AF=1;AN=4;ANN=C|missense_variant|MODERATE|PF3D7_0214800|PF3D7_0214800|transcript|PF3D7_0214800.1|Coding|2/2|c.203A>C|p.Glu68Ala|203/4116|203/4116|68/1371||;BaseQRankSum=2.15;DP=194;ExcessHet=3.0103;FS=3.199;MLEAC=4;MLEAF=1;MQ=60;MQRankSum=0;POSITIVE_TRAIN_SITE;QD=23.44;ReadPosRankSum=1.67;RegionType=Core;SOR=0.378;VQSLOD=4.14;culprit=SOR	GT:AD:DP:GQ:PL	1/1:0,72:74:99:1701,213,0	1/1:1,112:114:99:2651,324,0
Pf3D7_02_v3	607100	.	T	G	5076.13	PASS	AC=4;AF=1;AN=4;ANN=G|missense_variant|MODERATE|PF3D7_0214800|PF3D7_0214800|transcript|PF3D7_0214800.1|Coding|2/2|c.1891T>G|p.Ser631Ala|1891/4116|1891/4116|631/1371||;DP=218;ExcessHet=3.0103;FS=0;MLEAC=4;MLEAF=1;MQ=59.78;POSITIVE_TRAIN_SITE;QD=24.4;RegionType=Core;SOR=0.702;VQSLOD=7.37;culprit=FS	GT:AD:DP:GQ:PL	1/1:0,90:93:99:2203,268,0	1/1:0,118:120:99:2889,351,0
Pf3D7_02_v3	608501	.	T	G	5955.13	PASS	AC=4;AF=1;AN=4;ANN=G|missense_variant|MODERATE|PF3D7_0214800|PF3D7_0214800|transcript|PF3D7_0214800.1|Coding|2/2|c.3292T>G|p.Ser1098Ala|3292/4116|3292/4116|1098/1371||;DP=259;ExcessHet=3.0103;FS=0;MLEAC=4;MLEAF=1;MQ=60;POSITIVE_TRAIN_SITE;QD=23.92;RegionType=Core;SOR=0.784;VQSLOD=6.86;culprit=FS	GT:AD:DP:GQ:PL	1/1:0,96:97:99:2286,285,0	1/1:0,153:154:99:3685,453,0
Pf3D7_02_v3	608550	.	C	A	5490.13	PASS	AC=4;AF=1;AN=4;ANN=A|missense_variant|MODERATE|PF3D7_0214800|PF3D7_0214800|transcript|PF3D7_0214800.1|Coding|2/2|c.3341C>A|p.Ala1114Glu|3341/4116|3341/4116|1114/1371||;DP=237;ExcessHet=3.0103;FS=0;MLEAC=4;MLEAF=1;MQ=60;POSITIVE_TRAIN_SITE;QD=24.51;RegionType=Core;SOR=0.72;VQSLOD=7.47;culprit=FS	GT:AD:DP:GQ:PL	1/1:0,68:69:99:1727,203,0	1/1:0,156:156:99:3779,460,0
Pf3D7_02_v3	608790	.	A	G	6662.13	PASS	AC=4;AF=1;AN=4;ANN=G|missense_variant|MODERATE|PF3D7_0214800|PF3D7_0214800|transcript|PF3D7_0214800.1|Coding|2/2|c.3581A>G|p.His1194Arg|3581/4116|3581/4116|1194/1371||;BaseQRankSum=0.407;DP=290;ExcessHet=3.0103;FS=0;MLEAC=4;MLEAF=1;MQ=60;MQRankSum=0;POSITIVE_TRAIN_SITE;QD=23.71;ReadPosRankSum=0.639;RegionType=Core;SOR=0.722;VQSLOD=6.17;culprit=FS	GT:AD:DP:GQ:PL	1/1:0,108:109:99:2586,321,0	1/1:2,171:175:99:4092,465,0
Pf3D7_02_v3	610578	.	A	T	3530.13	PASS	AC=4;AF=1;AN=4;ANN=T|intergenic_region|MODIFIER|PF3D7_0214800-RON6|PF3D7_0214800-PF3D7_0214900|intergenic_region|PF3D7_0214800-PF3D7_0214900|||n.610578A>T||||||;DP=151;ExcessHet=3.0103;FS=0;MLEAC=4;MLEAF=1;MQ=60;POSITIVE_TRAIN_SITE;QD=24.51;RegionType=Core;SOR=0.735;VQSLOD=6.59;culprit=FS	GT:AD:DP:GQ:PL	1/1:0,41:42:99:1033,122,0	1/1:0,103:103:99:2513,306,0
Pf3D7_02_v3	610829	.	G	T	3785.13	PASS	AC=4;AF=1;AN=4;ANN=T|intron_variant|MODIFIER|RON6|PF3D7_0214900|transcript|PF3D7_0214900.1|Coding|1/14|c.62-43G>T||||||;BaseQRankSum=-1.067;DP=109;ExcessHet=3.0103;FS=0;MLEAC=4;MLEAF=1;MQ=59.38;MQRankSum=4.76;POSITIVE_TRAIN_SITE;QD=33.17;ReadPosRankSum=0.453;RegionType=Core;SOR=0.772;VQSLOD=6.22;culprit=FS	GT:AD:DP:GQ:PL	1/1:2,27:33:56:1489,56,0	1/1:0,40:46:99:2312,167,0
Pf3D7_02_v3	612249	.	A	G	129.01	PASS	AC=2;AF=1;AN=2;ANN=G|missense_variant|MODERATE|RON6|PF3D7_0214900|transcript|PF3D7_0214900.1|Coding|2/15|c.1439A>G|p.Asn480Ser|1439/2853|1439/2853|480/950||;DP=33;ExcessHet=3.0103;FS=0;MLEAC=2;MLEAF=1;MQ=54.14;QD=21.5;RegionType=Core;SOR=1.27;VQSLOD=3.38;culprit=FS	GT:AD:DP:GQ:PGT:PID:PL:PS	./.:0,0	1|1:0,6:11:19:1|1:612249_A_G:143,19,0:612249
Pf3D7_02_v3	612261	.	G	A	127.97	PASS	AC=2;AF=1;AN=2;ANN=A|missense_variant|MODERATE|RON6|PF3D7_0214900|transcript|PF3D7_0214900.1|Coding|2/15|c.1451G>A|p.Ser484Asn|1451/2853|1451/2853|484/950||;DP=40;ExcessHet=3.0103;FS=0;MLEAC=2;MLEAF=1;MQ=55.21;QD=21.33;RegionType=Core;SOR=1.27;VQSLOD=3.51;culprit=SOR	GT:AD:DP:GQ:PGT:PID:PL:PS	./.:0,0	1|1:0,6:11:18:1|1:612249_A_G:142,18,0:612249
Pf3D7_02_v3	612273	.	A	G	125.97	PASS	AC=2;AF=1;AN=2;ANN=G|missense_variant|MODERATE|RON6|PF3D7_0214900|transcript|PF3D7_0214900.1|Coding|2/15|c.1463A>G|p.Asn488Ser|1463/2853|1463/2853|488/950||;DP=42;ExcessHet=3.0103;FS=0;MLEAC=2;MLEAF=1;MQ=55.45;QD=21;RegionType=Core;SOR=1.609;VQSLOD=3.42;culprit=SOR	GT:AD:DP:GQ:PGT:PID:PL:PS	./.:0,0	1|1:0,6:10:18:1|1:612249_A_G:140,18,0:612249
[truncated: 14,554 more rows]

## Sheet: Dd2 vs Dd2-D8(P413A) comparison
						Dd2	Dd2-D8(P413A)
#CHROM	POS	REF	ALT	INFO	FORMAT	DD2_sorted	P413A_sorted
[truncated: 126 more rows]

## Sheet: SMT010 and SMT010p19_analysis
##fileformat=VCFv4.2
[truncated: 15,817 more rows]

## Sheet: SMT010 vs SMT010p19 comparison
						SMT010	SMT010p19
[truncated: 237 more rows]
